# Supplementary material for: Comprehensive analysis of phage genomes from diverse environments reveals their diversity, potential applications, and interactions with hosts and other phages
Source: Front Microbiol. 2025 Nov 19;16:1686402. doi: 10.3389/fmicb.2025.1686402 (PMC12676247; doi:10.3389/fmicb.2025.1686402)
Supplement: Supplementary file 2 [file Table_1.xlsx]

## Sheet: Sheet1
Table S1. The summarized numbers of viruses, phages identified in each study
Genome tyoe	Datasets	Studies	citations (Doi)	Countries or Oceans	Habitats	The Detailed source of samples	The number of study samples	The number of contigs	The number of viral contigs (VGD)	The number of phage genomes (PGD50)
assembled contigs	RVD	Yan (2023)	10.1186/s40168-024-01791-3		Rumen	rumen	975	397180	235909	25636
assembled contigs	PVD	Mi (2023)	10.1038/s41522-024-00554-0		Pig guts	pig guts	4650	3219413	341103	17462
assembled contigs	PGV	self-constructed pig gut virome dataset	unpublish		Pig guts	pig guts	195	2064264	857609	61638
assembled contigs	other-pigs	seven pig gut virome datasets (Xiao (2016);Gaio (2021);Jensen (2023);Joyce (2019);Holman (2021);Gaire (2022);Holman (2023))	10.3389/fvets.2025.1582122		Pig guts	pig guts	200+42+27+16+27+12+32	442287	439221	8967
assembled contigs	VBMGOD	Shkoporov (2022)	10.1038/s41564-022-01178-w		Non-human primates	rhesus macaque guts	271	107681	13806	1033
assembled contigs	WGVD	Gao (2024)	10.1038/s41467-024-45663-8	China	Non-human primates	wild gibbons	139	109027	63668	8671
assembled contigs	DeVoC	Espen (2021)	10.1128/mSystems.00382-21	Danish	Human guts	Human guts	254	12986	4567	849
assembled contigs	GPD	Camarillo-Guerrero (2021)	10.1016/j.cell.2021.01.029		Human guts	Human guts	28060	142809	102456	44350
assembled contigs	GVD	Gregory (2020)	10.1016/j.chom.2020.08.003		Human guts	Human guts	2697	33242	14007	3764
assembled contigs	HuVirDB	Soto-Perez (2019)	10.1016/j.chom.2019.08.008		Human guts	Human guts	2086	39757841	31715	4942
assembled contigs	MGV	Nayfach (2021)	10.1038/s41564-021-00928-6		Human guts	Human guts	11810	189680	188147	96951
assembled contigs	CHVD	Tisza (2021)	10.1073/pnas.2023202118		Human guts	Human guts	5461	45033	29286	12178
assembled contigs	HGV	Shkoporov (2019)	10.1016/j.chom.2019.09.009		Human guts	Human guts	120	57721	2734	612
assembled contigs	TPHGD	Benler (2021)	10.1186/s40168-021-01017-w		Human guts	Human guts	5742	3758	3177	1025
assembled contigs	JapVD	Nishijima (2022)	10.1038/s41467-022-32832-w		Human guts	Human guts	4198	4709	4307	3648
assembled contigs	CeDGV	Johansen (2023)	10.1038/s41564-023-01370-6		Human guts	Human guts	234	5251	2895	772
assembled contigs	EHIG	Shah (2023)	10.1038/s41564-023-01345-7		Human guts	Human guts	647	10021	6284	3078
assembled contigs	MPGD	Devoto (2019)	10.1038/s41564-018-0338-9		Human guts	Human guts	40	15	15	15
assembled contigs	BTCHG	Guerin (2018)	10.1016/j.chom.2018.10.002		Human guts	Human guts	702	249	249	224
assembled contigs	DuGD	Gulyaeva (2021)	10.1016/j.celrep.2021.110204		Human guts	Human guts	1950	1556	1554	552
assembled contigs	CPGD	Yutin (2021)	10.1038/s41467-021-21350-w		Human guts	Human guts	5742	673	673	583
assembled contigs	HadzaGD	Carter (2023)	10.1016/j.cell.2023.05.046		Human guts	Human guts	351	43282	43225	25247
assembled contigs	CHGV	Chen (2024)	10.1002/advs.202305818		Human guts	Human guts	135	97660	20082	8889
assembled contigs	INGD	Lou (2023)	10.1016/j.chom.2023.11.015		Human guts	Human guts	819	8424	5666	5077
assembled contigs	ELGV	Zeng (2024)	10.1038/s41467-024-45793-z		Human guts	Human guts	8130	7947	74520	17811
assembled contigs	ARHGD	Li (2022)	10.1038/s41467-022-35735-y		Human guts	Human guts	3971	1279	146	32
assembled contigs	ASVD	Fan (2023)	10.1186/s40168-023-01672-1		Soil and lake sediments	activated sludge	8	85114	28162	1109
assembled contigs	LSVD	Braga (2022)	10.1073/pnas.2202261119		Soil and lake sediments	lake sediments	120	14114	115	12
assembled contigs	GBVB	ter Horst (2023)	10.1101/2023.04.28.538735		Soil and lake sediments	fresh- and saltwater wetlands	63	12689	5608	607
assembled contigs	FRPD	Chen (2020)	10.1038/s41564-020-0779-9		Freshwater and meltwater	freshwater	190	27	27	27
assembled contigs	COFRD	Chen (2024)	10.1038/s41564-023-01598-2		Freshwater and meltwater	freshwater	231	12118	10746	5340
assembled contigs	GGV	Liu (2023)	10.1016/j.scib.2023.09.007		Freshwater and meltwater	snow, ice, meltwater and cryoconite	187	10840	3805	443
assembled contigs	GOV	Roux (2016)	10.1038/nature19366	Over two locations	Ocean	Ocean	90	298383	81559	567
assembled contigs	DESea	Li (2021)	10.1038/s41396-021-00932-y		Ocean	Ocean	28	2885	1655	171
assembled contigs	VDSea	Peng (2023)	10.1038/s41396-023-01491-0		Ocean	Ocean	16	338	242	90
assembled contigs	MTVGD	Yi (2023)	10.1038/s41467-023-41699-4		Ocean	Ocean	NA	12918	4744	976
assembled contigs	UVAB	Coutinho (2019)	10.1186/s12915-019-0723-8		Unknown	Unknown	NA	195698	146722	6856
assembled contigs	EVP	Paez-Espino (2016)	10.1038/nature19094		Unknown	Unknown	3042	125842	106655	4241
assembled contigs	CLEVD	Al-Shayeb (2020)	10.1038/s41586-020-2007-4		Unknown	Unknown	NA	361	337	309
assembled contigs	ARUVD	Medvedeva (2023)	10.1038/s41564-023-01485-w		Unknown	Unknown	NA	282	136	44
assembled contigs	Refdb	IMG/VR-GenBank-NT(IGN)	10.1093/nar/gkaa946 (IMG/VR); 10.1093/nar/gks1195 (GenBank); (NT, https://www.ncbi.nlm.nih.gov/nuccore)		Refdb	Unknown	NA	12116411	6729701	366894
								59652008	9607235	741692
