# Supplementary material for: Comprehensive analysis of phage genomes from diverse environments reveals their diversity, potential applications, and interactions with hosts and other phages
Source: Front Microbiol. 2025 Nov 19;16:1686402. doi: 10.3389/fmicb.2025.1686402 (PMC12676247; doi:10.3389/fmicb.2025.1686402)
Supplement: Supplementary file 3 [file Table_2.xlsx]

## Sheet: Sheet1
Table S2. The data sources used in this study for phage genomes from pig guts
SRA	country	continents	Breed	source study		Cohort (unpublished study)	Sample	Sequencing method
ERR1135178	France	Europe	Native creole pigs	A reference gene catalogue of the pig gut microbiome		BMX	19	bulk metagonmic short-read
ERR1135179	France	Europe	Native creole pigs	A reference gene catalogue of the pig gut microbiome		DB	49	bulk metagonmic short-read
ERR1135180	France	Europe	Native creole pigs	A reference gene catalogue of the pig gut microbiome		NW	8	bulk metagonmic short-read
ERR1135181	France	Europe	Native creole pigs	A reference gene catalogue of the pig gut microbiome		SW	18	bulk metagonmic short-read
ERR1135182	France	Europe	Native creole pigs	A reference gene catalogue of the pig gut microbiome		Total	94
ERR1135183	France	Europe	Native creole pigs	A reference gene catalogue of the pig gut microbiome		BMX	26	VLP metagonmic short-read
ERR1135184	France	Europe	Native creole pigs	A reference gene catalogue of the pig gut microbiome		DB	49	VLP metagonmic short-read
ERR1135185	France	Europe	Native creole pigs	A reference gene catalogue of the pig gut microbiome		NW	8	VLP metagonmic short-read
ERR1135186	France	Europe	Native creole pigs	A reference gene catalogue of the pig gut microbiome		SW	18	VLP metagonmic short-read
ERR1135187	France	Europe	Yucatan (minipig)	A reference gene catalogue of the pig gut microbiome		Total	101
ERR1135188	France	Europe	Yucatan (minipig)	A reference gene catalogue of the pig gut microbiome		hybrid samples	10	VLP metagonmic long-read
ERR1135189	France	Europe	Yucatan (minipig)	A reference gene catalogue of the pig gut microbiome		Total	215
ERR1135190	France	Europe	Yucatan (minipig)	A reference gene catalogue of the pig gut microbiome
ERR1135191	France	Europe	Yucatan (minipig)	A reference gene catalogue of the pig gut microbiome
ERR1135192	France	Europe	Yucatan (minipig)	A reference gene catalogue of the pig gut microbiome
ERR1135193	France	Europe	Yucatan (minipig)	A reference gene catalogue of the pig gut microbiome
ERR1135194	France	Europe	Yucatan (minipig)	A reference gene catalogue of the pig gut microbiome
ERR1135195	France	Europe	Yucatan (minipig)	A reference gene catalogue of the pig gut microbiome
ERR1135196	France	Europe	Pitman-Moore (minipig)	A reference gene catalogue of the pig gut microbiome
ERR1135197	France	Europe	Pitman-Moore (minipig)	A reference gene catalogue of the pig gut microbiome
ERR1135198	France	Europe	Pitman-Moore (minipig)	A reference gene catalogue of the pig gut microbiome
ERR1135199	France	Europe	Pitman-Moore (minipig)	A reference gene catalogue of the pig gut microbiome
ERR1135200	France	Europe	Pitman-Moore (minipig)	A reference gene catalogue of the pig gut microbiome
ERR1135201	France	Europe	Pitman-Moore (minipig)	A reference gene catalogue of the pig gut microbiome
ERR1135202	France	Europe	Pitman-Moore (minipig)	A reference gene catalogue of the pig gut microbiome
ERR1135203	France	Europe	Pitman-Moore (minipig)	A reference gene catalogue of the pig gut microbiome
ERR1135204	France	Europe	Pitman-Moore (minipig)	A reference gene catalogue of the pig gut microbiome
ERR1135205	France	Europe	Vietnamese (minipig)	A reference gene catalogue of the pig gut microbiome
ERR1135206	France	Europe	Vietnamese (minipig)	A reference gene catalogue of the pig gut microbiome
ERR1135207	France	Europe	Vietnamese (minipig)	A reference gene catalogue of the pig gut microbiome
ERR1135208	France	Europe	Vietnamese (minipig)	A reference gene catalogue of the pig gut microbiome
ERR1135209	France	Europe	Vietnamese (minipig)	A reference gene catalogue of the pig gut microbiome
ERR1135210	France	Europe	Vietnamese (minipig)	A reference gene catalogue of the pig gut microbiome
ERR1135211	France	Europe	Vietnamese (minipig)	A reference gene catalogue of the pig gut microbiome
ERR1135212	France	Europe	Vietnamese (minipig)	A reference gene catalogue of the pig gut microbiome
ERR1135213	France	Europe	Vietnamese (minipig)	A reference gene catalogue of the pig gut microbiome
ERR1135214	France	Europe	Pietrain	A reference gene catalogue of the pig gut microbiome
ERR1135215	France	Europe	Pietrain	A reference gene catalogue of the pig gut microbiome
ERR1135216	France	Europe	Pietrain	A reference gene catalogue of the pig gut microbiome
ERR1135217	France	Europe	Pietrain	A reference gene catalogue of the pig gut microbiome
ERR1135218	France	Europe	Pietrain	A reference gene catalogue of the pig gut microbiome
ERR1135219	France	Europe	Pietrain	A reference gene catalogue of the pig gut microbiome
ERR1135220	France	Europe	Pietrain	A reference gene catalogue of the pig gut microbiome
ERR1135221	France	Europe	Pietrain	A reference gene catalogue of the pig gut microbiome
ERR1135222	France	Europe	Pietrain	A reference gene catalogue of the pig gut microbiome
ERR1135223	France	Europe	Large White	A reference gene catalogue of the pig gut microbiome
ERR1135224	France	Europe	Large White	A reference gene catalogue of the pig gut microbiome
ERR1135225	France	Europe	Large White	A reference gene catalogue of the pig gut microbiome
ERR1135226	France	Europe	Large White	A reference gene catalogue of the pig gut microbiome
ERR1135227	France	Europe	Large White	A reference gene catalogue of the pig gut microbiome
ERR1135228	France	Europe	Large White	A reference gene catalogue of the pig gut microbiome
ERR1135229	France	Europe	Large White	A reference gene catalogue of the pig gut microbiome
ERR1135230	France	Europe	Large White	A reference gene catalogue of the pig gut microbiome
ERR1135231	France	Europe	Large White	A reference gene catalogue of the pig gut microbiome
ERR1135232	France	Europe	Large White x Landrace	A reference gene catalogue of the pig gut microbiome
ERR1135233	France	Europe	Large White x Landrace	A reference gene catalogue of the pig gut microbiome
ERR1135234	France	Europe	Large White x Landrace	A reference gene catalogue of the pig gut microbiome
ERR1135235	France	Europe	Large White x Landrace	A reference gene catalogue of the pig gut microbiome
ERR1135236	France	Europe	Large White x Landrace	A reference gene catalogue of the pig gut microbiome
ERR1135237	France	Europe	Large White x Landrace	A reference gene catalogue of the pig gut microbiome
ERR1135238	France	Europe	Large White x Landrace	A reference gene catalogue of the pig gut microbiome
ERR1135239	France	Europe	Large White x Landrace	A reference gene catalogue of the pig gut microbiome
ERR1135240	France	Europe	Large White x Landrace	A reference gene catalogue of the pig gut microbiome
ERR1135241	France	Europe	(Large White x Landrace)x Pietran	A reference gene catalogue of the pig gut microbiome
ERR1135242	France	Europe	(Large White x Landrace)x Pietran	A reference gene catalogue of the pig gut microbiome
ERR1135243	France	Europe	(Large White x Landrace)x Pietran	A reference gene catalogue of the pig gut microbiome
ERR1135244	France	Europe	(Large White x Landrace)x Pietran	A reference gene catalogue of the pig gut microbiome
ERR1135245	France	Europe	(Large White x Landrace)x Pietran	A reference gene catalogue of the pig gut microbiome
ERR1135246	France	Europe	(Large White x Landrace)x Pietran	A reference gene catalogue of the pig gut microbiome
ERR1135247	France	Europe	(Large White x Landrace)x Pietran	A reference gene catalogue of the pig gut microbiome
ERR1135248	France	Europe	(Large White x Landrace)x Pietran	A reference gene catalogue of the pig gut microbiome
ERR1135249	France	Europe	(Large White x Landrace)x Pietran	A reference gene catalogue of the pig gut microbiome
ERR1135250	France	Europe	MeLiM	A reference gene catalogue of the pig gut microbiome
ERR1135251	France	Europe	MeLiM	A reference gene catalogue of the pig gut microbiome
ERR1135252	France	Europe	MeLiM	A reference gene catalogue of the pig gut microbiome
ERR1135253	France	Europe	MeLiM	A reference gene catalogue of the pig gut microbiome
ERR1135254	France	Europe	MeLiM	A reference gene catalogue of the pig gut microbiome
ERR1135255	France	Europe	MeLiM	A reference gene catalogue of the pig gut microbiome
ERR1135256	France	Europe	MeLiM	A reference gene catalogue of the pig gut microbiome
ERR1135257	France	Europe	MeLiM	A reference gene catalogue of the pig gut microbiome
ERR1135258	France	Europe	MeLiM	A reference gene catalogue of the pig gut microbiome
ERR1135259	France	Europe	Meishan	A reference gene catalogue of the pig gut microbiome
ERR1135260	France	Europe	Meishan	A reference gene catalogue of the pig gut microbiome
ERR1135261	France	Europe	Meishan	A reference gene catalogue of the pig gut microbiome
ERR1135262	France	Europe	Meishan	A reference gene catalogue of the pig gut microbiome
ERR1135263	France	Europe	Meishan	A reference gene catalogue of the pig gut microbiome
ERR1135264	France	Europe	Meishan	A reference gene catalogue of the pig gut microbiome
ERR1135265	France	Europe	Meishan	A reference gene catalogue of the pig gut microbiome
ERR1135266	France	Europe	Meishan	A reference gene catalogue of the pig gut microbiome
ERR1135267	France	Europe	Meishan	A reference gene catalogue of the pig gut microbiome
ERR1135268	France	Europe	Large White	A reference gene catalogue of the pig gut microbiome
ERR1135269	France	Europe	Large White	A reference gene catalogue of the pig gut microbiome
ERR1135270	France	Europe	Large White	A reference gene catalogue of the pig gut microbiome
ERR1135271	France	Europe	Large White	A reference gene catalogue of the pig gut microbiome
ERR1135272	France	Europe	Large White	A reference gene catalogue of the pig gut microbiome
ERR1135273	France	Europe	Large White	A reference gene catalogue of the pig gut microbiome
ERR1135274	France	Europe	Large White	A reference gene catalogue of the pig gut microbiome
ERR1135275	France	Europe	Large White	A reference gene catalogue of the pig gut microbiome
ERR1135276	France	Europe	Large White	A reference gene catalogue of the pig gut microbiome
ERR1135277	France	Europe	Large White	A reference gene catalogue of the pig gut microbiome
ERR1135278	Denmark	Europe	(Landrace x Yorkshire) x Duroc	A reference gene catalogue of the pig gut microbiome
ERR1135279	Denmark	Europe	(Landrace x Yorkshire) x Duroc	A reference gene catalogue of the pig gut microbiome
ERR1135280	Denmark	Europe	(Landrace x Yorkshire) x Duroc	A reference gene catalogue of the pig gut microbiome
ERR1135281	Denmark	Europe	(Landrace x Yorkshire) x Duroc	A reference gene catalogue of the pig gut microbiome
ERR1135282	Denmark	Europe	(Landrace x Yorkshire) x Duroc	A reference gene catalogue of the pig gut microbiome
ERR1135283	Denmark	Europe	(Landrace x Yorkshire) x Duroc	A reference gene catalogue of the pig gut microbiome
ERR1135284	Denmark	Europe	(Landrace x Yorkshire) x Duroc	A reference gene catalogue of the pig gut microbiome
ERR1135285	Denmark	Europe	(Landrace x Yorkshire) x Duroc	A reference gene catalogue of the pig gut microbiome
ERR1135286	Denmark	Europe	(Landrace x Yorkshire) x Duroc	A reference gene catalogue of the pig gut microbiome
ERR1135287	Denmark	Europe	(Landrace x Yorkshire) x Duroc	A reference gene catalogue of the pig gut microbiome
ERR1135288	Denmark	Europe	(Landrace x Yorkshire) x Duroc	A reference gene catalogue of the pig gut microbiome
ERR1135289	Denmark	Europe	(Landrace x Yorkshire) x Duroc	A reference gene catalogue of the pig gut microbiome
ERR1135290	Denmark	Europe	(Landrace x Yorkshire) x Duroc	A reference gene catalogue of the pig gut microbiome
ERR1135291	Denmark	Europe	(Landrace x Yorkshire) x Duroc	A reference gene catalogue of the pig gut microbiome
ERR1135292	Denmark	Europe	(Landrace x Yorkshire) x Duroc	A reference gene catalogue of the pig gut microbiome
ERR1135293	Denmark	Europe	(Landrace x Yorkshire) x Duroc	A reference gene catalogue of the pig gut microbiome
ERR1135294	Denmark	Europe	(Landrace x Yorkshire) x Duroc	A reference gene catalogue of the pig gut microbiome
ERR1135295	Denmark	Europe	(Landrace x Yorkshire) x Duroc	A reference gene catalogue of the pig gut microbiome
ERR1135296	Denmark	Europe	(Landrace x Yorkshire) x Duroc	A reference gene catalogue of the pig gut microbiome
ERR1135297	Denmark	Europe	(Landrace x Yorkshire) x Duroc	A reference gene catalogue of the pig gut microbiome
ERR1135298	Denmark	Europe	(Landrace x Yorkshire) x Duroc	A reference gene catalogue of the pig gut microbiome
ERR1135299	Denmark	Europe	(Landrace x Yorkshire) x Duroc	A reference gene catalogue of the pig gut microbiome
ERR1135300	Denmark	Europe	(Landrace x Yorkshire) x Duroc	A reference gene catalogue of the pig gut microbiome
ERR1135301	Denmark	Europe	(Landrace x Yorkshire) x Duroc	A reference gene catalogue of the pig gut microbiome
ERR1135302	Denmark	Europe	(Landrace x Yorkshire) x Duroc	A reference gene catalogue of the pig gut microbiome
ERR1135303	Denmark	Europe	(Landrace x Yorkshire) x Duroc	A reference gene catalogue of the pig gut microbiome
ERR1135304	Denmark	Europe	(Landrace x Yorkshire) x Duroc	A reference gene catalogue of the pig gut microbiome
ERR1135305	Denmark	Europe	(Landrace x Yorkshire) x Duroc	A reference gene catalogue of the pig gut microbiome
ERR1135306	Denmark	Europe	(Landrace x Yorkshire) x Duroc	A reference gene catalogue of the pig gut microbiome
ERR1135307	Denmark	Europe	(Landrace x Yorkshire) x Duroc	A reference gene catalogue of the pig gut microbiome
ERR1135308	Denmark	Europe	(Landrace x Yorkshire) x Duroc	A reference gene catalogue of the pig gut microbiome
ERR1135309	Denmark	Europe	(Landrace x Yorkshire) x Duroc	A reference gene catalogue of the pig gut microbiome
ERR1135310	Denmark	Europe	(Landrace x Yorkshire) x Duroc	A reference gene catalogue of the pig gut microbiome
ERR1135311	Denmark	Europe	(Landrace x Yorkshire) x Duroc	A reference gene catalogue of the pig gut microbiome
ERR1135312	Denmark	Europe	(Landrace x Yorkshire) x Duroc	A reference gene catalogue of the pig gut microbiome
ERR1135313	Denmark	Europe	(Landrace x Yorkshire) x Duroc	A reference gene catalogue of the pig gut microbiome
ERR1135314	Denmark	Europe	(Landrace x Yorkshire) x Duroc	A reference gene catalogue of the pig gut microbiome
ERR1135315	Denmark	Europe	(Landrace x Yorkshire) x Duroc	A reference gene catalogue of the pig gut microbiome
ERR1135316	Denmark	Europe	(Landrace x Yorkshire) x Duroc	A reference gene catalogue of the pig gut microbiome
ERR1135317	Denmark	Europe	(Landrace x Yorkshire) x Duroc	A reference gene catalogue of the pig gut microbiome
ERR1135318	Denmark	Europe	(Landrace x Yorkshire) x Duroc	A reference gene catalogue of the pig gut microbiome
ERR1135319	Denmark	Europe	(Landrace x Yorkshire) x Duroc	A reference gene catalogue of the pig gut microbiome
ERR1135320	Denmark	Europe	(Landrace x Yorkshire) x Duroc	A reference gene catalogue of the pig gut microbiome
ERR1135321	Denmark	Europe	(Landrace x Yorkshire) x Duroc	A reference gene catalogue of the pig gut microbiome
ERR1135322	Denmark	Europe	(Landrace x Yorkshire) x Duroc	A reference gene catalogue of the pig gut microbiome
ERR1135323	Denmark	Europe	(Landrace x Yorkshire) x Duroc	A reference gene catalogue of the pig gut microbiome
ERR1135324	Denmark	Europe	(Landrace x Yorkshire) x Duroc	A reference gene catalogue of the pig gut microbiome
ERR1135325	Denmark	Europe	(Landrace x Yorkshire) x Duroc	A reference gene catalogue of the pig gut microbiome
ERR1135326	Denmark	Europe	(Landrace x Yorkshire) x Duroc	A reference gene catalogue of the pig gut microbiome
ERR1135327	Denmark	Europe	(Landrace x Yorkshire) x Duroc	A reference gene catalogue of the pig gut microbiome
ERR1135328	Denmark	Europe	(Landrace x Yorkshire) x Duroc	A reference gene catalogue of the pig gut microbiome
ERR1135329	Denmark	Europe	(Landrace x Yorkshire) x Duroc	A reference gene catalogue of the pig gut microbiome
ERR1135330	Denmark	Europe	(Landrace x Yorkshire) x Duroc	A reference gene catalogue of the pig gut microbiome
ERR1135331	Denmark	Europe	(Landrace x Yorkshire) x Duroc	A reference gene catalogue of the pig gut microbiome
ERR1135332	Denmark	Europe	(Landrace x Yorkshire) x Duroc	A reference gene catalogue of the pig gut microbiome
ERR1135333	Denmark	Europe	(Landrace x Yorkshire) x Duroc	A reference gene catalogue of the pig gut microbiome
ERR1135334	Denmark	Europe	(Landrace x Yorkshire) x Duroc	A reference gene catalogue of the pig gut microbiome
ERR1135335	Denmark	Europe	(Landrace x Yorkshire) x Duroc	A reference gene catalogue of the pig gut microbiome
ERR1135336	Denmark	Europe	(Landrace x Yorkshire) x Duroc	A reference gene catalogue of the pig gut microbiome
ERR1135337	Denmark	Europe	(Landrace x Yorkshire) x Duroc	A reference gene catalogue of the pig gut microbiome
ERR1135338	Denmark	Europe	(Landrace x Yorkshire) x Duroc	A reference gene catalogue of the pig gut microbiome
ERR1135339	Denmark	Europe	(Landrace x Yorkshire) x Duroc	A reference gene catalogue of the pig gut microbiome
ERR1135340	Denmark	Europe	(Landrace x Yorkshire) x Duroc	A reference gene catalogue of the pig gut microbiome
ERR1135341	Denmark	Europe	(Landrace x Yorkshire) x Duroc	A reference gene catalogue of the pig gut microbiome
ERR1135342	Denmark	Europe	(Landrace x Yorkshire) x Duroc	A reference gene catalogue of the pig gut microbiome
ERR1135343	Denmark	Europe	(Landrace x Yorkshire) x Duroc	A reference gene catalogue of the pig gut microbiome
ERR1135344	Denmark	Europe	(Landrace x Yorkshire) x Duroc	A reference gene catalogue of the pig gut microbiome
ERR1135345	Denmark	Europe	(Landrace x Yorkshire) x Duroc	A reference gene catalogue of the pig gut microbiome
ERR1135346	Denmark	Europe	(Landrace x Yorkshire) x Duroc	A reference gene catalogue of the pig gut microbiome
ERR1135347	Denmark	Europe	(Landrace x Yorkshire) x Duroc	A reference gene catalogue of the pig gut microbiome
ERR1135348	Denmark	Europe	(Landrace x Yorkshire) x Duroc	A reference gene catalogue of the pig gut microbiome
ERR1135349	Denmark	Europe	(Landrace x Yorkshire) x Duroc	A reference gene catalogue of the pig gut microbiome
ERR1135350	Denmark	Europe	(Landrace x Yorkshire) x Duroc	A reference gene catalogue of the pig gut microbiome
ERR1135351	Denmark	Europe	(Landrace x Yorkshire) x Duroc	A reference gene catalogue of the pig gut microbiome
ERR1135352	Denmark	Europe	(Landrace x Yorkshire) x Duroc	A reference gene catalogue of the pig gut microbiome
ERR1135353	Denmark	Europe	(Landrace x Yorkshire) x Duroc	A reference gene catalogue of the pig gut microbiome
ERR1135354	Denmark	Europe	(Landrace x Yorkshire) x Duroc	A reference gene catalogue of the pig gut microbiome
ERR1135355	Denmark	Europe	(Landrace x Yorkshire) x Duroc	A reference gene catalogue of the pig gut microbiome
ERR1135356	Denmark	Europe	(Landrace x Yorkshire) x Duroc	A reference gene catalogue of the pig gut microbiome
ERR1135357	Denmark	Europe	(Landrace x Yorkshire) x Duroc	A reference gene catalogue of the pig gut microbiome
ERR1135358	Denmark	Europe	(Landrace x Yorkshire) x Duroc	A reference gene catalogue of the pig gut microbiome
ERR1135359	Denmark	Europe	(Landrace x Yorkshire) x Duroc	A reference gene catalogue of the pig gut microbiome
ERR1135360	Denmark	Europe	(Landrace x Yorkshire) x Duroc	A reference gene catalogue of the pig gut microbiome
ERR1135361	Denmark	Europe	(Landrace x Yorkshire) x Duroc	A reference gene catalogue of the pig gut microbiome
ERR1135362	Denmark	Europe	(Landrace x Yorkshire) x Duroc	A reference gene catalogue of the pig gut microbiome
ERR1135363	Denmark	Europe	(Landrace x Yorkshire) x Duroc	A reference gene catalogue of the pig gut microbiome
ERR1135364	Denmark	Europe	(Landrace x Yorkshire) x Duroc	A reference gene catalogue of the pig gut microbiome
ERR1135365	Denmark	Europe	(Landrace x Yorkshire) x Duroc	A reference gene catalogue of the pig gut microbiome
ERR1135366	Denmark	Europe	(Landrace x Yorkshire) x Duroc	A reference gene catalogue of the pig gut microbiome
ERR1135367	Denmark	Europe	(Landrace x Yorkshire) x Duroc	A reference gene catalogue of the pig gut microbiome
ERR1135368	Denmark	Europe	(Landrace x Yorkshire) x Duroc	A reference gene catalogue of the pig gut microbiome
ERR1135369	Denmark	Europe	(Landrace x Yorkshire) x Duroc	A reference gene catalogue of the pig gut microbiome
ERR1135370	Denmark	Europe	(Landrace x Yorkshire) x Duroc	A reference gene catalogue of the pig gut microbiome
ERR1135371	Denmark	Europe	(Landrace x Yorkshire) x Duroc	A reference gene catalogue of the pig gut microbiome
ERR1135372	Denmark	Europe	(Landrace x Yorkshire) x Duroc	A reference gene catalogue of the pig gut microbiome
ERR1135373	Denmark	Europe	(Landrace x Yorkshire) x Duroc	A reference gene catalogue of the pig gut microbiome
ERR1135374	Denmark	Europe	(Landrace x Yorkshire) x Duroc	A reference gene catalogue of the pig gut microbiome
ERR1135375	Denmark	Europe	(Landrace x Yorkshire) x Duroc	A reference gene catalogue of the pig gut microbiome
ERR1135376	Denmark	Europe	(Landrace x Yorkshire) x Duroc	A reference gene catalogue of the pig gut microbiome
ERR1135377	Denmark	Europe	(Landrace x Yorkshire) x Duroc	A reference gene catalogue of the pig gut microbiome
SRR8960100	Australia	Oceania		A large-scale metagenomic survey dataset of the post-weaning piglet gut lumen
SRR8960106	Australia	Oceania		A large-scale metagenomic survey dataset of the post-weaning piglet gut lumen
SRR8960131	Australia	Oceania		A large-scale metagenomic survey dataset of the post-weaning piglet gut lumen
SRR8960132	Australia	Oceania		A large-scale metagenomic survey dataset of the post-weaning piglet gut lumen
SRR8960134	Australia	Oceania		A large-scale metagenomic survey dataset of the post-weaning piglet gut lumen
SRR8960135	Australia	Oceania		A large-scale metagenomic survey dataset of the post-weaning piglet gut lumen
SRR8960136	Australia	Oceania		A large-scale metagenomic survey dataset of the post-weaning piglet gut lumen
SRR8960137	Australia	Oceania		A large-scale metagenomic survey dataset of the post-weaning piglet gut lumen
SRR8960167	Australia	Oceania		A large-scale metagenomic survey dataset of the post-weaning piglet gut lumen
SRR8960170	Australia	Oceania		A large-scale metagenomic survey dataset of the post-weaning piglet gut lumen
SRR8960181	Australia	Oceania		A large-scale metagenomic survey dataset of the post-weaning piglet gut lumen
SRR8960222	Australia	Oceania		A large-scale metagenomic survey dataset of the post-weaning piglet gut lumen
SRR8960237	Australia	Oceania		A large-scale metagenomic survey dataset of the post-weaning piglet gut lumen
SRR8960343	Australia	Oceania		A large-scale metagenomic survey dataset of the post-weaning piglet gut lumen
SRR8960346	Australia	Oceania		A large-scale metagenomic survey dataset of the post-weaning piglet gut lumen
SRR8960348	Australia	Oceania		A large-scale metagenomic survey dataset of the post-weaning piglet gut lumen
SRR8960349	Australia	Oceania		A large-scale metagenomic survey dataset of the post-weaning piglet gut lumen
SRR8960350	Australia	Oceania		A large-scale metagenomic survey dataset of the post-weaning piglet gut lumen
SRR8960353	Australia	Oceania		A large-scale metagenomic survey dataset of the post-weaning piglet gut lumen
SRR8960380	Australia	Oceania		A large-scale metagenomic survey dataset of the post-weaning piglet gut lumen
SRR8960382	Australia	Oceania		A large-scale metagenomic survey dataset of the post-weaning piglet gut lumen
SRR8960390	Australia	Oceania		A large-scale metagenomic survey dataset of the post-weaning piglet gut lumen
SRR8960411	Australia	Oceania		A large-scale metagenomic survey dataset of the post-weaning piglet gut lumen
SRR8960419	Australia	Oceania		A large-scale metagenomic survey dataset of the post-weaning piglet gut lumen
SRR8960453	Australia	Oceania		A large-scale metagenomic survey dataset of the post-weaning piglet gut lumen
SRR8960466	Australia	Oceania		A large-scale metagenomic survey dataset of the post-weaning piglet gut lumen
SRR8960467	Australia	Oceania		A large-scale metagenomic survey dataset of the post-weaning piglet gut lumen
SRR8960468	Australia	Oceania		A large-scale metagenomic survey dataset of the post-weaning piglet gut lumen
SRR8960512	Australia	Oceania		A large-scale metagenomic survey dataset of the post-weaning piglet gut lumen
SRR8960533	Australia	Oceania		A large-scale metagenomic survey dataset of the post-weaning piglet gut lumen
SRR8960607	Australia	Oceania		A large-scale metagenomic survey dataset of the post-weaning piglet gut lumen
SRR8960653	Australia	Oceania		A large-scale metagenomic survey dataset of the post-weaning piglet gut lumen
SRR8960694	Australia	Oceania		A large-scale metagenomic survey dataset of the post-weaning piglet gut lumen
SRR8960737	Australia	Oceania		A large-scale metagenomic survey dataset of the post-weaning piglet gut lumen
SRR8960776	Australia	Oceania		A large-scale metagenomic survey dataset of the post-weaning piglet gut lumen
SRR8960816	Australia	Oceania		A large-scale metagenomic survey dataset of the post-weaning piglet gut lumen
SRR8960817	Australia	Oceania		A large-scale metagenomic survey dataset of the post-weaning piglet gut lumen
SRR8960821	Australia	Oceania		A large-scale metagenomic survey dataset of the post-weaning piglet gut lumen
SRR8960846	Australia	Oceania		A large-scale metagenomic survey dataset of the post-weaning piglet gut lumen
SRR8960849	Australia	Oceania		A large-scale metagenomic survey dataset of the post-weaning piglet gut lumen
SRR8960897	Australia	Oceania		A large-scale metagenomic survey dataset of the post-weaning piglet gut lumen
SRR8960948	Australia	Oceania		A large-scale metagenomic survey dataset of the post-weaning piglet gut lumen
ERR11535044	Ghana	Africa		The resistomes of rural and urban pigs and poultry in Ghana
ERR11535059	Ghana	Africa		The resistomes of rural and urban pigs and poultry in Ghana
ERR11535072	Ghana	Africa		The resistomes of rural and urban pigs and poultry in Ghana
ERR11535074	Ghana	Africa		The resistomes of rural and urban pigs and poultry in Ghana
ERR11535077	Ghana	Africa		The resistomes of rural and urban pigs and poultry in Ghana
ERR11535079	Ghana	Africa		The resistomes of rural and urban pigs and poultry in Ghana
ERR11535098	Ghana	Africa		The resistomes of rural and urban pigs and poultry in Ghana
ERR11535100	Ghana	Africa		The resistomes of rural and urban pigs and poultry in Ghana
ERR11535102	Ghana	Africa		The resistomes of rural and urban pigs and poultry in Ghana
ERR11535124	Ghana	Africa		The resistomes of rural and urban pigs and poultry in Ghana
ERR11535192	Ghana	Africa		The resistomes of rural and urban pigs and poultry in Ghana
ERR11535269	Ghana	Africa		The resistomes of rural and urban pigs and poultry in Ghana
ERR11535320	Ghana	Africa		The resistomes of rural and urban pigs and poultry in Ghana
ERR11535340	Ghana	Africa		The resistomes of rural and urban pigs and poultry in Ghana
ERR11535360	Ghana	Africa		The resistomes of rural and urban pigs and poultry in Ghana
ERR11535400	Ghana	Africa		The resistomes of rural and urban pigs and poultry in Ghana
ERR11535410	Ghana	Africa		The resistomes of rural and urban pigs and poultry in Ghana
ERR11535641	Ghana	Africa		The resistomes of rural and urban pigs and poultry in Ghana
ERR12020518	Ghana	Africa		The resistomes of rural and urban pigs and poultry in Ghana
ERR12020519	Ghana	Africa		The resistomes of rural and urban pigs and poultry in Ghana
ERR12020520	Ghana	Africa		The resistomes of rural and urban pigs and poultry in Ghana
ERR12020521	Ghana	Africa		The resistomes of rural and urban pigs and poultry in Ghana
ERR12020522	Ghana	Africa		The resistomes of rural and urban pigs and poultry in Ghana
ERR12020523	Ghana	Africa		The resistomes of rural and urban pigs and poultry in Ghana
ERR12020524	Ghana	Africa		The resistomes of rural and urban pigs and poultry in Ghana
ERR12020525	Ghana	Africa		The resistomes of rural and urban pigs and poultry in Ghana
ERR12020526	Ghana	Africa		The resistomes of rural and urban pigs and poultry in Ghana
ERR2204267	Ireland	Europe		Antibiotic resistomes of healthy pig faecal metagenomes
ERR2204835	Ireland	Europe		Antibiotic resistomes of healthy pig faecal metagenomes
ERR2204836	Ireland	Europe		Antibiotic resistomes of healthy pig faecal metagenomes
ERR2204837	Ireland	Europe		Antibiotic resistomes of healthy pig faecal metagenomes
ERR2204838	Ireland	Europe		Antibiotic resistomes of healthy pig faecal metagenomes
ERR2204839	Ireland	Europe		Antibiotic resistomes of healthy pig faecal metagenomes
ERR2204840	Ireland	Europe		Antibiotic resistomes of healthy pig faecal metagenomes
ERR2204841	Ireland	Europe		Antibiotic resistomes of healthy pig faecal metagenomes
ERR2204842	Ireland	Europe		Antibiotic resistomes of healthy pig faecal metagenomes
ERR2213191	Ireland	Europe		Antibiotic resistomes of healthy pig faecal metagenomes
ERR2213192	Ireland	Europe		Antibiotic resistomes of healthy pig faecal metagenomes
ERR2213193	Ireland	Europe		Antibiotic resistomes of healthy pig faecal metagenomes
ERR2213194	Ireland	Europe		Antibiotic resistomes of healthy pig faecal metagenomes
ERR2213195	Ireland	Europe		Antibiotic resistomes of healthy pig faecal metagenomes
ERR2213196	Ireland	Europe		Antibiotic resistomes of healthy pig faecal metagenomes
ERR2213197	Ireland	Europe		Antibiotic resistomes of healthy pig faecal metagenomes
SRR14369132	Canada	North America		Weaning Age and Its Effect on the Development of the Swine Gut Microbiome and Resistome
SRR14369138	Canada	North America		Weaning Age and Its Effect on the Development of the Swine Gut Microbiome and Resistome
SRR14369146	Canada	North America		Weaning Age and Its Effect on the Development of the Swine Gut Microbiome and Resistome
SRR14369153	Canada	North America		Weaning Age and Its Effect on the Development of the Swine Gut Microbiome and Resistome
SRR14369160	Canada	North America		Weaning Age and Its Effect on the Development of the Swine Gut Microbiome and Resistome
SRR14369168	Canada	North America		Weaning Age and Its Effect on the Development of the Swine Gut Microbiome and Resistome
SRR14369175	Canada	North America		Weaning Age and Its Effect on the Development of the Swine Gut Microbiome and Resistome
SRR14369177	Canada	North America		Weaning Age and Its Effect on the Development of the Swine Gut Microbiome and Resistome
SRR14369183	Canada	North America		Weaning Age and Its Effect on the Development of the Swine Gut Microbiome and Resistome
SRR14369191	Canada	North America		Weaning Age and Its Effect on the Development of the Swine Gut Microbiome and Resistome
SRR14369198	Canada	North America		Weaning Age and Its Effect on the Development of the Swine Gut Microbiome and Resistome
SRR14369205	Canada	North America		Weaning Age and Its Effect on the Development of the Swine Gut Microbiome and Resistome
SRR14369206	Canada	North America		Weaning Age and Its Effect on the Development of the Swine Gut Microbiome and Resistome
SRR14369213	Canada	North America		Weaning Age and Its Effect on the Development of the Swine Gut Microbiome and Resistome
SRR14369219	Canada	North America		Weaning Age and Its Effect on the Development of the Swine Gut Microbiome and Resistome
SRR14369227	Canada	North America		Weaning Age and Its Effect on the Development of the Swine Gut Microbiome and Resistome
SRR14369233	Canada	North America		Weaning Age and Its Effect on the Development of the Swine Gut Microbiome and Resistome
SRR14369234	Canada	North America		Weaning Age and Its Effect on the Development of the Swine Gut Microbiome and Resistome
SRR14369241	Canada	North America		Weaning Age and Its Effect on the Development of the Swine Gut Microbiome and Resistome
SRR14369249	Canada	North America		Weaning Age and Its Effect on the Development of the Swine Gut Microbiome and Resistome
SRR14369257	Canada	North America		Weaning Age and Its Effect on the Development of the Swine Gut Microbiome and Resistome
SRR14369264	Canada	North America		Weaning Age and Its Effect on the Development of the Swine Gut Microbiome and Resistome
SRR14369279	Canada	North America		Weaning Age and Its Effect on the Development of the Swine Gut Microbiome and Resistome
SRR14369286	Canada	North America		Weaning Age and Its Effect on the Development of the Swine Gut Microbiome and Resistome
SRR14369294	Canada	North America		Weaning Age and Its Effect on the Development of the Swine Gut Microbiome and Resistome
SRR14369299	Canada	North America		Weaning Age and Its Effect on the Development of the Swine Gut Microbiome and Resistome
SRR14369304	Canada	North America		Weaning Age and Its Effect on the Development of the Swine Gut Microbiome and Resistome
SRR17241479	US	North America		The impacts of viral infection and subsequent antimicrobials on the microbiome-resistome of growing pigs
SRR17241587	US	North America		The impacts of viral infection and subsequent antimicrobials on the microbiome-resistome of growing pigs
SRR17241588	US	North America		The impacts of viral infection and subsequent antimicrobials on the microbiome-resistome of growing pigs
SRR17241589	US	North America		The impacts of viral infection and subsequent antimicrobials on the microbiome-resistome of growing pigs
SRR17241590	US	North America		The impacts of viral infection and subsequent antimicrobials on the microbiome-resistome of growing pigs
SRR17241591	US	North America		The impacts of viral infection and subsequent antimicrobials on the microbiome-resistome of growing pigs
SRR17241592	US	North America		The impacts of viral infection and subsequent antimicrobials on the microbiome-resistome of growing pigs
SRR17241593	US	North America		The impacts of viral infection and subsequent antimicrobials on the microbiome-resistome of growing pigs
SRR17241594	US	North America		The impacts of viral infection and subsequent antimicrobials on the microbiome-resistome of growing pigs
SRR17241595	US	North America		The impacts of viral infection and subsequent antimicrobials on the microbiome-resistome of growing pigs
SRR17241596	US	North America		The impacts of viral infection and subsequent antimicrobials on the microbiome-resistome of growing pigs
SRR17241598	US	North America		The impacts of viral infection and subsequent antimicrobials on the microbiome-resistome of growing pigs
SRR21376879	Canada-2	North America		The gut microbiome and resistome of conventionally vs. pasture-raised pigs
SRR21376880	Canada-2	North America		The gut microbiome and resistome of conventionally vs. pasture-raised pigs
SRR21376881	Canada-2	North America		The gut microbiome and resistome of conventionally vs. pasture-raised pigs
SRR21376882	Canada-2	North America		The gut microbiome and resistome of conventionally vs. pasture-raised pigs
SRR21376883	Canada-2	North America		The gut microbiome and resistome of conventionally vs. pasture-raised pigs
SRR21376884	Canada-2	North America		The gut microbiome and resistome of conventionally vs. pasture-raised pigs
SRR21376885	Canada-2	North America		The gut microbiome and resistome of conventionally vs. pasture-raised pigs
SRR21376886	Canada-2	North America		The gut microbiome and resistome of conventionally vs. pasture-raised pigs
SRR21376887	Canada-2	North America		The gut microbiome and resistome of conventionally vs. pasture-raised pigs
SRR21376888	Canada-2	North America		The gut microbiome and resistome of conventionally vs. pasture-raised pigs
SRR21376889	Canada-2	North America		The gut microbiome and resistome of conventionally vs. pasture-raised pigs
SRR21376890	Canada-2	North America		The gut microbiome and resistome of conventionally vs. pasture-raised pigs
SRR21376891	Canada-2	North America		The gut microbiome and resistome of conventionally vs. pasture-raised pigs
SRR21376892	Canada-2	North America		The gut microbiome and resistome of conventionally vs. pasture-raised pigs
SRR21376893	Canada-2	North America		The gut microbiome and resistome of conventionally vs. pasture-raised pigs
SRR21376894	Canada-2	North America		The gut microbiome and resistome of conventionally vs. pasture-raised pigs
SRR21376895	Canada-2	North America		The gut microbiome and resistome of conventionally vs. pasture-raised pigs
SRR21376896	Canada-2	North America		The gut microbiome and resistome of conventionally vs. pasture-raised pigs
SRR21376897	Canada-2	North America		The gut microbiome and resistome of conventionally vs. pasture-raised pigs
SRR21376898	Canada-2	North America		The gut microbiome and resistome of conventionally vs. pasture-raised pigs
SRR21376899	Canada-2	North America		The gut microbiome and resistome of conventionally vs. pasture-raised pigs
SRR21376900	Canada-2	North America		The gut microbiome and resistome of conventionally vs. pasture-raised pigs
SRR21376901	Canada-2	North America		The gut microbiome and resistome of conventionally vs. pasture-raised pigs
SRR21376902	Canada-2	North America		The gut microbiome and resistome of conventionally vs. pasture-raised pigs
SRR21376903	Canada-2	North America		The gut microbiome and resistome of conventionally vs. pasture-raised pigs
SRR21376904	Canada-2	North America		The gut microbiome and resistome of conventionally vs. pasture-raised pigs
SRR21376905	Canada-2	North America		The gut microbiome and resistome of conventionally vs. pasture-raised pigs
SRR21376906	Canada-2	North America		The gut microbiome and resistome of conventionally vs. pasture-raised pigs
SRR21376907	Canada-2	North America		The gut microbiome and resistome of conventionally vs. pasture-raised pigs
SRR21376908	Canada-2	North America		The gut microbiome and resistome of conventionally vs. pasture-raised pigs
SRR21376909	Canada-2	North America		The gut microbiome and resistome of conventionally vs. pasture-raised pigs
SRR21376910	Canada-2	North America		The gut microbiome and resistome of conventionally vs. pasture-raised pigs
