# Supplementary material for: Comprehensive analysis of phage genomes from diverse environments reveals their diversity, potential applications, and interactions with hosts and other phages
Source: Front Microbiol. 2025 Nov 19;16:1686402. doi: 10.3389/fmicb.2025.1686402 (PMC12676247; doi:10.3389/fmicb.2025.1686402)
Supplement: Supplementary file 4 [file Table_3.xlsx]

## Sheet: TableS1
Table S3. The detailed information on completeness, lifestyle, taxonomy and genetic codes for 741,692 phage genomes in the PGD50.
contig_ids	source	completeness	lifestyle	taxonomy	genetic codes
200k_freshwater_Proviruses_Fam_COFRD_seq_11334	freshwater	89.49	temperate	Caudoviricetes	11
200k_freshwater_Proviruses_Fam_COFRD_seq_11335	freshwater	98.26	temperate	Caudoviricetes	11
200k_freshwater_Proviruses_Fam_COFRD_seq_11336	freshwater	88.45	temperate	Caudoviricetes	11
200k_freshwater_Proviruses_Fam_COFRD_seq_11337	freshwater	94.81	temperate	Caudoviricetes	11
200k_freshwater_Proviruses_Fam_COFRD_seq_11338	freshwater	97.46	temperate	Caudoviricetes	11
200k_freshwater_Proviruses_Fam_COFRD_seq_11339	freshwater	92.68	temperate	Caudoviricetes	11
200k_freshwater_Proviruses_Fam_COFRD_seq_11340	freshwater	85.53	temperate	Caudoviricetes	11
200k_freshwater_Proviruses_Fam_COFRD_seq_11341	freshwater	68.3	temperate	Caudoviricetes	11
200k_freshwater_Proviruses_Fam_COFRD_seq_11342	freshwater	91.38	temperate	Caudoviricetes	11
200k_freshwater_Proviruses_Fam_FRPD_seq_6608	freshwater	90.99	temperate	Caudoviricetes	11
200k_freshwater_Viruses_Fam_COFRD_seq_11343	freshwater	99.72	virulent	Caudoviricetes	11
200k_freshwater_Viruses_Fam_COFRD_seq_11344	freshwater	95.56	virulent	Caudoviricetes	11
200k_freshwater_Viruses_Fam_COFRD_seq_11345	freshwater	83.35	virulent	Caudoviricetes	11
200k_freshwater_Viruses_Fam_COFRD_seq_11346	freshwater	93.08	uncertain	Caudoviricetes	11
200k_freshwater_Viruses_Fam_COFRD_seq_11347	freshwater	91.61	virulent	Caudoviricetes	11
200k_freshwater_Viruses_Fam_COFRD_seq_11348	freshwater	92.34	virulent	Caudoviricetes	11
200k_freshwater_Viruses_Fam_COFRD_seq_11350	freshwater	92.26	virulent	Caudoviricetes	11
200k_freshwater_Viruses_Fam_COFRD_seq_11352	freshwater	91.01	virulent	Caudoviricetes	11
200k_freshwater_Viruses_Fam_COFRD_seq_11353	freshwater	92.93	virulent	Caudoviricetes	11
200k_freshwater_Viruses_Fam_COFRD_seq_11355	freshwater	91.05	virulent	Caudoviricetes	11
200k_freshwater_Viruses_Fam_COFRD_seq_11356	freshwater	87.39	virulent	Caudoviricetes	11
200k_freshwater_Viruses_Fam_COFRD_seq_11357	freshwater	93.64	virulent	Caudoviricetes	11
200k_freshwater_Viruses_Fam_COFRD_seq_11358	freshwater	90.22	virulent	Caudoviricetes	11
200k_freshwater_Viruses_Fam_COFRD_seq_11359	freshwater	87.98	virulent	Caudoviricetes	11
200k_freshwater_Viruses_Fam_COFRD_seq_11360	freshwater	90.41	virulent	Caudoviricetes	11
200k_freshwater_Viruses_Fam_COFRD_seq_11361	freshwater	95.15	virulent	Caudoviricetes	11
200k_freshwater_Viruses_Fam_COFRD_seq_11362	freshwater	95.5	virulent	Caudoviricetes	11
200k_freshwater_Viruses_Fam_COFRD_seq_11363	freshwater	91.83	virulent	Caudoviricetes	11
200k_freshwater_Viruses_Fam_COFRD_seq_11364	freshwater	90.54	virulent	Caudoviricetes	11
200k_freshwater_Viruses_Fam_COFRD_seq_11365	freshwater	89.32	virulent	Caudoviricetes	11
200k_freshwater_Viruses_Fam_COFRD_seq_11366	freshwater	94.9	virulent	Caudoviricetes	11
200k_freshwater_Viruses_Fam_COFRD_seq_11367	freshwater	97.39	virulent	Caudoviricetes	11
200k_freshwater_Viruses_Fam_COFRD_seq_11368	freshwater	90.43	virulent	Caudoviricetes	11
200k_freshwater_Viruses_Fam_COFRD_seq_11369	freshwater	93.83	virulent	Caudoviricetes	11
200k_freshwater_Viruses_Fam_COFRD_seq_11370	freshwater	91.59	virulent	Caudoviricetes	11
200k_freshwater_Viruses_Fam_COFRD_seq_11371	freshwater	90.5	virulent	Caudoviricetes	11
200k_freshwater_Viruses_Fam_COFRD_seq_11372	freshwater	83.07	virulent	Caudoviricetes	11
200k_freshwater_Viruses_Fam_COFRD_seq_11373	freshwater	92.06	virulent	Caudoviricetes	11
200k_freshwater_Viruses_Fam_COFRD_seq_11374	freshwater	92.77	virulent	Caudoviricetes	11
200k_freshwater_Viruses_Fam_COFRD_seq_11375	freshwater	92.73	virulent	Caudoviricetes	11
200k_freshwater_Viruses_Fam_COFRD_seq_11376	freshwater	98.54	virulent	Caudoviricetes	11
200k_freshwater_Viruses_Fam_COFRD_seq_11377	freshwater	91.08	virulent	Caudoviricetes	11
200k_freshwater_Viruses_Fam_COFRD_seq_11379	freshwater	96.17	virulent	Caudoviricetes	11
200k_freshwater_Viruses_Fam_COFRD_seq_11380	freshwater	99.97	virulent	Caudoviricetes	11
200k_freshwater_Viruses_Fam_COFRD_seq_11381	freshwater	97.22	virulent	Caudoviricetes	11
200k_freshwater_Viruses_Fam_COFRD_seq_11382	freshwater	94.87	virulent	Caudoviricetes	11
200k_freshwater_Viruses_Fam_COFRD_seq_11383	freshwater	93.09	virulent	Caudoviricetes	11
200k_freshwater_Viruses_Fam_COFRD_seq_11385	freshwater	95.72	virulent	Caudoviricetes	11
200k_freshwater_Viruses_Fam_COFRD_seq_11386	freshwater	96.78	virulent	Caudoviricetes	11
200k_freshwater_Viruses_Fam_COFRD_seq_11387	freshwater	99.54	virulent	Caudoviricetes	11
200k_freshwater_Viruses_Fam_COFRD_seq_11388	freshwater	98.81	virulent	Caudoviricetes	11
200k_freshwater_Viruses_Fam_COFRD_seq_11389	freshwater	96.26	virulent	Caudoviricetes	11
200k_freshwater_Viruses_Fam_COFRD_seq_11390	freshwater	95.4	virulent	Caudoviricetes	11
200k_freshwater_Viruses_Fam_COFRD_seq_11391	freshwater	78.3	virulent	Caudoviricetes	11
200k_freshwater_Viruses_Fam_COFRD_seq_11392	freshwater	99.92	virulent	Caudoviricetes	11
200k_freshwater_Viruses_Fam_COFRD_seq_11393	freshwater	87.92	virulent	Caudoviricetes	11
200k_freshwater_Viruses_Fam_COFRD_seq_11394	freshwater	99.25	virulent	Caudoviricetes	11
200k_freshwater_Viruses_Fam_COFRD_seq_11395	freshwater	93.57	virulent	Caudoviricetes	11
200k_freshwater_Viruses_Fam_COFRD_seq_11396	freshwater	92.88	virulent	Caudoviricetes	11
200k_freshwater_Viruses_Fam_COFRD_seq_11397	freshwater	87.91	virulent	Caudoviricetes	11
200k_freshwater_Viruses_Fam_COFRD_seq_11398	freshwater	90.56	uncertain	Caudoviricetes	11
200k_freshwater_Viruses_Fam_COFRD_seq_11399	freshwater	99.97	virulent	Caudoviricetes	11
200k_freshwater_Viruses_Fam_COFRD_seq_11400	freshwater	94.19	uncertain	Caudoviricetes	11
200k_freshwater_Viruses_Fam_COFRD_seq_11401	freshwater	86.98	virulent	Caudoviricetes	11
200k_freshwater_Viruses_Fam_COFRD_seq_11402	freshwater	77.44	virulent	Caudoviricetes	11
200k_freshwater_Viruses_Fam_COFRD_seq_11403	freshwater	88.4	virulent	Caudoviricetes	11
200k_freshwater_Viruses_Fam_COFRD_seq_11404	freshwater	98.2	virulent	Caudoviricetes	11
200k_freshwater_Viruses_Fam_COFRD_seq_11405	freshwater	93.75	virulent	Caudoviricetes	11
200k_freshwater_Viruses_Fam_COFRD_seq_11406	freshwater	84.45	virulent	Caudoviricetes	11
200k_freshwater_Viruses_Fam_COFRD_seq_11407	freshwater	97.79	virulent	Caudoviricetes	11
200k_freshwater_Viruses_Fam_COFRD_seq_11408	freshwater	96.8	uncertain	Caudoviricetes	11
200k_freshwater_Viruses_Fam_COFRD_seq_11409	freshwater	99.82	virulent	Caudoviricetes	11
200k_freshwater_Viruses_Fam_COFRD_seq_11410	freshwater	95.72	virulent	Caudoviricetes	11
200k_freshwater_Viruses_Fam_COFRD_seq_11411	freshwater	98.81	virulent	Caudoviricetes	11
200k_freshwater_Viruses_Fam_COFRD_seq_11412	freshwater	99.53	virulent	Caudoviricetes	11
200k_freshwater_Viruses_Fam_COFRD_seq_11413	freshwater	97.96	virulent	Caudoviricetes	11
200k_freshwater_Viruses_Fam_COFRD_seq_11414	freshwater	91.93	virulent	Caudoviricetes	11
200k_freshwater_Viruses_Fam_COFRD_seq_11415	freshwater	96.52	virulent	Caudoviricetes	11
200k_freshwater_Viruses_Fam_COFRD_seq_11416	freshwater	95.3	temperate	Caudoviricetes	11
200k_freshwater_Viruses_Fam_COFRD_seq_11417	freshwater	87.09	virulent	Caudoviricetes	11
200k_freshwater_Viruses_Fam_COFRD_seq_11418	freshwater	95.18	virulent	Caudoviricetes	11
200k_freshwater_Viruses_Fam_COFRD_seq_11419	freshwater	94.03	virulent	Caudoviricetes	11
200k_freshwater_Viruses_Fam_COFRD_seq_11420	freshwater	94.26	virulent	Caudoviricetes	11
200k_freshwater_Viruses_Fam_COFRD_seq_11421	freshwater	90.55	virulent	Caudoviricetes	11
200k_freshwater_Viruses_Fam_COFRD_seq_11422	freshwater	92.8	virulent	Caudoviricetes	11
200k_freshwater_Viruses_Fam_COFRD_seq_11423	freshwater	99.88	uncertain	Caudoviricetes	11
200k_freshwater_Viruses_Fam_COFRD_seq_11424	freshwater	95.05	virulent	Caudoviricetes	11
200k_freshwater_Viruses_Fam_COFRD_seq_11425	freshwater	96.75	virulent	Caudoviricetes	11
200k_freshwater_Viruses_Fam_COFRD_seq_11426	freshwater	97.93	virulent	Caudoviricetes	11
200k_freshwater_Viruses_Fam_COFRD_seq_11427	freshwater	99.92	virulent	Caudoviricetes	11
200k_freshwater_Viruses_Fam_COFRD_seq_11428	freshwater	94.11	temperate	Caudoviricetes	11
200k_freshwater_Viruses_Fam_COFRD_seq_11429	freshwater	74.93	virulent	Caudoviricetes	11
200k_freshwater_Viruses_Fam_COFRD_seq_11430	freshwater	93.3	virulent	Caudoviricetes	11
200k_freshwater_Viruses_Fam_COFRD_seq_11431	freshwater	98.22	virulent	Caudoviricetes	11
200k_freshwater_Viruses_Fam_COFRD_seq_11432	freshwater	94.05	virulent	Caudoviricetes	11
200k_freshwater_Viruses_Fam_COFRD_seq_11433	freshwater	97.62	virulent	Caudoviricetes	11
200k_freshwater_Viruses_Fam_COFRD_seq_11434	freshwater	98.62	virulent	Caudoviricetes	11
200k_freshwater_Viruses_Fam_COFRD_seq_11435	freshwater	90.44	virulent	Caudoviricetes	11
200k_freshwater_Viruses_Fam_COFRD_seq_11436	freshwater	100	virulent	Caudoviricetes	11
200k_freshwater_Viruses_Fam_COFRD_seq_11437	freshwater	100	virulent	Caudoviricetes	11
200k_freshwater_Viruses_Fam_COFRD_seq_11438	freshwater	100	virulent	Caudoviricetes	11
200k_freshwater_Viruses_Fam_COFRD_seq_11439	freshwater	94.68	virulent	Caudoviricetes	11
200k_freshwater_Viruses_Fam_COFRD_seq_11440	freshwater	96.92	virulent	Caudoviricetes	11
200k_freshwater_Viruses_Fam_COFRD_seq_11441	freshwater	92.33	virulent	Caudoviricetes	11
200k_freshwater_Viruses_Fam_COFRD_seq_11442	freshwater	100	virulent	Caudoviricetes	11
200k_freshwater_Viruses_Fam_COFRD_seq_11443	freshwater	92.33	virulent	Caudoviricetes	11
200k_freshwater_Viruses_Fam_COFRD_seq_11444	freshwater	100	virulent	Caudoviricetes	11
200k_freshwater_Viruses_Fam_COFRD_seq_11445	freshwater	88.14	virulent	Caudoviricetes	11
200k_freshwater_Viruses_Fam_COFRD_seq_11446	freshwater	93.81	virulent	Caudoviricetes	11
200k_freshwater_Viruses_Fam_COFRD_seq_11447	freshwater	100	virulent	Caudoviricetes	11
200k_freshwater_Viruses_Fam_COFRD_seq_11448	freshwater	87.36	virulent	Caudoviricetes	11
200k_freshwater_Viruses_Fam_COFRD_seq_11449	freshwater	100	virulent	Caudoviricetes	11
200k_freshwater_Viruses_Fam_COFRD_seq_11450	freshwater	85.2	virulent	Caudoviricetes	11
200k_freshwater_Viruses_Fam_COFRD_seq_11452	freshwater	95.15	virulent	Caudoviricetes	11
200k_freshwater_Viruses_Fam_COFRD_seq_11453	freshwater	84.18	virulent	Caudoviricetes	11
200k_freshwater_Viruses_Fam_COFRD_seq_11454	freshwater	84.18	virulent	Caudoviricetes	11
200k_freshwater_Viruses_Fam_COFRD_seq_11455	freshwater	93.51	virulent	Caudoviricetes	11
200k_freshwater_Viruses_Fam_COFRD_seq_11456	freshwater	84.18	virulent	Caudoviricetes	11
200k_freshwater_Viruses_Fam_COFRD_seq_11457	freshwater	86.22	virulent	Caudoviricetes	11
200k_freshwater_Viruses_Fam_COFRD_seq_11458	freshwater	100	virulent	Caudoviricetes	11
200k_freshwater_Viruses_Fam_COFRD_seq_11459	freshwater	100	virulent	Caudoviricetes	11
200k_freshwater_Viruses_Fam_COFRD_seq_11460	freshwater	90.04	virulent	Caudoviricetes	11
200k_freshwater_Viruses_Fam_COFRD_seq_11461	freshwater	86.51	virulent	Caudoviricetes	11
200k_freshwater_Viruses_Fam_COFRD_seq_11462	freshwater	100	virulent	Caudoviricetes	11
200k_freshwater_Viruses_Fam_COFRD_seq_11463	freshwater	89.32	virulent	Caudoviricetes	11
200k_freshwater_Viruses_Fam_COFRD_seq_11464	freshwater	90.68	virulent	Caudoviricetes	11
200k_freshwater_Viruses_Fam_COFRD_seq_11465	freshwater	91.75	virulent	Caudoviricetes	11
200k_freshwater_Viruses_Fam_COFRD_seq_11466	freshwater	81.7	virulent	Caudoviricetes	11
200k_freshwater_Viruses_Fam_COFRD_seq_11467	freshwater	92.85	virulent	Caudoviricetes	11
200k_freshwater_Viruses_Fam_COFRD_seq_11468	freshwater	100	virulent	Caudoviricetes	11
200k_freshwater_Viruses_Fam_COFRD_seq_11469	freshwater	87.34	virulent	Caudoviricetes	11
200k_freshwater_Viruses_Fam_COFRD_seq_11470	freshwater	92.1	virulent	Caudoviricetes	11
200k_freshwater_Viruses_Fam_COFRD_seq_11471	freshwater	92.7	virulent	Caudoviricetes	11
200k_freshwater_Viruses_Fam_COFRD_seq_11473	freshwater	92.79	virulent	Caudoviricetes	11
200k_freshwater_Viruses_Fam_COFRD_seq_11474	freshwater	99.79	virulent	Caudoviricetes	11
200k_freshwater_Viruses_Fam_COFRD_seq_11476	freshwater	94.21	virulent	Caudoviricetes	11
200k_freshwater_Viruses_Fam_COFRD_seq_11477	freshwater	99.79	virulent	Caudoviricetes	11
200k_freshwater_Viruses_Fam_COFRD_seq_11480	freshwater	100	virulent	Caudoviricetes	11
200k_freshwater_Viruses_Fam_COFRD_seq_11481	freshwater	100	virulent	Caudoviricetes	11
200k_freshwater_Viruses_Fam_COFRD_seq_11483	freshwater	100	virulent	Caudoviricetes	11
200k_freshwater_Viruses_Fam_COFRD_seq_11484	freshwater	87.84	virulent	Caudoviricetes	11
200k_freshwater_Viruses_Fam_COFRD_seq_11486	freshwater	97.85	virulent	Caudoviricetes	11
200k_freshwater_Viruses_Fam_COFRD_seq_11487	freshwater	88.74	virulent	Caudoviricetes	11
200k_freshwater_Viruses_Fam_COFRD_seq_11488	freshwater	90.51	virulent	Caudoviricetes	11
200k_freshwater_Viruses_Fam_COFRD_seq_11489	freshwater	100	virulent	Caudoviricetes	11
200k_freshwater_Viruses_Fam_COFRD_seq_11490	freshwater	100	virulent	Caudoviricetes	11
200k_freshwater_Viruses_Fam_COFRD_seq_11491	freshwater	94.89	virulent	Caudoviricetes	11
200k_freshwater_Viruses_Fam_COFRD_seq_11492	freshwater	84.46	virulent	Caudoviricetes	11
200k_freshwater_Viruses_Fam_COFRD_seq_11493	freshwater	97.61	virulent	Caudoviricetes	11
200k_freshwater_Viruses_Fam_COFRD_seq_11494	freshwater	99.33	virulent	Caudoviricetes	11
200k_freshwater_Viruses_Fam_COFRD_seq_11495	freshwater	92.1	virulent	Caudoviricetes	11
200k_freshwater_Viruses_Fam_COFRD_seq_11496	freshwater	98.3	virulent	Caudoviricetes	11
200k_freshwater_Viruses_Fam_COFRD_seq_11497	freshwater	92.87	virulent	Caudoviricetes	11
200k_freshwater_Viruses_Fam_COFRD_seq_11498	freshwater	79.28	virulent	Caudoviricetes	11
200k_freshwater_Viruses_Fam_COFRD_seq_11499	freshwater	100	virulent	Caudoviricetes	11
200k_freshwater_Viruses_Fam_COFRD_seq_11500	freshwater	90.65	virulent	Caudoviricetes	11
200k_freshwater_Viruses_Fam_COFRD_seq_11501	freshwater	91.38	virulent	Caudoviricetes	11
200k_freshwater_Viruses_Fam_COFRD_seq_11502	freshwater	99.19	virulent	Caudoviricetes	11
200k_freshwater_Viruses_Fam_COFRD_seq_11503	freshwater	92.91	virulent	Caudoviricetes	11
200k_freshwater_Viruses_Fam_COFRD_seq_11504	freshwater	88.32	virulent	Caudoviricetes	11
200k_freshwater_Viruses_Fam_COFRD_seq_11505	freshwater	100	virulent	Caudoviricetes	11
200k_freshwater_Viruses_Fam_COFRD_seq_11506	freshwater	100	virulent	Caudoviricetes	11
200k_freshwater_Viruses_Fam_COFRD_seq_11507	freshwater	100	virulent	Caudoviricetes	11
200k_freshwater_Viruses_Fam_COFRD_seq_11508	freshwater	84.72	virulent	Caudoviricetes	11
200k_freshwater_Viruses_Fam_COFRD_seq_11509	freshwater	91.94	virulent	Caudoviricetes	11
200k_freshwater_Viruses_Fam_COFRD_seq_11510	freshwater	100	virulent	Caudoviricetes	11
200k_freshwater_Viruses_Fam_COFRD_seq_11511	freshwater	100	virulent	Caudoviricetes	11
200k_freshwater_Viruses_Fam_COFRD_seq_11512	freshwater	95.96	virulent	Caudoviricetes	11
200k_freshwater_Viruses_Fam_COFRD_seq_11513	freshwater	99.4	virulent	Caudoviricetes	11
200k_freshwater_Viruses_Fam_COFRD_seq_11517	freshwater	84.85	virulent	Caudoviricetes	11
200k_freshwater_Viruses_Fam_COFRD_seq_11518	freshwater	84.89	virulent	Caudoviricetes	11
200k_freshwater_Viruses_Fam_COFRD_seq_11519	freshwater	100	virulent	Caudoviricetes	11
200k_freshwater_Viruses_Fam_COFRD_seq_11520	freshwater	93.51	virulent	Caudoviricetes	11
200k_freshwater_Viruses_Fam_COFRD_seq_11521	freshwater	91.97	virulent	Caudoviricetes	11
200k_freshwater_Viruses_Fam_COFRD_seq_11522	freshwater	91.97	virulent	Caudoviricetes	11
200k_freshwater_Viruses_Fam_COFRD_seq_11523	freshwater	96.9	virulent	Caudoviricetes	11
200k_freshwater_Viruses_Fam_COFRD_seq_11524	freshwater	85.85	virulent	Caudoviricetes	11
200k_freshwater_Viruses_Fam_COFRD_seq_11525	freshwater	99.64	virulent	Caudoviricetes	11
200k_freshwater_Viruses_Fam_COFRD_seq_11526	freshwater	77.83	virulent	Caudoviricetes	11
200k_freshwater_Viruses_Fam_COFRD_seq_11527	freshwater	77.83	virulent	Caudoviricetes	11
200k_freshwater_Viruses_Fam_COFRD_seq_11530	freshwater	92.58	virulent	Caudoviricetes	11
200k_freshwater_Viruses_Fam_COFRD_seq_11532	freshwater	87.28	virulent	Caudoviricetes	11
200k_freshwater_Viruses_Fam_COFRD_seq_11533	freshwater	88.15	uncertain	Caudoviricetes	11
200k_freshwater_Viruses_Fam_COFRD_seq_11535	freshwater	87.28	virulent	Caudoviricetes	11
200k_freshwater_Viruses_Fam_COFRD_seq_11538	freshwater	87.87	temperate	Caudoviricetes	11
200k_freshwater_Viruses_Fam_COFRD_seq_11541	freshwater	87.84	virulent	Caudoviricetes	11
200k_freshwater_Viruses_Fam_COFRD_seq_11543	freshwater	100	virulent	Caudoviricetes	11
200k_freshwater_Viruses_Fam_COFRD_seq_11544	freshwater	85.96	virulent	Caudoviricetes	11
200k_freshwater_Viruses_Fam_COFRD_seq_11545	freshwater	95.59	temperate	Caudoviricetes	11
200k_freshwater_Viruses_Fam_COFRD_seq_11546	freshwater	86.25	virulent	Caudoviricetes	11
200k_freshwater_Viruses_Fam_COFRD_seq_11547	freshwater	99.03	virulent	Caudoviricetes	11
200k_freshwater_Viruses_Fam_COFRD_seq_11548	freshwater	99.03	virulent	Caudoviricetes	11
200k_freshwater_Viruses_Fam_COFRD_seq_11549	freshwater	97.5	virulent	Caudoviricetes	11
200k_freshwater_Viruses_Fam_COFRD_seq_11550	freshwater	99.03	virulent	Caudoviricetes	11
200k_freshwater_Viruses_Fam_COFRD_seq_11552	freshwater	92.12	virulent	Caudoviricetes	11
200k_freshwater_Viruses_Fam_COFRD_seq_11553	freshwater	90.03	virulent	Caudoviricetes	11
200k_freshwater_Viruses_Fam_COFRD_seq_11554	freshwater	95.48	virulent	Caudoviricetes	11
200k_freshwater_Viruses_Fam_COFRD_seq_11555	freshwater	92.91	virulent	Caudoviricetes	11
200k_freshwater_Viruses_Fam_COFRD_seq_11556	freshwater	83.77	virulent	Caudoviricetes	11
200k_freshwater_Viruses_Fam_COFRD_seq_11557	freshwater	91.94	virulent	Caudoviricetes	11
200k_freshwater_Viruses_Fam_COFRD_seq_11558	freshwater	84.87	virulent	Caudoviricetes	11
200k_freshwater_Viruses_Fam_FRPD_seq_6622	freshwater	92.39	virulent	Caudoviricetes	11
200k_freshwater_Viruses_Fam_FRPD_seq_6623	freshwater	90.89	virulent	Caudoviricetes	11
200k_freshwater_Viruses_Fam_FRPD_seq_6624	freshwater	99.84	virulent	Caudoviricetes	11
200k_freshwater_Viruses_Fam_FRPD_seq_6625	freshwater	95.23	virulent	Caudoviricetes	11
200k_freshwater_Viruses_Fam_FRPD_seq_6626	freshwater	90.31	virulent	Caudoviricetes	11
200k_freshwater_Viruses_Fam_FRPD_seq_6627	freshwater	92.26	virulent	Caudoviricetes	11
200k_freshwater_Viruses_Fam_FRPD_seq_6628	freshwater	88.25	virulent	Caudoviricetes	11
200k_freshwater_Viruses_Fam_FRPD_seq_6629	freshwater	83.8	virulent	Caudoviricetes	11
200k_freshwater_Viruses_Fam_FRPD_seq_6630	freshwater	89.56	virulent	Caudoviricetes	11
200k_freshwater_Viruses_Fam_GGV_seq_6632	freshwater	98.18	virulent	Caudoviricetes	11
200k_freshwater_Viruses_Fam_GGV_seq_6633	freshwater	100	temperate	Caudoviricetes	11
200k_freshwater_Viruses_Fam_GGV_seq_6634	freshwater	100	virulent	Caudoviricetes	11
200k_freshwater_Viruses_Fam_GGV_seq_6635	freshwater	86.29	virulent	Caudoviricetes	11
200k_freshwater_Viruses_Fam_GGV_seq_6638	freshwater	100	temperate	Caudoviricetes	11
200k_freshwater_Viruses_Fam_GGV_seq_6639	freshwater	100	virulent	Caudoviricetes	11
200k_freshwater_Viruses_Fam_GGV_seq_6640	freshwater	100	virulent	Caudoviricetes	11
200k_humans_Proviruses_Hug_CHGV_seq_6000	humans	95.46	temperate	Caudoviricetes	11
200k_humans_Proviruses_Hug_CHGV_seq_6001	humans	94.29	temperate	Caudoviricetes	11
200k_humans_Proviruses_Hug_CHGV_seq_6017	humans	93.85	temperate	Caudoviricetes	11
200k_humans_Proviruses_Hug_CHGV_seq_6018	humans	93.27	temperate	Caudoviricetes	11
200k_humans_Proviruses_Hug_CHGV_seq_6019	humans	96.27	temperate	Caudoviricetes	11
200k_humans_Proviruses_Hug_CHGV_seq_6037	humans	95.26	temperate	Caudoviricetes	11
200k_humans_Proviruses_Hug_CHGV_seq_6038	humans	78.88	temperate	Caudoviricetes	11
200k_humans_Proviruses_Hug_CHGV_seq_6039	humans	93.13	temperate	Caudoviricetes	11
200k_humans_Proviruses_Hug_CHVD_seq_6070	humans	82.63	temperate	Caudoviricetes	11
200k_humans_Proviruses_Hug_CHVD_seq_6081	humans	96.03	temperate	Caudoviricetes	11
200k_humans_Proviruses_Hug_CHVD_seq_6082	humans	77.82	temperate	Caudoviricetes	11
200k_humans_Proviruses_Hug_CHVD_seq_6121	humans	89.52	temperate	Caudoviricetes	11
200k_humans_Proviruses_Hug_GPD_seq_6654	humans	88.75	temperate	Caudoviricetes	11
200k_humans_Proviruses_Hug_GPD_seq_6669	humans	97.98	temperate	Caudoviricetes	11
200k_humans_Proviruses_Hug_GPD_seq_6684	humans	93.77	temperate	Caudoviricetes	11
200k_humans_Proviruses_Hug_GVD_seq_6730	humans	93.75	temperate	Caudoviricetes	11
200k_humans_Proviruses_Hug_HadzaGD_seq_7012	humans	94.32	temperate	Caudoviricetes	11
200k_humans_Proviruses_Hug_INGD_seq_7329	humans	93.54	temperate	Caudoviricetes	11
200k_humans_Proviruses_Hug_JapVD_seq_7330	humans	93.58	temperate	Caudoviricetes	11
200k_humans_Proviruses_Hug_JapVD_seq_7331	humans	95.61	temperate	Caudoviricetes	11
200k_humans_Proviruses_Hug_MGV_seq_7351	humans	97.07	temperate	Caudoviricetes	11
200k_humans_Proviruses_Hug_MGV_seq_7352	humans	99.77	temperate	Caudoviricetes	11
200k_humans_Proviruses_Hug_MGV_seq_7353	humans	93.14	temperate	Caudoviricetes	11
200k_humans_Proviruses_Hug_MGV_seq_7761	humans	96.51	temperate	Caudoviricetes	11
200k_humans_Proviruses_Hug_MGV_seq_7911	humans	86.13	temperate	Caudoviricetes	11
200k_humans_Proviruses_Hug_MGV_seq_8084	humans	73.23	temperate	Caudoviricetes	11
200k_humans_Viruses_Ang_VBMGOD_seq_10961	humans	93.82	virulent	Caudoviricetes	11
200k_humans_Viruses_Hug_CeDGV_seq_6465	humans	98.94	uncertain	Caudoviricetes	11
200k_humans_Viruses_Hug_CeDGV_seq_6466	humans	100	uncertain	Caudoviricetes	11
200k_humans_Viruses_Hug_CeDGV_seq_6467	humans	86.79	virulent	Caudoviricetes	11
200k_humans_Viruses_Hug_CeDGV_seq_6468	humans	94.83	virulent	Caudoviricetes	11
200k_humans_Viruses_Hug_CeDGV_seq_6469	humans	94.88	virulent	Caudoviricetes	11
200k_humans_Viruses_Hug_CeDGV_seq_6470	humans	100	virulent	Caudoviricetes	11
200k_humans_Viruses_Hug_CeDGV_seq_6471	humans	96.78	uncertain	Caudoviricetes	11
200k_humans_Viruses_Hug_CeDGV_seq_6472	humans	100	virulent	Caudoviricetes	11
200k_humans_Viruses_Hug_CHGV_seq_6005	humans	96.2	uncertain	Caudoviricetes	11
200k_humans_Viruses_Hug_CHGV_seq_6006	humans	93.57	virulent	Caudoviricetes	11
200k_humans_Viruses_Hug_CHGV_seq_6007	humans	91.73	temperate	Caudoviricetes	11
200k_humans_Viruses_Hug_CHGV_seq_6008	humans	100	temperate	Caudoviricetes	11
200k_humans_Viruses_Hug_CHGV_seq_6009	humans	92.58	temperate	Caudoviricetes	11
200k_humans_Viruses_Hug_CHGV_seq_6010	humans	94.41	temperate	Caudoviricetes	11
200k_humans_Viruses_Hug_CHGV_seq_6011	humans	94.6	temperate	Caudoviricetes	11
200k_humans_Viruses_Hug_CHGV_seq_6012	humans	100	temperate	Caudoviricetes	11
200k_humans_Viruses_Hug_CHGV_seq_6013	humans	100	temperate	Caudoviricetes	11
200k_humans_Viruses_Hug_CHGV_seq_6014	humans	100	temperate	Caudoviricetes	11
200k_humans_Viruses_Hug_CHGV_seq_6015	humans	94.27	temperate	Caudoviricetes	11
200k_humans_Viruses_Hug_CHGV_seq_6016	humans	100	temperate	Caudoviricetes	11
200k_humans_Viruses_Hug_CHGV_seq_6020	humans	100	virulent	Caudoviricetes	11
200k_humans_Viruses_Hug_CHGV_seq_6021	humans	92.11	uncertain	Caudoviricetes	11
200k_humans_Viruses_Hug_CHGV_seq_6022	humans	89.43	virulent	Caudoviricetes	11
200k_humans_Viruses_Hug_CHGV_seq_6023	humans	93.14	temperate	Caudoviricetes	11
200k_humans_Viruses_Hug_CHGV_seq_6024	humans	100	temperate	Caudoviricetes	11
200k_humans_Viruses_Hug_CHGV_seq_6025	humans	98.54	uncertain	Caudoviricetes	11
200k_humans_Viruses_Hug_CHGV_seq_6026	humans	87.31	virulent	Caudoviricetes	11
200k_humans_Viruses_Hug_CHGV_seq_6027	humans	100	temperate	Caudoviricetes	11
200k_humans_Viruses_Hug_CHGV_seq_6028	humans	89.3	virulent	Caudoviricetes	11
200k_humans_Viruses_Hug_CHGV_seq_6029	humans	100	virulent	Caudoviricetes	11
200k_humans_Viruses_Hug_CHGV_seq_6030	humans	90.72	virulent	Caudoviricetes	11
200k_humans_Viruses_Hug_CHGV_seq_6031	humans	86.97	virulent	Caudoviricetes	11
200k_humans_Viruses_Hug_CHGV_seq_6032	humans	92.38	temperate	Caudoviricetes	11
200k_humans_Viruses_Hug_CHGV_seq_6033	humans	93.16	temperate	Caudoviricetes	11
200k_humans_Viruses_Hug_CHGV_seq_6034	humans	100	uncertain	Caudoviricetes	11
200k_humans_Viruses_Hug_CHGV_seq_6035	humans	92.53	uncertain	Caudoviricetes	11
200k_humans_Viruses_Hug_CHGV_seq_6036	humans	92.13	uncertain	Caudoviricetes	11
200k_humans_Viruses_Hug_CHGV_seq_6040	humans	76.33	virulent	Caudoviricetes	11
200k_humans_Viruses_Hug_CHGV_seq_6041	humans	91.58	temperate	Caudoviricetes	11
200k_humans_Viruses_Hug_CHGV_seq_6042	humans	99.27	virulent	Caudoviricetes	15
200k_humans_Viruses_Hug_CHGV_seq_6043	humans	91.61	temperate	Caudoviricetes	11
200k_humans_Viruses_Hug_CHGV_seq_6044	humans	91.59	virulent	Caudoviricetes	11
200k_humans_Viruses_Hug_CHGV_seq_6045	humans	95.66	virulent	Caudoviricetes	11
200k_humans_Viruses_Hug_CHGV_seq_6046	humans	90.23	virulent	Caudoviricetes	11
200k_humans_Viruses_Hug_CHGV_seq_6047	humans	96.01	virulent	Caudoviricetes	11
200k_humans_Viruses_Hug_CHGV_seq_6048	humans	88.97	virulent	Caudoviricetes	11
200k_humans_Viruses_Hug_CHGV_seq_6049	humans	91.45	virulent	Caudoviricetes	11
200k_humans_Viruses_Hug_CHGV_seq_6050	humans	76.96	virulent	Caudoviricetes	11
200k_humans_Viruses_Hug_CHGV_seq_6051	humans	95.92	virulent	Caudoviricetes	11
200k_humans_Viruses_Hug_CHVD_seq_6052	humans	94.5	temperate	Caudoviricetes	11
200k_humans_Viruses_Hug_CHVD_seq_6054	humans	74.72	virulent	Caudoviricetes	11
200k_humans_Viruses_Hug_CHVD_seq_6055	humans	93.67	temperate	Caudoviricetes	11
200k_humans_Viruses_Hug_CHVD_seq_6056	humans	85.5	virulent	Caudoviricetes	11
200k_humans_Viruses_Hug_CHVD_seq_6057	humans	86.44	virulent	Caudoviricetes	11
200k_humans_Viruses_Hug_CHVD_seq_6058	humans	100	virulent	Caudoviricetes	11
200k_humans_Viruses_Hug_CHVD_seq_6059	humans	80.85	virulent	Caudoviricetes	11
200k_humans_Viruses_Hug_CHVD_seq_6060	humans	77.6	virulent	Caudoviricetes	11
200k_humans_Viruses_Hug_CHVD_seq_6061	humans	83.7	virulent	Caudoviricetes	11
200k_humans_Viruses_Hug_CHVD_seq_6062	humans	87.26	virulent	Caudoviricetes	11
200k_humans_Viruses_Hug_CHVD_seq_6063	humans	81.12	virulent	Caudoviricetes	11
200k_humans_Viruses_Hug_CHVD_seq_6064	humans	82.89	virulent	Caudoviricetes	11
200k_humans_Viruses_Hug_CHVD_seq_6065	humans	94.76	virulent	Caudoviricetes	11
200k_humans_Viruses_Hug_CHVD_seq_6066	humans	98.32	uncertain	Caudoviricetes	11
200k_humans_Viruses_Hug_CHVD_seq_6067	humans	90.31	virulent	Caudoviricetes	11
200k_humans_Viruses_Hug_CHVD_seq_6068	humans	89.46	virulent	Caudoviricetes	11
200k_humans_Viruses_Hug_CHVD_seq_6071	humans	93.09	uncertain	Caudoviricetes	15
200k_humans_Viruses_Hug_CHVD_seq_6072	humans	96.49	virulent	Caudoviricetes	11
200k_humans_Viruses_Hug_CHVD_seq_6073	humans	91.9	virulent	Caudoviricetes	11
200k_humans_Viruses_Hug_CHVD_seq_6074	humans	82.8	virulent	Caudoviricetes	11
200k_humans_Viruses_Hug_CHVD_seq_6075	humans	97.14	temperate	Caudoviricetes	11
200k_humans_Viruses_Hug_CHVD_seq_6076	humans	92.51	uncertain	Caudoviricetes	15
200k_humans_Viruses_Hug_CHVD_seq_6077	humans	80.72	virulent	Caudoviricetes	11
200k_humans_Viruses_Hug_CHVD_seq_6078	humans	87.42	virulent	Caudoviricetes	11
200k_humans_Viruses_Hug_CHVD_seq_6079	humans	70.73	virulent	Caudoviricetes	11
200k_humans_Viruses_Hug_CHVD_seq_6080	humans	67.1	virulent	Caudoviricetes	11
200k_humans_Viruses_Hug_CHVD_seq_6083	humans	100	virulent	Caudoviricetes	11
200k_humans_Viruses_Hug_CHVD_seq_6084	humans	92.83	virulent	Caudoviricetes	11
200k_humans_Viruses_Hug_CHVD_seq_6085	humans	81.95	virulent	Caudoviricetes	11
200k_humans_Viruses_Hug_CHVD_seq_6086	humans	93.55	virulent	Caudoviricetes	11
200k_humans_Viruses_Hug_CHVD_seq_6087	humans	87.97	virulent	Caudoviricetes	11
200k_humans_Viruses_Hug_CHVD_seq_6088	humans	79.47	virulent	Caudoviricetes	11
200k_humans_Viruses_Hug_CHVD_seq_6089	humans	77.58	virulent	Caudoviricetes	11
200k_humans_Viruses_Hug_CHVD_seq_6090	humans	74.78	virulent	Caudoviricetes	11
200k_humans_Viruses_Hug_CHVD_seq_6091	humans	82.75	virulent	Caudoviricetes	11
200k_humans_Viruses_Hug_CHVD_seq_6092	humans	94.6	virulent	Caudoviricetes	11
200k_humans_Viruses_Hug_CHVD_seq_6093	humans	82.44	virulent	Caudoviricetes	11
200k_humans_Viruses_Hug_CHVD_seq_6094	humans	77.24	virulent	Caudoviricetes	11
200k_humans_Viruses_Hug_CHVD_seq_6095	humans	83.76	virulent	Caudoviricetes	11
200k_humans_Viruses_Hug_CHVD_seq_6096	humans	74.35	virulent	Caudoviricetes	11
200k_humans_Viruses_Hug_CHVD_seq_6097	humans	99.28	virulent	Caudoviricetes	11
200k_humans_Viruses_Hug_CHVD_seq_6098	humans	73.21	virulent	Caudoviricetes	11
200k_humans_Viruses_Hug_CHVD_seq_6099	humans	83.35	virulent	Caudoviricetes	11
200k_humans_Viruses_Hug_CHVD_seq_6100	humans	69.15	virulent	Caudoviricetes	11
200k_humans_Viruses_Hug_CHVD_seq_6101	humans	99.6	uncertain	Caudoviricetes	11
200k_humans_Viruses_Hug_CHVD_seq_6102	humans	89.91	virulent	Caudoviricetes	11
200k_humans_Viruses_Hug_CHVD_seq_6103	humans	86.69	virulent	Caudoviricetes	11
200k_humans_Viruses_Hug_CHVD_seq_6104	humans	88.96	virulent	Caudoviricetes	11
200k_humans_Viruses_Hug_CHVD_seq_6105	humans	71.66	virulent	Caudoviricetes	11
200k_humans_Viruses_Hug_CHVD_seq_6106	humans	97.32	virulent	Caudoviricetes	11
200k_humans_Viruses_Hug_CHVD_seq_6107	humans	87.04	virulent	Caudoviricetes	11
200k_humans_Viruses_Hug_CHVD_seq_6108	humans	84.39	virulent	Caudoviricetes	11
200k_humans_Viruses_Hug_CHVD_seq_6109	humans	86.37	virulent	Caudoviricetes	11
200k_humans_Viruses_Hug_CHVD_seq_6110	humans	88.79	virulent	Caudoviricetes	11
200k_humans_Viruses_Hug_CHVD_seq_6111	humans	82.68	virulent	Caudoviricetes	11
200k_humans_Viruses_Hug_CHVD_seq_6112	humans	81.59	virulent	Caudoviricetes	11
200k_humans_Viruses_Hug_CHVD_seq_6113	humans	98.22	virulent	Caudoviricetes	11
200k_humans_Viruses_Hug_CHVD_seq_6114	humans	68.85	virulent	Caudoviricetes	11
200k_humans_Viruses_Hug_CHVD_seq_6115	humans	92.97	virulent	Caudoviricetes	11
200k_humans_Viruses_Hug_CHVD_seq_6116	humans	93.84	temperate	Caudoviricetes	11
200k_humans_Viruses_Hug_CHVD_seq_6117	humans	76.42	virulent	Caudoviricetes	11
200k_humans_Viruses_Hug_CHVD_seq_6118	humans	86.69	virulent	Caudoviricetes	11
200k_humans_Viruses_Hug_CHVD_seq_6119	humans	99.57	virulent	Caudoviricetes	11
200k_humans_Viruses_Hug_CHVD_seq_6120	humans	85.02	virulent	Caudoviricetes	11
200k_humans_Viruses_Hug_CHVD_seq_6136	humans	84.57	virulent	Caudoviricetes	11
200k_humans_Viruses_Hug_CHVD_seq_6137	humans	76.83	virulent	Caudoviricetes	11
200k_humans_Viruses_Hug_CHVD_seq_6138	humans	88.63	virulent	Caudoviricetes	11
200k_humans_Viruses_Hug_CHVD_seq_6139	humans	91.86	virulent	Caudoviricetes	11
200k_humans_Viruses_Hug_CHVD_seq_6140	humans	77.8	virulent	Caudoviricetes	11
200k_humans_Viruses_Hug_CHVD_seq_6141	humans	82.55	virulent	Caudoviricetes	11
200k_humans_Viruses_Hug_CHVD_seq_6142	humans	80.27	virulent	Caudoviricetes	11
200k_humans_Viruses_Hug_CHVD_seq_6143	humans	95.08	virulent	Caudoviricetes	11
200k_humans_Viruses_Hug_CHVD_seq_6144	humans	88.85	virulent	Caudoviricetes	11
200k_humans_Viruses_Hug_CHVD_seq_6145	humans	74.75	virulent	Caudoviricetes	11
200k_humans_Viruses_Hug_CHVD_seq_6146	humans	85.23	virulent	Caudoviricetes	11
200k_humans_Viruses_Hug_CHVD_seq_6147	humans	72.5	virulent	Caudoviricetes	11
200k_humans_Viruses_Hug_CHVD_seq_6148	humans	70.61	virulent	Caudoviricetes	11
200k_humans_Viruses_Hug_CHVD_seq_6149	humans	76.17	virulent	Caudoviricetes	11
200k_humans_Viruses_Hug_CHVD_seq_6150	humans	93.59	virulent	Caudoviricetes	11
200k_humans_Viruses_Hug_CHVD_seq_6151	humans	79.48	virulent	Caudoviricetes	11
200k_humans_Viruses_Hug_CHVD_seq_6152	humans	89.95	virulent	Caudoviricetes	11
200k_humans_Viruses_Hug_CHVD_seq_6153	humans	95.18	uncertain	Caudoviricetes	11
200k_humans_Viruses_Hug_CHVD_seq_6154	humans	87.32	virulent	Caudoviricetes	11
200k_humans_Viruses_Hug_CHVD_seq_6156	humans	93.71	virulent	Caudoviricetes	11
200k_humans_Viruses_Hug_CHVD_seq_6157	humans	89.26	virulent	Caudoviricetes	11
200k_humans_Viruses_Hug_CHVD_seq_6158	humans	80.13	virulent	Caudoviricetes	11
200k_humans_Viruses_Hug_CHVD_seq_6159	humans	93.21	virulent	Caudoviricetes	11
200k_humans_Viruses_Hug_EHIG_seq_6473	humans	93.18	temperate	Caudoviricetes	11
200k_humans_Viruses_Hug_EHIG_seq_6474	humans	97.94	uncertain	Caudoviricetes	11
200k_humans_Viruses_Hug_EHIG_seq_6475	humans	93.78	virulent	Caudoviricetes	11
200k_humans_Viruses_Hug_EHIG_seq_6478	humans	100	temperate	Caudoviricetes	11
200k_humans_Viruses_Hug_ELGV_seq_11559	humans	100	temperate	Caudoviricetes	11
200k_humans_Viruses_Hug_ELGV_seq_11560	humans	88.6	virulent	Caudoviricetes	11
200k_humans_Viruses_Hug_ELGV_seq_11561	humans	100	virulent	Caudoviricetes	11
200k_humans_Viruses_Hug_ELGV_seq_11562	humans	86.13	virulent	Caudoviricetes	11
200k_humans_Viruses_Hug_ELGV_seq_11563	humans	75.59	virulent	Caudoviricetes	11
200k_humans_Viruses_Hug_ELGV_seq_11564	humans	97.21	uncertain	Caudoviricetes	11
200k_humans_Viruses_Hug_ELGV_seq_11565	humans	100	virulent	Caudoviricetes	11
200k_humans_Viruses_Hug_ELGV_seq_11566	humans	95.29	virulent	Caudoviricetes	11
200k_humans_Viruses_Hug_ELGV_seq_11567	humans	100	virulent	Caudoviricetes	11
200k_humans_Viruses_Hug_ELGV_seq_11568	humans	100	temperate	Caudoviricetes	11
200k_humans_Viruses_Hug_ELGV_seq_11569	humans	87.25	virulent	Caudoviricetes	11
200k_humans_Viruses_Hug_ELGV_seq_11570	humans	80.72	virulent	Caudoviricetes	11
200k_humans_Viruses_Hug_ELGV_seq_11571	humans	100	virulent	Caudoviricetes	11
200k_humans_Viruses_Hug_ELGV_seq_11572	humans	96.13	uncertain	Caudoviricetes	11
200k_humans_Viruses_Hug_ELGV_seq_11573	humans	100	virulent	Caudoviricetes	11
200k_humans_Viruses_Hug_ELGV_seq_11574	humans	72.85	virulent	Caudoviricetes	11
200k_humans_Viruses_Hug_ELGV_seq_11575	humans	77.34	virulent	Caudoviricetes	11
200k_humans_Viruses_Hug_ELGV_seq_11576	humans	88.23	virulent	Caudoviricetes	11
200k_humans_Viruses_Hug_GPD_seq_6642	humans	96.71	temperate	Caudoviricetes	11
200k_humans_Viruses_Hug_GPD_seq_6643	humans	92.2	virulent	Caudoviricetes	15
200k_humans_Viruses_Hug_GPD_seq_6644	humans	100	virulent	Caudoviricetes	11
200k_humans_Viruses_Hug_GPD_seq_6645	humans	100	virulent	Caudoviricetes	11
200k_humans_Viruses_Hug_GPD_seq_6646	humans	70.6	virulent	Caudoviricetes	11
200k_humans_Viruses_Hug_GPD_seq_6647	humans	75.48	virulent	Caudoviricetes	11
200k_humans_Viruses_Hug_GPD_seq_6648	humans	100	uncertain	Caudoviricetes	11
200k_humans_Viruses_Hug_GPD_seq_6649	humans	100	uncertain	Caudoviricetes	11
200k_humans_Viruses_Hug_GPD_seq_6650	humans	100	temperate	Caudoviricetes	11
200k_humans_Viruses_Hug_GPD_seq_6651	humans	100	uncertain	Caudoviricetes	11
200k_humans_Viruses_Hug_GPD_seq_6652	humans	82.96	virulent	Caudoviricetes	11
200k_humans_Viruses_Hug_GPD_seq_6653	humans	100	virulent	Caudoviricetes	11
200k_humans_Viruses_Hug_GPD_seq_6655	humans	98.83	virulent	Caudoviricetes	11
200k_humans_Viruses_Hug_GPD_seq_6656	humans	96.85	uncertain	Caudoviricetes	11
200k_humans_Viruses_Hug_GPD_seq_6657	humans	89.35	virulent	Caudoviricetes	11
200k_humans_Viruses_Hug_GPD_seq_6658	humans	96.76	uncertain	Caudoviricetes	11
200k_humans_Viruses_Hug_GPD_seq_6659	humans	64.98	virulent	Caudoviricetes	15
200k_humans_Viruses_Hug_GPD_seq_6660	humans	99.01	uncertain	Caudoviricetes	11
200k_humans_Viruses_Hug_GPD_seq_6661	humans	99.46	virulent	Caudoviricetes;Crassvirales	15
200k_humans_Viruses_Hug_GPD_seq_6662	humans	95.18	virulent	Caudoviricetes	11
200k_humans_Viruses_Hug_GPD_seq_6663	humans	100	virulent	Caudoviricetes	11
200k_humans_Viruses_Hug_GPD_seq_6664	humans	73.77	virulent	Caudoviricetes	11
200k_humans_Viruses_Hug_GPD_seq_6665	humans	100	temperate	Caudoviricetes	11
200k_humans_Viruses_Hug_GPD_seq_6666	humans	74.98	virulent	Caudoviricetes	11
200k_humans_Viruses_Hug_GPD_seq_6667	humans	100	virulent	Caudoviricetes	11
200k_humans_Viruses_Hug_GPD_seq_6668	humans	100	temperate	Caudoviricetes	11
200k_humans_Viruses_Hug_GPD_seq_6670	humans	81.23	virulent	Caudoviricetes	11
200k_humans_Viruses_Hug_GPD_seq_6671	humans	100	temperate	Caudoviricetes	11
200k_humans_Viruses_Hug_GPD_seq_6672	humans	100	temperate	Caudoviricetes	11
200k_humans_Viruses_Hug_GPD_seq_6673	humans	100	virulent	Caudoviricetes	11
200k_humans_Viruses_Hug_GPD_seq_6675	humans	98.97	temperate	Caudoviricetes	11
200k_humans_Viruses_Hug_GPD_seq_6676	humans	86.57	virulent	Caudoviricetes	11
200k_humans_Viruses_Hug_GPD_seq_6678	humans	100	virulent	Caudoviricetes	11
200k_humans_Viruses_Hug_GPD_seq_6679	humans	100	virulent	Caudoviricetes	11
200k_humans_Viruses_Hug_GPD_seq_6680	humans	74.93	virulent	Caudoviricetes	11
200k_humans_Viruses_Hug_GPD_seq_6681	humans	98.6	virulent	Caudoviricetes	11
200k_humans_Viruses_Hug_GPD_seq_6685	humans	99.49	temperate	Caudoviricetes	11
200k_humans_Viruses_Hug_GPD_seq_6686	humans	100	virulent	Caudoviricetes	11
200k_humans_Viruses_Hug_GPD_seq_6687	humans	97.93	virulent	Caudoviricetes	11
200k_humans_Viruses_Hug_GPD_seq_6688	humans	100	uncertain	Caudoviricetes	11
200k_humans_Viruses_Hug_GPD_seq_6689	humans	87.08	virulent	Caudoviricetes	11
200k_humans_Viruses_Hug_GPD_seq_6690	humans	87.46	virulent	Caudoviricetes	11
200k_humans_Viruses_Hug_GPD_seq_6691	humans	76.93	virulent	Caudoviricetes	11
200k_humans_Viruses_Hug_GPD_seq_6692	humans	90.22	virulent	Caudoviricetes	11
200k_humans_Viruses_Hug_GPD_seq_6693	humans	92.66	virulent	Caudoviricetes	15
200k_humans_Viruses_Hug_GPD_seq_6694	humans	75.38	virulent	Caudoviricetes	11
200k_humans_Viruses_Hug_GPD_seq_6695	humans	98.88	virulent	Caudoviricetes	90
200k_humans_Viruses_Hug_GPD_seq_6696	humans	91	temperate	Caudoviricetes	11
200k_humans_Viruses_Hug_GPD_seq_6697	humans	100	uncertain	Caudoviricetes	11
200k_humans_Viruses_Hug_GPD_seq_6698	humans	71.18	virulent	Caudoviricetes	11
200k_humans_Viruses_Hug_GPD_seq_6699	humans	100	virulent	Caudoviricetes	11
200k_humans_Viruses_Hug_GPD_seq_6700	humans	90.32	virulent	Caudoviricetes	11
200k_humans_Viruses_Hug_GPD_seq_6701	humans	100	virulent	Caudoviricetes	11
200k_humans_Viruses_Hug_GPD_seq_6702	humans	100	virulent	Caudoviricetes	11
200k_humans_Viruses_Hug_GPD_seq_6703	humans	90.3	virulent	Caudoviricetes	11
200k_humans_Viruses_Hug_GPD_seq_6704	humans	93.1	uncertain	Caudoviricetes	15
200k_humans_Viruses_Hug_GPD_seq_6705	humans	99.75	temperate	Caudoviricetes	11
200k_humans_Viruses_Hug_GPD_seq_6706	humans	88.88	virulent	Caudoviricetes	11
200k_humans_Viruses_Hug_GPD_seq_6707	humans	83.46	virulent	Caudoviricetes	11
200k_humans_Viruses_Hug_GPD_seq_6708	humans	97.88	temperate	Caudoviricetes	11
200k_humans_Viruses_Hug_GPD_seq_6709	humans	100	virulent	Caudoviricetes;Crassvirales	15
200k_humans_Viruses_Hug_GPD_seq_6710	humans	79.36	temperate	Caudoviricetes	11
200k_humans_Viruses_Hug_GPD_seq_6711	humans	99.35	uncertain	Caudoviricetes	11
200k_humans_Viruses_Hug_GPD_seq_6712	humans	100	virulent	Caudoviricetes	11
200k_humans_Viruses_Hug_GPD_seq_6713	humans	100	uncertain	Caudoviricetes	11
200k_humans_Viruses_Hug_GPD_seq_6714	humans	100	uncertain	Caudoviricetes	11
200k_humans_Viruses_Hug_GPD_seq_6715	humans	95.11	uncertain	Caudoviricetes	11
200k_humans_Viruses_Hug_GPD_seq_6716	humans	99.35	uncertain	Caudoviricetes	11
200k_humans_Viruses_Hug_GPD_seq_6717	humans	96.36	uncertain	Caudoviricetes	11
200k_humans_Viruses_Hug_GPD_seq_6718	humans	90.85	virulent	Caudoviricetes	11
200k_humans_Viruses_Hug_GPD_seq_6719	humans	87.78	virulent	Caudoviricetes	11
200k_humans_Viruses_Hug_GPD_seq_6720	humans	99.88	virulent	Caudoviricetes	11
200k_humans_Viruses_Hug_GPD_seq_6721	humans	87.89	temperate	Caudoviricetes	11
200k_humans_Viruses_Hug_GPD_seq_6722	humans	86.7	virulent	Caudoviricetes	11
200k_humans_Viruses_Hug_GPD_seq_6723	humans	99.47	virulent	Caudoviricetes	15
200k_humans_Viruses_Hug_GPD_seq_6724	humans	72.04	virulent	Caudoviricetes	11
200k_humans_Viruses_Hug_GPD_seq_6725	humans	99.88	virulent	Caudoviricetes	11
200k_humans_Viruses_Hug_GPD_seq_6726	humans	76.1	virulent	Caudoviricetes	11
200k_humans_Viruses_Hug_GPD_seq_6727	humans	82.12	virulent	Caudoviricetes	11
200k_humans_Viruses_Hug_GPD_seq_6728	humans	80.11	virulent	Caudoviricetes	11
200k_humans_Viruses_Hug_GPD_seq_6729	humans	75.84	virulent	Caudoviricetes	11
200k_humans_Viruses_Hug_GPD_seq_6731	humans	78.69	uncertain	Caudoviricetes	11
200k_humans_Viruses_Hug_GPD_seq_6732	humans	100	temperate	Caudoviricetes;Crassvirales	11
200k_humans_Viruses_Hug_GVD_seq_6733	humans	95.92	temperate	Caudoviricetes	11
200k_humans_Viruses_Hug_GVD_seq_6734	humans	99.73	virulent	Caudoviricetes	11
200k_humans_Viruses_Hug_GVD_seq_6735	humans	86.05	virulent	Caudoviricetes	11
200k_humans_Viruses_Hug_GVD_seq_6736	humans	88.88	virulent	Caudoviricetes	11
200k_humans_Viruses_Hug_GVD_seq_6737	humans	95.17	uncertain	Unclassified	11
200k_humans_Viruses_Hug_GVD_seq_6738	humans	94.84	temperate	Caudoviricetes	11
200k_humans_Viruses_Hug_GVD_seq_6739	humans	100	virulent	Caudoviricetes	11
200k_humans_Viruses_Hug_GVD_seq_6740	humans	90.32	virulent	Caudoviricetes	11
200k_humans_Viruses_Hug_GVD_seq_6741	humans	84.93	uncertain	Caudoviricetes	11
200k_humans_Viruses_Hug_GVD_seq_6742	humans	88.53	virulent	Caudoviricetes	11
200k_humans_Viruses_Hug_GVD_seq_6743	humans	96.56	uncertain	Caudoviricetes	11
200k_humans_Viruses_Hug_GVD_seq_6744	humans	93.56	uncertain	Caudoviricetes	11
200k_humans_Viruses_Hug_GVD_seq_6745	humans	83.06	uncertain	Caudoviricetes	11
200k_humans_Viruses_Hug_GVD_seq_6746	humans	88.93	uncertain	Caudoviricetes	11
200k_humans_Viruses_Hug_GVD_seq_6747	humans	100	temperate	Caudoviricetes	11
200k_humans_Viruses_Hug_GVD_seq_6748	humans	83.37	virulent	Caudoviricetes	11
200k_humans_Viruses_Hug_GVD_seq_6749	humans	81.94	virulent	Caudoviricetes	11
200k_humans_Viruses_Hug_GVD_seq_6750	humans	91.35	virulent	Caudoviricetes	11
200k_humans_Viruses_Hug_GVD_seq_6751	humans	100	virulent	Caudoviricetes	11
200k_humans_Viruses_Hug_GVD_seq_6752	humans	96.69	virulent	Caudoviricetes	11
200k_humans_Viruses_Hug_GVD_seq_6753	humans	100	virulent	Caudoviricetes	11
200k_humans_Viruses_Hug_HadzaGD_seq_6758	humans	91.6	uncertain	Caudoviricetes	11
200k_humans_Viruses_Hug_HadzaGD_seq_6759	humans	97.37	virulent	Caudoviricetes	15
200k_humans_Viruses_Hug_HadzaGD_seq_6760	humans	100	temperate	Caudoviricetes	11
200k_humans_Viruses_Hug_HadzaGD_seq_6761	humans	92.01	virulent	Caudoviricetes	15
200k_humans_Viruses_Hug_HadzaGD_seq_6762	humans	100	virulent	Caudoviricetes	11
200k_humans_Viruses_Hug_HadzaGD_seq_6763	humans	88.96	uncertain	Caudoviricetes	11
200k_humans_Viruses_Hug_HadzaGD_seq_6764	humans	100	virulent	Unclassified	11
200k_humans_Viruses_Hug_HadzaGD_seq_6765	humans	97.93	virulent	Caudoviricetes	11
200k_humans_Viruses_Hug_HadzaGD_seq_6766	humans	100	virulent	Caudoviricetes	11
200k_humans_Viruses_Hug_HadzaGD_seq_6767	humans	94.04	virulent	Caudoviricetes	11
200k_humans_Viruses_Hug_HadzaGD_seq_6768	humans	89.6	uncertain	Caudoviricetes	11
200k_humans_Viruses_Hug_HadzaGD_seq_6769	humans	100	uncertain	Caudoviricetes	11
200k_humans_Viruses_Hug_HadzaGD_seq_6770	humans	100	virulent	Caudoviricetes	15
200k_humans_Viruses_Hug_HadzaGD_seq_6771	humans	77.1	virulent	Caudoviricetes	11
200k_humans_Viruses_Hug_HadzaGD_seq_6772	humans	100	virulent	Caudoviricetes	11
200k_humans_Viruses_Hug_HadzaGD_seq_6773	humans	87.73	uncertain	Caudoviricetes	11
200k_humans_Viruses_Hug_HadzaGD_seq_6775	humans	77.14	virulent	Caudoviricetes	11
200k_humans_Viruses_Hug_HadzaGD_seq_6776	humans	100	uncertain	Caudoviricetes	11
200k_humans_Viruses_Hug_HadzaGD_seq_6777	humans	99.5	temperate	Caudoviricetes	11
200k_humans_Viruses_Hug_HadzaGD_seq_6778	humans	100	virulent	Caudoviricetes	11
200k_humans_Viruses_Hug_HadzaGD_seq_6779	humans	90.83	virulent	Caudoviricetes	11
200k_humans_Viruses_Hug_HadzaGD_seq_6780	humans	100	uncertain	Caudoviricetes	11
200k_humans_Viruses_Hug_HadzaGD_seq_6781	humans	100	virulent	Caudoviricetes	11
200k_humans_Viruses_Hug_HadzaGD_seq_6782	humans	100	uncertain	Caudoviricetes	11
200k_humans_Viruses_Hug_HadzaGD_seq_6783	humans	94.54	uncertain	Caudoviricetes	11
200k_humans_Viruses_Hug_HadzaGD_seq_6785	humans	76.11	virulent	Caudoviricetes	15
200k_humans_Viruses_Hug_HadzaGD_seq_6786	humans	100	uncertain	Caudoviricetes	11
200k_humans_Viruses_Hug_HadzaGD_seq_6787	humans	83.87	virulent	Caudoviricetes	11
200k_humans_Viruses_Hug_HadzaGD_seq_6788	humans	100	virulent	Caudoviricetes	11
200k_humans_Viruses_Hug_HadzaGD_seq_6789	humans	100	uncertain	Caudoviricetes	11
200k_humans_Viruses_Hug_HadzaGD_seq_6790	humans	100	uncertain	Caudoviricetes	11
200k_humans_Viruses_Hug_HadzaGD_seq_6791	humans	99.55	temperate	Caudoviricetes	11
200k_humans_Viruses_Hug_HadzaGD_seq_6792	humans	100	virulent	Caudoviricetes	11
200k_humans_Viruses_Hug_HadzaGD_seq_6793	humans	100	virulent	Caudoviricetes	11
200k_humans_Viruses_Hug_HadzaGD_seq_6794	humans	94.08	virulent	Caudoviricetes	11
200k_humans_Viruses_Hug_HadzaGD_seq_6795	humans	100	virulent	Caudoviricetes	15
200k_humans_Viruses_Hug_HadzaGD_seq_6796	humans	100	uncertain	Caudoviricetes	11
200k_humans_Viruses_Hug_HadzaGD_seq_6797	humans	95.14	temperate	Caudoviricetes	11
200k_humans_Viruses_Hug_HadzaGD_seq_6798	humans	99.71	temperate	Caudoviricetes	11
200k_humans_Viruses_Hug_HadzaGD_seq_6799	humans	73.8	temperate	Caudoviricetes	11
200k_humans_Viruses_Hug_HadzaGD_seq_6800	humans	84.93	virulent	Caudoviricetes	11
200k_humans_Viruses_Hug_HadzaGD_seq_6801	humans	100	virulent	Caudoviricetes	11
200k_humans_Viruses_Hug_HadzaGD_seq_6802	humans	100	uncertain	Caudoviricetes	11
200k_humans_Viruses_Hug_HadzaGD_seq_6803	humans	100	virulent	Caudoviricetes	15
200k_humans_Viruses_Hug_HadzaGD_seq_6804	humans	100	uncertain	Caudoviricetes	11
200k_humans_Viruses_Hug_HadzaGD_seq_6805	humans	97.25	virulent	Caudoviricetes	11
200k_humans_Viruses_Hug_HadzaGD_seq_6806	humans	100	virulent	Caudoviricetes	11
200k_humans_Viruses_Hug_HadzaGD_seq_6807	humans	100	temperate	Caudoviricetes	11
200k_humans_Viruses_Hug_HadzaGD_seq_6808	humans	100	virulent	Caudoviricetes	11
200k_humans_Viruses_Hug_HadzaGD_seq_6809	humans	84.61	virulent	Caudoviricetes	11
200k_humans_Viruses_Hug_HadzaGD_seq_6810	humans	100	temperate	Caudoviricetes	11
200k_humans_Viruses_Hug_HadzaGD_seq_6811	humans	100	uncertain	Caudoviricetes	11
200k_humans_Viruses_Hug_HadzaGD_seq_6812	humans	97.14	virulent	Caudoviricetes	11
200k_humans_Viruses_Hug_HadzaGD_seq_6813	humans	100	virulent	Caudoviricetes	15
200k_humans_Viruses_Hug_HadzaGD_seq_6814	humans	89.04	virulent	Caudoviricetes	11
200k_humans_Viruses_Hug_HadzaGD_seq_6815	humans	88.17	virulent	Caudoviricetes	11
200k_humans_Viruses_Hug_HadzaGD_seq_6816	humans	100	virulent	Caudoviricetes	11
200k_humans_Viruses_Hug_HadzaGD_seq_6817	humans	100	virulent	Caudoviricetes	11
200k_humans_Viruses_Hug_HadzaGD_seq_6818	humans	100	temperate	Caudoviricetes	11
200k_humans_Viruses_Hug_HadzaGD_seq_6819	humans	100	virulent	Caudoviricetes	15
200k_humans_Viruses_Hug_HadzaGD_seq_6820	humans	75.74	temperate	Caudoviricetes	11
200k_humans_Viruses_Hug_HadzaGD_seq_6821	humans	91.19	uncertain	Caudoviricetes	11
200k_humans_Viruses_Hug_HadzaGD_seq_6822	humans	100	virulent	Caudoviricetes	11
200k_humans_Viruses_Hug_HadzaGD_seq_6823	humans	100	virulent	Caudoviricetes	15
200k_humans_Viruses_Hug_HadzaGD_seq_6824	humans	100	uncertain	Caudoviricetes	15
200k_humans_Viruses_Hug_HadzaGD_seq_6825	humans	100	virulent	Caudoviricetes	11
200k_humans_Viruses_Hug_HadzaGD_seq_6826	humans	95.37	virulent	Caudoviricetes	11
200k_humans_Viruses_Hug_HadzaGD_seq_6827	humans	93.65	virulent	Caudoviricetes	11
200k_humans_Viruses_Hug_HadzaGD_seq_6829	humans	100	temperate	Caudoviricetes	11
200k_humans_Viruses_Hug_HadzaGD_seq_6830	humans	90.9	temperate	Caudoviricetes	11
200k_humans_Viruses_Hug_HadzaGD_seq_6831	humans	95.96	temperate	Caudoviricetes	11
200k_humans_Viruses_Hug_HadzaGD_seq_6832	humans	84.6	uncertain	Caudoviricetes	11
200k_humans_Viruses_Hug_HadzaGD_seq_6834	humans	100	virulent	Caudoviricetes	11
200k_humans_Viruses_Hug_HadzaGD_seq_6835	humans	100	temperate	Caudoviricetes	11
200k_humans_Viruses_Hug_HadzaGD_seq_6836	humans	100	virulent	Caudoviricetes	15
200k_humans_Viruses_Hug_HadzaGD_seq_6837	humans	98.15	virulent	Caudoviricetes	11
200k_humans_Viruses_Hug_HadzaGD_seq_6839	humans	100	virulent	Caudoviricetes	15
200k_humans_Viruses_Hug_HadzaGD_seq_6840	humans	100	virulent	Caudoviricetes	11
200k_humans_Viruses_Hug_HadzaGD_seq_6841	humans	88.25	virulent	Caudoviricetes	15
200k_humans_Viruses_Hug_HadzaGD_seq_6842	humans	98.92	virulent	Caudoviricetes	15
200k_humans_Viruses_Hug_HadzaGD_seq_6843	humans	90.38	uncertain	Caudoviricetes	11
200k_humans_Viruses_Hug_HadzaGD_seq_6844	humans	100	virulent	Caudoviricetes	11
200k_humans_Viruses_Hug_HadzaGD_seq_6845	humans	100	virulent	Caudoviricetes	11
200k_humans_Viruses_Hug_HadzaGD_seq_6846	humans	92.96	temperate	Caudoviricetes	11
200k_humans_Viruses_Hug_HadzaGD_seq_6847	humans	71.91	virulent	Caudoviricetes	11
200k_humans_Viruses_Hug_HadzaGD_seq_6848	humans	100	uncertain	Caudoviricetes	15
200k_humans_Viruses_Hug_HadzaGD_seq_6849	humans	77.51	virulent	Caudoviricetes	11
200k_humans_Viruses_Hug_HadzaGD_seq_6850	humans	100	virulent	Caudoviricetes	11
200k_humans_Viruses_Hug_HadzaGD_seq_6851	humans	100	uncertain	Caudoviricetes	11
200k_humans_Viruses_Hug_HadzaGD_seq_6852	humans	91.85	virulent	Caudoviricetes	11
200k_humans_Viruses_Hug_HadzaGD_seq_6853	humans	86.63	virulent	Caudoviricetes	11
200k_humans_Viruses_Hug_HadzaGD_seq_6854	humans	99.04	temperate	Caudoviricetes	11
200k_humans_Viruses_Hug_HadzaGD_seq_6855	humans	100	virulent	Caudoviricetes	11
200k_humans_Viruses_Hug_HadzaGD_seq_6856	humans	73.39	temperate	Caudoviricetes	11
200k_humans_Viruses_Hug_HadzaGD_seq_6857	humans	88.9	virulent	Caudoviricetes	11
200k_humans_Viruses_Hug_HadzaGD_seq_6858	humans	100	virulent	Caudoviricetes	11
200k_humans_Viruses_Hug_HadzaGD_seq_6859	humans	100	virulent	Caudoviricetes	11
200k_humans_Viruses_Hug_HadzaGD_seq_6860	humans	73.26	temperate	Caudoviricetes	11
200k_humans_Viruses_Hug_HadzaGD_seq_6861	humans	99.92	virulent	Caudoviricetes	15
200k_humans_Viruses_Hug_HadzaGD_seq_6862	humans	100	temperate	Caudoviricetes	11
200k_humans_Viruses_Hug_HadzaGD_seq_6864	humans	81.84	virulent	Caudoviricetes	11
200k_humans_Viruses_Hug_HadzaGD_seq_6865	humans	93.92	virulent	Caudoviricetes	11
200k_humans_Viruses_Hug_HadzaGD_seq_6866	humans	80	virulent	Caudoviricetes	11
200k_humans_Viruses_Hug_HadzaGD_seq_6867	humans	98.1	temperate	Caudoviricetes	11
200k_humans_Viruses_Hug_HadzaGD_seq_6868	humans	100	uncertain	Caudoviricetes	11
200k_humans_Viruses_Hug_HadzaGD_seq_6870	humans	83.82	virulent	Unclassified	11
200k_humans_Viruses_Hug_HadzaGD_seq_6871	humans	94.04	virulent	Caudoviricetes	11
200k_humans_Viruses_Hug_HadzaGD_seq_6872	humans	100	virulent	Caudoviricetes	11
200k_humans_Viruses_Hug_HadzaGD_seq_6873	humans	100	virulent	Caudoviricetes	11
200k_humans_Viruses_Hug_HadzaGD_seq_6874	humans	97.49	virulent	Caudoviricetes	15
200k_humans_Viruses_Hug_HadzaGD_seq_6875	humans	100	temperate	Caudoviricetes	11
200k_humans_Viruses_Hug_HadzaGD_seq_6876	humans	89.29	virulent	Caudoviricetes	11
200k_humans_Viruses_Hug_HadzaGD_seq_6877	humans	92.46	uncertain	Caudoviricetes	15
200k_humans_Viruses_Hug_HadzaGD_seq_6878	humans	93.68	virulent	Caudoviricetes	11
200k_humans_Viruses_Hug_HadzaGD_seq_6879	humans	79.97	virulent	Caudoviricetes	11
200k_humans_Viruses_Hug_HadzaGD_seq_6880	humans	100	uncertain	Caudoviricetes	11
200k_humans_Viruses_Hug_HadzaGD_seq_6881	humans	73.71	temperate	Caudoviricetes	11
200k_humans_Viruses_Hug_HadzaGD_seq_6882	humans	100	uncertain	Caudoviricetes	11
200k_humans_Viruses_Hug_HadzaGD_seq_6883	humans	74.65	virulent	Caudoviricetes	11
200k_humans_Viruses_Hug_HadzaGD_seq_6884	humans	90.42	uncertain	Caudoviricetes	11
200k_humans_Viruses_Hug_HadzaGD_seq_6885	humans	72.51	temperate	Caudoviricetes	11
200k_humans_Viruses_Hug_HadzaGD_seq_6886	humans	93.92	virulent	Caudoviricetes	11
200k_humans_Viruses_Hug_HadzaGD_seq_6887	humans	100	virulent	Caudoviricetes	11
200k_humans_Viruses_Hug_HadzaGD_seq_6888	humans	100	virulent	Caudoviricetes	11
200k_humans_Viruses_Hug_HadzaGD_seq_6889	humans	97.51	temperate	Caudoviricetes	11
200k_humans_Viruses_Hug_HadzaGD_seq_6891	humans	91.85	virulent	Caudoviricetes	11
200k_humans_Viruses_Hug_HadzaGD_seq_6892	humans	71.49	virulent	Caudoviricetes	11
200k_humans_Viruses_Hug_HadzaGD_seq_6893	humans	100	uncertain	Caudoviricetes	11
200k_humans_Viruses_Hug_HadzaGD_seq_6894	humans	100	temperate	Caudoviricetes	11
200k_humans_Viruses_Hug_HadzaGD_seq_6895	humans	82.05	temperate	Caudoviricetes	11
200k_humans_Viruses_Hug_HadzaGD_seq_6896	humans	95.34	virulent	Caudoviricetes	11
200k_humans_Viruses_Hug_HadzaGD_seq_6897	humans	100	virulent	Caudoviricetes	11
200k_humans_Viruses_Hug_HadzaGD_seq_6898	humans	89.05	virulent	Caudoviricetes	11
200k_humans_Viruses_Hug_HadzaGD_seq_6899	humans	90.05	temperate	Caudoviricetes	11
200k_humans_Viruses_Hug_HadzaGD_seq_6900	humans	100	virulent	Caudoviricetes	11
200k_humans_Viruses_Hug_HadzaGD_seq_6901	humans	100	uncertain	Caudoviricetes	15
200k_humans_Viruses_Hug_HadzaGD_seq_6902	humans	93.28	temperate	Caudoviricetes	11
200k_humans_Viruses_Hug_HadzaGD_seq_6903	humans	90.22	virulent	Caudoviricetes	11
200k_humans_Viruses_Hug_HadzaGD_seq_6904	humans	100	virulent	Caudoviricetes	15
200k_humans_Viruses_Hug_HadzaGD_seq_6905	humans	78.39	virulent	Caudoviricetes	11
200k_humans_Viruses_Hug_HadzaGD_seq_6906	humans	77.52	virulent	Caudoviricetes	11
200k_humans_Viruses_Hug_HadzaGD_seq_6907	humans	79.4	virulent	Caudoviricetes	11
200k_humans_Viruses_Hug_HadzaGD_seq_6908	humans	100	virulent	Caudoviricetes	11
200k_humans_Viruses_Hug_HadzaGD_seq_6909	humans	94.32	temperate	Caudoviricetes	11
200k_humans_Viruses_Hug_HadzaGD_seq_6910	humans	100	virulent	Caudoviricetes	11
200k_humans_Viruses_Hug_HadzaGD_seq_6911	humans	88.41	virulent	Caudoviricetes	11
200k_humans_Viruses_Hug_HadzaGD_seq_6912	humans	86.92	virulent	Caudoviricetes	11
200k_humans_Viruses_Hug_HadzaGD_seq_6913	humans	83.32	virulent	Caudoviricetes	11
200k_humans_Viruses_Hug_HadzaGD_seq_6914	humans	95.92	temperate	Caudoviricetes	11
200k_humans_Viruses_Hug_HadzaGD_seq_6916	humans	84.56	temperate	Unclassified	11
200k_humans_Viruses_Hug_HadzaGD_seq_6917	humans	100	uncertain	Caudoviricetes	11
200k_humans_Viruses_Hug_HadzaGD_seq_6918	humans	96.41	virulent	Caudoviricetes	11
200k_humans_Viruses_Hug_HadzaGD_seq_6919	humans	100	virulent	Caudoviricetes	11
200k_humans_Viruses_Hug_HadzaGD_seq_6920	humans	100	virulent	Caudoviricetes	11
200k_humans_Viruses_Hug_HadzaGD_seq_6921	humans	98.47	temperate	Caudoviricetes	11
200k_humans_Viruses_Hug_HadzaGD_seq_6922	humans	100	uncertain	Caudoviricetes	11
200k_humans_Viruses_Hug_HadzaGD_seq_6924	humans	100	virulent	Caudoviricetes	11
200k_humans_Viruses_Hug_HadzaGD_seq_6925	humans	88.1	virulent	Caudoviricetes	11
200k_humans_Viruses_Hug_HadzaGD_seq_6926	humans	75.51	virulent	Caudoviricetes	11
200k_humans_Viruses_Hug_HadzaGD_seq_6927	humans	100	uncertain	Caudoviricetes	11
200k_humans_Viruses_Hug_HadzaGD_seq_6928	humans	100	virulent	Caudoviricetes	11
200k_humans_Viruses_Hug_HadzaGD_seq_6929	humans	90.86	temperate	Caudoviricetes	15
200k_humans_Viruses_Hug_HadzaGD_seq_6930	humans	91.51	temperate	Caudoviricetes	15
200k_humans_Viruses_Hug_HadzaGD_seq_6931	humans	75.56	virulent	Caudoviricetes	11
200k_humans_Viruses_Hug_HadzaGD_seq_6932	humans	92.52	temperate	Caudoviricetes	11
200k_humans_Viruses_Hug_HadzaGD_seq_6933	humans	94.23	temperate	Caudoviricetes	11
200k_humans_Viruses_Hug_HadzaGD_seq_6934	humans	92.14	virulent	Caudoviricetes	11
200k_humans_Viruses_Hug_HadzaGD_seq_6935	humans	100	temperate	Caudoviricetes	11
200k_humans_Viruses_Hug_HadzaGD_seq_6936	humans	99.47	virulent	Caudoviricetes	11
200k_humans_Viruses_Hug_HadzaGD_seq_6937	humans	100	uncertain	Caudoviricetes	11
200k_humans_Viruses_Hug_HadzaGD_seq_6938	humans	100	temperate	Caudoviricetes	11
200k_humans_Viruses_Hug_HadzaGD_seq_6939	humans	100	virulent	Caudoviricetes	11
200k_humans_Viruses_Hug_HadzaGD_seq_6940	humans	99.3	uncertain	Caudoviricetes	11
200k_humans_Viruses_Hug_HadzaGD_seq_6941	humans	100	virulent	Caudoviricetes	11
200k_humans_Viruses_Hug_HadzaGD_seq_6942	humans	100	temperate	Caudoviricetes	11
200k_humans_Viruses_Hug_HadzaGD_seq_6943	humans	96.37	temperate	Caudoviricetes	11
200k_humans_Viruses_Hug_HadzaGD_seq_6944	humans	100	temperate	Caudoviricetes	11
200k_humans_Viruses_Hug_HadzaGD_seq_6945	humans	78.76	virulent	Caudoviricetes	11
200k_humans_Viruses_Hug_HadzaGD_seq_6946	humans	86.36	virulent	Caudoviricetes	11
200k_humans_Viruses_Hug_HadzaGD_seq_6947	humans	100	uncertain	Unclassified	11
200k_humans_Viruses_Hug_HadzaGD_seq_6948	humans	83.57	virulent	Caudoviricetes	11
200k_humans_Viruses_Hug_HadzaGD_seq_6949	humans	100	virulent	Caudoviricetes	11
200k_humans_Viruses_Hug_HadzaGD_seq_6950	humans	96.52	virulent	Caudoviricetes	11
200k_humans_Viruses_Hug_HadzaGD_seq_6951	humans	100	uncertain	Caudoviricetes	11
200k_humans_Viruses_Hug_HadzaGD_seq_6952	humans	100	virulent	Caudoviricetes	11
200k_humans_Viruses_Hug_HadzaGD_seq_6953	humans	75.74	virulent	Caudoviricetes	11
200k_humans_Viruses_Hug_HadzaGD_seq_6954	humans	100	virulent	Caudoviricetes	11
200k_humans_Viruses_Hug_HadzaGD_seq_6955	humans	100	temperate	Caudoviricetes	11
200k_humans_Viruses_Hug_HadzaGD_seq_6956	humans	97.32	temperate	Caudoviricetes	11
200k_humans_Viruses_Hug_HadzaGD_seq_6957	humans	90.04	virulent	Caudoviricetes	11
200k_humans_Viruses_Hug_HadzaGD_seq_6958	humans	100	virulent	Caudoviricetes	11
200k_humans_Viruses_Hug_HadzaGD_seq_6959	humans	80.16	virulent	Caudoviricetes	11
200k_humans_Viruses_Hug_HadzaGD_seq_6960	humans	73.7	virulent	Caudoviricetes	11
200k_humans_Viruses_Hug_HadzaGD_seq_6961	humans	84	virulent	Caudoviricetes	11
200k_humans_Viruses_Hug_HadzaGD_seq_6962	humans	100	temperate	Caudoviricetes	11
200k_humans_Viruses_Hug_HadzaGD_seq_6963	humans	100	uncertain	Caudoviricetes	11
200k_humans_Viruses_Hug_HadzaGD_seq_6964	humans	95.33	temperate	Caudoviricetes	11
200k_humans_Viruses_Hug_HadzaGD_seq_6965	humans	69.74	virulent	Caudoviricetes	11
200k_humans_Viruses_Hug_HadzaGD_seq_6966	humans	100	virulent	Caudoviricetes	11
200k_humans_Viruses_Hug_HadzaGD_seq_6967	humans	100	virulent	Caudoviricetes	15
200k_humans_Viruses_Hug_HadzaGD_seq_6968	humans	84.57	temperate	Caudoviricetes	11
200k_humans_Viruses_Hug_HadzaGD_seq_6969	humans	86.53	virulent	Caudoviricetes	11
200k_humans_Viruses_Hug_HadzaGD_seq_6970	humans	96.88	virulent	Caudoviricetes	11
200k_humans_Viruses_Hug_HadzaGD_seq_6971	humans	87.5	virulent	Caudoviricetes	11
200k_humans_Viruses_Hug_HadzaGD_seq_6972	humans	100	virulent	Caudoviricetes	11
200k_humans_Viruses_Hug_HadzaGD_seq_6973	humans	79.76	virulent	Caudoviricetes	11
200k_humans_Viruses_Hug_HadzaGD_seq_6974	humans	100	virulent	Caudoviricetes	11
200k_humans_Viruses_Hug_HadzaGD_seq_6975	humans	92.06	uncertain	Caudoviricetes	11
200k_humans_Viruses_Hug_HadzaGD_seq_6976	humans	100	virulent	Caudoviricetes	11
200k_humans_Viruses_Hug_HadzaGD_seq_6977	humans	76.46	virulent	Caudoviricetes	11
200k_humans_Viruses_Hug_HadzaGD_seq_6978	humans	97.16	virulent	Caudoviricetes	15
200k_humans_Viruses_Hug_HadzaGD_seq_6979	humans	100	temperate	Caudoviricetes	11
200k_humans_Viruses_Hug_HadzaGD_seq_6980	humans	94.09	virulent	Caudoviricetes	11
200k_humans_Viruses_Hug_HadzaGD_seq_6981	humans	100	virulent	Caudoviricetes	11
200k_humans_Viruses_Hug_HadzaGD_seq_6982	humans	100	temperate	Caudoviricetes	11
200k_humans_Viruses_Hug_HadzaGD_seq_6983	humans	100	virulent	Caudoviricetes	11
200k_humans_Viruses_Hug_HadzaGD_seq_6984	humans	91.24	virulent	Caudoviricetes	11
200k_humans_Viruses_Hug_HadzaGD_seq_6985	humans	100	virulent	Caudoviricetes	15
200k_humans_Viruses_Hug_HadzaGD_seq_6986	humans	99.62	temperate	Caudoviricetes	11
200k_humans_Viruses_Hug_HadzaGD_seq_6987	humans	100	virulent	Caudoviricetes	11
200k_humans_Viruses_Hug_HadzaGD_seq_6988	humans	100	virulent	Caudoviricetes	11
200k_humans_Viruses_Hug_HadzaGD_seq_6989	humans	97.45	virulent	Caudoviricetes	11
200k_humans_Viruses_Hug_HadzaGD_seq_6990	humans	100	uncertain	Unclassified	11
200k_humans_Viruses_Hug_HadzaGD_seq_6991	humans	81.42	virulent	Caudoviricetes	11
200k_humans_Viruses_Hug_HadzaGD_seq_6992	humans	91.69	temperate	Caudoviricetes	11
200k_humans_Viruses_Hug_HadzaGD_seq_6993	humans	100	uncertain	Caudoviricetes	11
200k_humans_Viruses_Hug_HadzaGD_seq_6994	humans	100	virulent	Caudoviricetes	15
200k_humans_Viruses_Hug_HadzaGD_seq_6995	humans	100	virulent	Caudoviricetes	11
200k_humans_Viruses_Hug_HadzaGD_seq_6996	humans	100	uncertain	Caudoviricetes	11
200k_humans_Viruses_Hug_HadzaGD_seq_6997	humans	87.74	virulent	Caudoviricetes	11
200k_humans_Viruses_Hug_HadzaGD_seq_6998	humans	100	temperate	Caudoviricetes	11
200k_humans_Viruses_Hug_HadzaGD_seq_6999	humans	100	virulent	Caudoviricetes	11
200k_humans_Viruses_Hug_HadzaGD_seq_7001	humans	99.66	uncertain	Caudoviricetes	11
200k_humans_Viruses_Hug_HadzaGD_seq_7002	humans	93.77	uncertain	Caudoviricetes	11
200k_humans_Viruses_Hug_HadzaGD_seq_7003	humans	100	virulent	Caudoviricetes	11
200k_humans_Viruses_Hug_HadzaGD_seq_7004	humans	100	virulent	Caudoviricetes	11
200k_humans_Viruses_Hug_HadzaGD_seq_7005	humans	92.08	uncertain	Caudoviricetes	15
200k_humans_Viruses_Hug_HadzaGD_seq_7006	humans	72.31	temperate	Caudoviricetes	11
200k_humans_Viruses_Hug_HadzaGD_seq_7007	humans	100	virulent	Caudoviricetes	11
200k_humans_Viruses_Hug_HadzaGD_seq_7008	humans	100	uncertain	Caudoviricetes	11
200k_humans_Viruses_Hug_HadzaGD_seq_7009	humans	100	virulent	Caudoviricetes	11
200k_humans_Viruses_Hug_HadzaGD_seq_7010	humans	100	virulent	Caudoviricetes	11
200k_humans_Viruses_Hug_HadzaGD_seq_7011	humans	97.67	virulent	Caudoviricetes	15
200k_humans_Viruses_Hug_HadzaGD_seq_7013	humans	100	virulent	Caudoviricetes	11
200k_humans_Viruses_Hug_HadzaGD_seq_7014	humans	97.75	uncertain	Caudoviricetes	11
200k_humans_Viruses_Hug_HadzaGD_seq_7015	humans	98.28	virulent	Caudoviricetes	11
200k_humans_Viruses_Hug_HadzaGD_seq_7016	humans	97.08	temperate	Caudoviricetes	11
200k_humans_Viruses_Hug_HadzaGD_seq_7017	humans	99.7	temperate	Caudoviricetes	11
200k_humans_Viruses_Hug_HadzaGD_seq_7018	humans	95.71	virulent	Caudoviricetes	11
200k_humans_Viruses_Hug_HadzaGD_seq_7020	humans	100	temperate	Caudoviricetes	11
200k_humans_Viruses_Hug_HadzaGD_seq_7021	humans	95.15	virulent	Caudoviricetes	11
200k_humans_Viruses_Hug_HadzaGD_seq_7023	humans	100	virulent	Caudoviricetes	11
200k_humans_Viruses_Hug_HadzaGD_seq_7024	humans	100	virulent	Caudoviricetes	11
200k_humans_Viruses_Hug_HadzaGD_seq_7028	humans	100	virulent	Caudoviricetes	11
200k_humans_Viruses_Hug_HadzaGD_seq_7029	humans	100	temperate	Caudoviricetes	11
200k_humans_Viruses_Hug_HadzaGD_seq_7030	humans	82.13	virulent	Caudoviricetes	11
200k_humans_Viruses_Hug_HadzaGD_seq_7031	humans	99.52	temperate	Caudoviricetes	11
200k_humans_Viruses_Hug_HadzaGD_seq_7032	humans	100	virulent	Caudoviricetes	11
200k_humans_Viruses_Hug_HadzaGD_seq_7033	humans	100	virulent	Caudoviricetes	11
200k_humans_Viruses_Hug_HadzaGD_seq_7034	humans	100	virulent	Caudoviricetes	11
200k_humans_Viruses_Hug_HadzaGD_seq_7035	humans	100	virulent	Caudoviricetes	11
200k_humans_Viruses_Hug_HadzaGD_seq_7036	humans	100	uncertain	Caudoviricetes	11
200k_humans_Viruses_Hug_HadzaGD_seq_7037	humans	100	virulent	Caudoviricetes	11
200k_humans_Viruses_Hug_HadzaGD_seq_7038	humans	100	uncertain	Caudoviricetes	11
200k_humans_Viruses_Hug_HadzaGD_seq_7039	humans	81.68	virulent	Caudoviricetes	11
200k_humans_Viruses_Hug_HadzaGD_seq_7040	humans	100	temperate	Caudoviricetes	11
200k_humans_Viruses_Hug_HadzaGD_seq_7041	humans	97.02	virulent	Caudoviricetes	11
200k_humans_Viruses_Hug_HadzaGD_seq_7043	humans	82.51	virulent	Caudoviricetes	11
200k_humans_Viruses_Hug_HadzaGD_seq_7044	humans	87.94	virulent	Caudoviricetes	11
200k_humans_Viruses_Hug_HadzaGD_seq_7045	humans	91.04	uncertain	Caudoviricetes	11
200k_humans_Viruses_Hug_HadzaGD_seq_7046	humans	98.27	temperate	Caudoviricetes	11
200k_humans_Viruses_Hug_HadzaGD_seq_7047	humans	88.32	virulent	Caudoviricetes	11
200k_humans_Viruses_Hug_HadzaGD_seq_7048	humans	79.84	virulent	Caudoviricetes	11
200k_humans_Viruses_Hug_HadzaGD_seq_7049	humans	82.58	virulent	Caudoviricetes	11
200k_humans_Viruses_Hug_HadzaGD_seq_7050	humans	83.08	virulent	Caudoviricetes	11
200k_humans_Viruses_Hug_HadzaGD_seq_7051	humans	82.12	virulent	Caudoviricetes	11
200k_humans_Viruses_Hug_HadzaGD_seq_7052	humans	89.17	virulent	Caudoviricetes	11
200k_humans_Viruses_Hug_HadzaGD_seq_7054	humans	99.15	uncertain	Caudoviricetes	11
200k_humans_Viruses_Hug_HadzaGD_seq_7056	humans	99.43	uncertain	Caudoviricetes	11
200k_humans_Viruses_Hug_HadzaGD_seq_7057	humans	100	virulent	Caudoviricetes	11
200k_humans_Viruses_Hug_HadzaGD_seq_7058	humans	100	uncertain	Caudoviricetes	11
200k_humans_Viruses_Hug_HadzaGD_seq_7059	humans	92.01	uncertain	Caudoviricetes	11
200k_humans_Viruses_Hug_HadzaGD_seq_7060	humans	96.85	uncertain	Caudoviricetes	11
200k_humans_Viruses_Hug_HadzaGD_seq_7061	humans	97.6	temperate	Caudoviricetes	11
200k_humans_Viruses_Hug_HadzaGD_seq_7063	humans	100	temperate	Caudoviricetes	11
200k_humans_Viruses_Hug_HadzaGD_seq_7064	humans	100	virulent	Caudoviricetes	15
200k_humans_Viruses_Hug_HadzaGD_seq_7065	humans	100	temperate	Caudoviricetes	11
200k_humans_Viruses_Hug_HadzaGD_seq_7066	humans	97.12	temperate	Caudoviricetes	11
200k_humans_Viruses_Hug_HadzaGD_seq_7067	humans	100	virulent	Caudoviricetes	11
200k_humans_Viruses_Hug_HadzaGD_seq_7068	humans	97.37	temperate	Caudoviricetes	11
200k_humans_Viruses_Hug_HadzaGD_seq_7069	humans	100	uncertain	Caudoviricetes	11
200k_humans_Viruses_Hug_HadzaGD_seq_7070	humans	78.69	temperate	Caudoviricetes	11
200k_humans_Viruses_Hug_HadzaGD_seq_7071	humans	75.72	virulent	Caudoviricetes	11
200k_humans_Viruses_Hug_HadzaGD_seq_7072	humans	92.64	temperate	Caudoviricetes	11
200k_humans_Viruses_Hug_HadzaGD_seq_7073	humans	100	virulent	Caudoviricetes	11
200k_humans_Viruses_Hug_HadzaGD_seq_7074	humans	96.92	temperate	Unclassified	11
200k_humans_Viruses_Hug_HadzaGD_seq_7076	humans	94.69	virulent	Caudoviricetes	11
200k_humans_Viruses_Hug_HadzaGD_seq_7077	humans	100	virulent	Caudoviricetes	11
200k_humans_Viruses_Hug_HadzaGD_seq_7078	humans	99.47	temperate	Caudoviricetes	11
200k_humans_Viruses_Hug_HadzaGD_seq_7079	humans	100	virulent	Caudoviricetes	11
200k_humans_Viruses_Hug_HadzaGD_seq_7081	humans	100	virulent	Caudoviricetes	11
200k_humans_Viruses_Hug_HadzaGD_seq_7082	humans	90.08	uncertain	Caudoviricetes	11
200k_humans_Viruses_Hug_HadzaGD_seq_7083	humans	100	temperate	Caudoviricetes	11
200k_humans_Viruses_Hug_HadzaGD_seq_7084	humans	95.93	temperate	Caudoviricetes	11
200k_humans_Viruses_Hug_HadzaGD_seq_7085	humans	70.99	virulent	Caudoviricetes	11
200k_humans_Viruses_Hug_HadzaGD_seq_7086	humans	100	uncertain	Caudoviricetes	11
200k_humans_Viruses_Hug_HadzaGD_seq_7087	humans	100	virulent	Caudoviricetes	11
200k_humans_Viruses_Hug_HadzaGD_seq_7088	humans	100	virulent	Caudoviricetes	11
200k_humans_Viruses_Hug_HadzaGD_seq_7089	humans	84.61	virulent	Caudoviricetes	11
200k_humans_Viruses_Hug_HadzaGD_seq_7090	humans	78.57	virulent	Caudoviricetes	11
200k_humans_Viruses_Hug_HadzaGD_seq_7091	humans	100	virulent	Caudoviricetes	15
200k_humans_Viruses_Hug_HadzaGD_seq_7092	humans	100	uncertain	Caudoviricetes	11
200k_humans_Viruses_Hug_HadzaGD_seq_7093	humans	93.64	uncertain	Caudoviricetes	11
200k_humans_Viruses_Hug_HadzaGD_seq_7094	humans	99.31	virulent	Caudoviricetes	15
200k_humans_Viruses_Hug_HadzaGD_seq_7095	humans	99.78	uncertain	Caudoviricetes	11
200k_humans_Viruses_Hug_HadzaGD_seq_7096	humans	94.69	uncertain	Caudoviricetes	11
200k_humans_Viruses_Hug_HadzaGD_seq_7097	humans	88.96	uncertain	Caudoviricetes	11
200k_humans_Viruses_Hug_HadzaGD_seq_7098	humans	86.6	virulent	Caudoviricetes	11
200k_humans_Viruses_Hug_HadzaGD_seq_7099	humans	90.09	uncertain	Caudoviricetes	11
200k_humans_Viruses_Hug_HadzaGD_seq_7100	humans	92.07	virulent	Caudoviricetes	11
200k_humans_Viruses_Hug_HadzaGD_seq_7101	humans	100	virulent	Caudoviricetes	15
200k_humans_Viruses_Hug_HadzaGD_seq_7102	humans	100	virulent	Caudoviricetes	15
200k_humans_Viruses_Hug_HadzaGD_seq_7103	humans	100	uncertain	Caudoviricetes	11
200k_humans_Viruses_Hug_HadzaGD_seq_7104	humans	88.81	virulent	Caudoviricetes	11
200k_humans_Viruses_Hug_HadzaGD_seq_7105	humans	100	temperate	Caudoviricetes	11
200k_humans_Viruses_Hug_HadzaGD_seq_7106	humans	99.45	virulent	Caudoviricetes	11
200k_humans_Viruses_Hug_HadzaGD_seq_7107	humans	100	virulent	Caudoviricetes	11
200k_humans_Viruses_Hug_HadzaGD_seq_7108	humans	96.45	uncertain	Caudoviricetes	11
200k_humans_Viruses_Hug_HadzaGD_seq_7109	humans	92.6	temperate	Caudoviricetes	11
200k_humans_Viruses_Hug_HadzaGD_seq_7110	humans	100	virulent	Caudoviricetes	11
200k_humans_Viruses_Hug_HadzaGD_seq_7111	humans	100	virulent	Caudoviricetes	11
200k_humans_Viruses_Hug_HadzaGD_seq_7112	humans	74.98	virulent	Caudoviricetes	11
200k_humans_Viruses_Hug_HadzaGD_seq_7113	humans	100	temperate	Caudoviricetes	11
200k_humans_Viruses_Hug_HadzaGD_seq_7114	humans	86.29	virulent	Caudoviricetes	11
200k_humans_Viruses_Hug_HadzaGD_seq_7115	humans	86.41	virulent	Caudoviricetes	11
200k_humans_Viruses_Hug_HadzaGD_seq_7117	humans	85.24	virulent	Caudoviricetes	11
200k_humans_Viruses_Hug_HadzaGD_seq_7118	humans	92.44	virulent	Caudoviricetes	11
200k_humans_Viruses_Hug_HadzaGD_seq_7119	humans	83.13	virulent	Caudoviricetes	11
200k_humans_Viruses_Hug_HadzaGD_seq_7120	humans	81.83	temperate	Caudoviricetes	11
200k_humans_Viruses_Hug_HadzaGD_seq_7121	humans	87.41	virulent	Caudoviricetes	11
200k_humans_Viruses_Hug_HadzaGD_seq_7122	humans	98.47	temperate	Caudoviricetes	11
200k_humans_Viruses_Hug_HadzaGD_seq_7123	humans	100	virulent	Caudoviricetes	11
200k_humans_Viruses_Hug_HadzaGD_seq_7124	humans	100	temperate	Caudoviricetes	11
200k_humans_Viruses_Hug_HadzaGD_seq_7125	humans	100	uncertain	Caudoviricetes	11
200k_humans_Viruses_Hug_HadzaGD_seq_7126	humans	100	temperate	Caudoviricetes	11
200k_humans_Viruses_Hug_HadzaGD_seq_7127	humans	100	virulent	Caudoviricetes	11
200k_humans_Viruses_Hug_HadzaGD_seq_7128	humans	92.1	virulent	Caudoviricetes	11
200k_humans_Viruses_Hug_HadzaGD_seq_7129	humans	99.77	temperate	Caudoviricetes	11
200k_humans_Viruses_Hug_HadzaGD_seq_7130	humans	71.11	temperate	Caudoviricetes	11
200k_humans_Viruses_Hug_HadzaGD_seq_7131	humans	93.57	virulent	Caudoviricetes	11
200k_humans_Viruses_Hug_HadzaGD_seq_7132	humans	100	virulent	Caudoviricetes	11
200k_humans_Viruses_Hug_HadzaGD_seq_7133	humans	85.37	virulent	Caudoviricetes	11
200k_humans_Viruses_Hug_HadzaGD_seq_7134	humans	100	virulent	Caudoviricetes	11
200k_humans_Viruses_Hug_HadzaGD_seq_7135	humans	81.86	temperate	Caudoviricetes	11
200k_humans_Viruses_Hug_HadzaGD_seq_7137	humans	82.3	virulent	Caudoviricetes	11
200k_humans_Viruses_Hug_HadzaGD_seq_7138	humans	100	uncertain	Caudoviricetes	11
200k_humans_Viruses_Hug_HadzaGD_seq_7139	humans	98.66	uncertain	Caudoviricetes	11
200k_humans_Viruses_Hug_HadzaGD_seq_7140	humans	100	temperate	Caudoviricetes	11
200k_humans_Viruses_Hug_HadzaGD_seq_7141	humans	100	uncertain	Caudoviricetes	11
200k_humans_Viruses_Hug_HadzaGD_seq_7142	humans	100	uncertain	Caudoviricetes	11
200k_humans_Viruses_Hug_HadzaGD_seq_7143	humans	93.48	uncertain	Caudoviricetes	11
200k_humans_Viruses_Hug_HadzaGD_seq_7144	humans	100	temperate	Caudoviricetes	11
200k_humans_Viruses_Hug_HadzaGD_seq_7145	humans	100	uncertain	Caudoviricetes	11
200k_humans_Viruses_Hug_HadzaGD_seq_7146	humans	77.45	virulent	Caudoviricetes	11
200k_humans_Viruses_Hug_HadzaGD_seq_7147	humans	97.86	virulent	Caudoviricetes	11
200k_humans_Viruses_Hug_HadzaGD_seq_7148	humans	76.75	virulent	Caudoviricetes	11
200k_humans_Viruses_Hug_HadzaGD_seq_7149	humans	100	uncertain	Caudoviricetes	11
200k_humans_Viruses_Hug_HadzaGD_seq_7150	humans	100	virulent	Caudoviricetes	11
200k_humans_Viruses_Hug_HadzaGD_seq_7151	humans	100	virulent	Caudoviricetes	11
200k_humans_Viruses_Hug_HadzaGD_seq_7152	humans	92.97	uncertain	Caudoviricetes	15
200k_humans_Viruses_Hug_HadzaGD_seq_7153	humans	97.45	temperate	Caudoviricetes	11
200k_humans_Viruses_Hug_HadzaGD_seq_7154	humans	100	uncertain	Caudoviricetes	11
200k_humans_Viruses_Hug_HadzaGD_seq_7155	humans	78.99	virulent	Caudoviricetes	11
200k_humans_Viruses_Hug_HadzaGD_seq_7156	humans	97.45	temperate	Caudoviricetes	11
200k_humans_Viruses_Hug_HadzaGD_seq_7157	humans	100	uncertain	Caudoviricetes	11
200k_humans_Viruses_Hug_HadzaGD_seq_7158	humans	89.54	virulent	Caudoviricetes	11
200k_humans_Viruses_Hug_HadzaGD_seq_7159	humans	76.52	virulent	Caudoviricetes	11
200k_humans_Viruses_Hug_HadzaGD_seq_7160	humans	74.25	virulent	Caudoviricetes	11
200k_humans_Viruses_Hug_HadzaGD_seq_7161	humans	97.91	virulent	Caudoviricetes	11
200k_humans_Viruses_Hug_HadzaGD_seq_7163	humans	100	uncertain	Caudoviricetes	11
200k_humans_Viruses_Hug_HadzaGD_seq_7165	humans	94.88	temperate	Caudoviricetes	11
200k_humans_Viruses_Hug_HadzaGD_seq_7166	humans	100	uncertain	Caudoviricetes	11
200k_humans_Viruses_Hug_HadzaGD_seq_7167	humans	77.45	virulent	Caudoviricetes	11
200k_humans_Viruses_Hug_HadzaGD_seq_7168	humans	100	virulent	Caudoviricetes	11
200k_humans_Viruses_Hug_HadzaGD_seq_7169	humans	92.06	uncertain	Caudoviricetes	11
200k_humans_Viruses_Hug_HadzaGD_seq_7170	humans	99.54	virulent	Caudoviricetes	11
200k_humans_Viruses_Hug_HadzaGD_seq_7172	humans	100	virulent	Caudoviricetes	11
200k_humans_Viruses_Hug_HadzaGD_seq_7173	humans	100	virulent	Caudoviricetes	11
200k_humans_Viruses_Hug_HadzaGD_seq_7174	humans	100	temperate	Caudoviricetes	11
200k_humans_Viruses_Hug_HadzaGD_seq_7175	humans	75.74	virulent	Caudoviricetes	11
200k_humans_Viruses_Hug_HadzaGD_seq_7177	humans	100	virulent	Caudoviricetes	11
200k_humans_Viruses_Hug_HadzaGD_seq_7178	humans	100	uncertain	Caudoviricetes	11
200k_humans_Viruses_Hug_HadzaGD_seq_7179	humans	90.38	virulent	Caudoviricetes	11
200k_humans_Viruses_Hug_HadzaGD_seq_7180	humans	97.03	uncertain	Caudoviricetes	11
200k_humans_Viruses_Hug_HadzaGD_seq_7181	humans	100	virulent	Caudoviricetes	11
200k_humans_Viruses_Hug_HadzaGD_seq_7182	humans	83.76	virulent	Caudoviricetes	11
200k_humans_Viruses_Hug_HadzaGD_seq_7183	humans	100	temperate	Caudoviricetes	11
200k_humans_Viruses_Hug_HadzaGD_seq_7184	humans	100	temperate	Caudoviricetes	11
200k_humans_Viruses_Hug_HadzaGD_seq_7185	humans	100	virulent	Caudoviricetes	15
200k_humans_Viruses_Hug_HadzaGD_seq_7186	humans	95.86	temperate	Caudoviricetes	11
200k_humans_Viruses_Hug_HadzaGD_seq_7187	humans	90.15	virulent	Caudoviricetes	11
200k_humans_Viruses_Hug_HadzaGD_seq_7188	humans	75.22	virulent	Caudoviricetes	11
200k_humans_Viruses_Hug_HadzaGD_seq_7189	humans	100	uncertain	Caudoviricetes	11
200k_humans_Viruses_Hug_HadzaGD_seq_7190	humans	94.8	temperate	Caudoviricetes	11
200k_humans_Viruses_Hug_HadzaGD_seq_7191	humans	87.02	virulent	Caudoviricetes	11
200k_humans_Viruses_Hug_HadzaGD_seq_7192	humans	89.1	virulent	Caudoviricetes	11
200k_humans_Viruses_Hug_HadzaGD_seq_7193	humans	94.59	virulent	Caudoviricetes	11
200k_humans_Viruses_Hug_HadzaGD_seq_7194	humans	98.37	virulent	Caudoviricetes	11
200k_humans_Viruses_Hug_HadzaGD_seq_7195	humans	100	virulent	Caudoviricetes	11
200k_humans_Viruses_Hug_HadzaGD_seq_7196	humans	92.93	virulent	Caudoviricetes	11
200k_humans_Viruses_Hug_HadzaGD_seq_7197	humans	100	virulent	Caudoviricetes	11
200k_humans_Viruses_Hug_HadzaGD_seq_7200	humans	74.63	virulent	Caudoviricetes	11
200k_humans_Viruses_Hug_HadzaGD_seq_7201	humans	73.46	temperate	Caudoviricetes	11
200k_humans_Viruses_Hug_HadzaGD_seq_7202	humans	100	uncertain	Caudoviricetes	11
200k_humans_Viruses_Hug_HadzaGD_seq_7203	humans	100	virulent	Caudoviricetes	11
200k_humans_Viruses_Hug_HadzaGD_seq_7204	humans	78.57	virulent	Caudoviricetes	11
200k_humans_Viruses_Hug_HadzaGD_seq_7205	humans	100	uncertain	Caudoviricetes	11
200k_humans_Viruses_Hug_HadzaGD_seq_7206	humans	95.93	temperate	Caudoviricetes	11
200k_humans_Viruses_Hug_HadzaGD_seq_7207	humans	70.97	virulent	Caudoviricetes	11
200k_humans_Viruses_Hug_HadzaGD_seq_7208	humans	100	temperate	Caudoviricetes	11
200k_humans_Viruses_Hug_HadzaGD_seq_7209	humans	91.48	virulent	Caudoviricetes	11
200k_humans_Viruses_Hug_HadzaGD_seq_7210	humans	100	virulent	Caudoviricetes	15
200k_humans_Viruses_Hug_HadzaGD_seq_7211	humans	79.62	virulent	Caudoviricetes	11
200k_humans_Viruses_Hug_HadzaGD_seq_7212	humans	100	uncertain	Caudoviricetes	11
200k_humans_Viruses_Hug_HadzaGD_seq_7213	humans	100	virulent	Caudoviricetes	11
200k_humans_Viruses_Hug_HadzaGD_seq_7214	humans	99.11	virulent	Caudoviricetes	11
200k_humans_Viruses_Hug_HadzaGD_seq_7215	humans	77.52	virulent	Caudoviricetes	11
200k_humans_Viruses_Hug_HadzaGD_seq_7216	humans	100	virulent	Caudoviricetes	11
200k_humans_Viruses_Hug_HadzaGD_seq_7218	humans	78.39	virulent	Caudoviricetes	11
200k_humans_Viruses_Hug_HadzaGD_seq_7219	humans	100	uncertain	Caudoviricetes	11
200k_humans_Viruses_Hug_HadzaGD_seq_7220	humans	71.91	virulent	Caudoviricetes	11
200k_humans_Viruses_Hug_HadzaGD_seq_7221	humans	100	temperate	Caudoviricetes	11
200k_humans_Viruses_Hug_HadzaGD_seq_7222	humans	71.56	uncertain	Caudoviricetes	11
200k_humans_Viruses_Hug_HadzaGD_seq_7223	humans	100	uncertain	Caudoviricetes	11
200k_humans_Viruses_Hug_HadzaGD_seq_7224	humans	71.91	virulent	Caudoviricetes	11
200k_humans_Viruses_Hug_HadzaGD_seq_7225	humans	71.56	uncertain	Caudoviricetes	11
200k_humans_Viruses_Hug_HadzaGD_seq_7227	humans	94.38	virulent	Caudoviricetes	11
200k_humans_Viruses_Hug_HadzaGD_seq_7228	humans	100	temperate	Caudoviricetes	11
200k_humans_Viruses_Hug_HadzaGD_seq_7229	humans	94.27	uncertain	Caudoviricetes	11
200k_humans_Viruses_Hug_HadzaGD_seq_7230	humans	100	virulent	Caudoviricetes	11
200k_humans_Viruses_Hug_HadzaGD_seq_7232	humans	96.46	virulent	Caudoviricetes	11
200k_humans_Viruses_Hug_HadzaGD_seq_7233	humans	100	virulent	Caudoviricetes	11
200k_humans_Viruses_Hug_HadzaGD_seq_7234	humans	100	virulent	Caudoviricetes	11
200k_humans_Viruses_Hug_HadzaGD_seq_7235	humans	100	virulent	Caudoviricetes	11
200k_humans_Viruses_Hug_HadzaGD_seq_7236	humans	100	temperate	Caudoviricetes	11
200k_humans_Viruses_Hug_HadzaGD_seq_7237	humans	94.57	temperate	Caudoviricetes	11
200k_humans_Viruses_Hug_HadzaGD_seq_7238	humans	88.21	virulent	Caudoviricetes	11
200k_humans_Viruses_Hug_HadzaGD_seq_7239	humans	100	uncertain	Caudoviricetes	11
200k_humans_Viruses_Hug_HadzaGD_seq_7240	humans	95.65	virulent	Caudoviricetes	11
200k_humans_Viruses_Hug_HadzaGD_seq_7241	humans	100	virulent	Caudoviricetes	11
200k_humans_Viruses_Hug_HadzaGD_seq_7242	humans	99.05	uncertain	Caudoviricetes	11
200k_humans_Viruses_Hug_HadzaGD_seq_7243	humans	100	virulent	Caudoviricetes	11
200k_humans_Viruses_Hug_HadzaGD_seq_7244	humans	100	uncertain	Caudoviricetes	11
200k_humans_Viruses_Hug_HadzaGD_seq_7245	humans	100	virulent	Caudoviricetes	11
200k_humans_Viruses_Hug_HadzaGD_seq_7246	humans	96.83	virulent	Caudoviricetes	11
200k_humans_Viruses_Hug_HadzaGD_seq_7247	humans	100	virulent	Caudoviricetes	11
200k_humans_Viruses_Hug_HadzaGD_seq_7248	humans	100	virulent	Caudoviricetes	11
200k_humans_Viruses_Hug_HadzaGD_seq_7249	humans	100	virulent	Caudoviricetes	11
200k_humans_Viruses_Hug_HadzaGD_seq_7250	humans	100	temperate	Caudoviricetes	11
200k_humans_Viruses_Hug_HadzaGD_seq_7251	humans	91.22	virulent	Caudoviricetes	11
200k_humans_Viruses_Hug_HadzaGD_seq_7252	humans	91.64	virulent	Unclassified	11
200k_humans_Viruses_Hug_HadzaGD_seq_7253	humans	92.52	virulent	Caudoviricetes	11
200k_humans_Viruses_Hug_HadzaGD_seq_7254	humans	100	uncertain	Caudoviricetes	11
200k_humans_Viruses_Hug_HadzaGD_seq_7255	humans	100	uncertain	Caudoviricetes	11
200k_humans_Viruses_Hug_HadzaGD_seq_7256	humans	75.76	virulent	Caudoviricetes	11
200k_humans_Viruses_Hug_HadzaGD_seq_7257	humans	100	temperate	Caudoviricetes	11
200k_humans_Viruses_Hug_HadzaGD_seq_7258	humans	100	uncertain	Unclassified	11
200k_humans_Viruses_Hug_HadzaGD_seq_7259	humans	100	virulent	Caudoviricetes	11
200k_humans_Viruses_Hug_HadzaGD_seq_7260	humans	73.14	virulent	Caudoviricetes	11
200k_humans_Viruses_Hug_HadzaGD_seq_7261	humans	99.64	temperate	Caudoviricetes	11
200k_humans_Viruses_Hug_HadzaGD_seq_7262	humans	100	uncertain	Caudoviricetes	11
200k_humans_Viruses_Hug_HadzaGD_seq_7263	humans	90.16	temperate	Caudoviricetes	11
200k_humans_Viruses_Hug_HadzaGD_seq_7264	humans	100	virulent	Caudoviricetes	11
200k_humans_Viruses_Hug_HadzaGD_seq_7265	humans	99.35	virulent	Caudoviricetes	15
200k_humans_Viruses_Hug_HadzaGD_seq_7266	humans	100	virulent	Caudoviricetes	11
200k_humans_Viruses_Hug_HadzaGD_seq_7267	humans	100	uncertain	Caudoviricetes	11
200k_humans_Viruses_Hug_HadzaGD_seq_7268	humans	89.6	virulent	Caudoviricetes	11
200k_humans_Viruses_Hug_HadzaGD_seq_7269	humans	76.39	temperate	Caudoviricetes	11
200k_humans_Viruses_Hug_HadzaGD_seq_7270	humans	100	virulent	Caudoviricetes	11
200k_humans_Viruses_Hug_HadzaGD_seq_7271	humans	100	virulent	Caudoviricetes	11
200k_humans_Viruses_Hug_HadzaGD_seq_7272	humans	100	virulent	Caudoviricetes	11
200k_humans_Viruses_Hug_HadzaGD_seq_7273	humans	91.52	virulent	Caudoviricetes	11
200k_humans_Viruses_Hug_HadzaGD_seq_7274	humans	100	temperate	Caudoviricetes	11
200k_humans_Viruses_Hug_HadzaGD_seq_7275	humans	100	virulent	Caudoviricetes	15
200k_humans_Viruses_Hug_HadzaGD_seq_7276	humans	100	virulent	Caudoviricetes	11
200k_humans_Viruses_Hug_HadzaGD_seq_7277	humans	76.17	virulent	Caudoviricetes	11
200k_humans_Viruses_Hug_HadzaGD_seq_7278	humans	100	virulent	Caudoviricetes	11
200k_humans_Viruses_Hug_HadzaGD_seq_7279	humans	100	uncertain	Caudoviricetes	15
200k_humans_Viruses_Hug_HadzaGD_seq_7280	humans	100	uncertain	Caudoviricetes	11
200k_humans_Viruses_Hug_HadzaGD_seq_7281	humans	100	virulent	Caudoviricetes	11
200k_humans_Viruses_Hug_HadzaGD_seq_7282	humans	91.07	virulent	Caudoviricetes	11
200k_humans_Viruses_Hug_HadzaGD_seq_7283	humans	100	virulent	Caudoviricetes	11
200k_humans_Viruses_Hug_HadzaGD_seq_7284	humans	76	virulent	Caudoviricetes	11
200k_humans_Viruses_Hug_HadzaGD_seq_7285	humans	93.21	temperate	Caudoviricetes	11
200k_humans_Viruses_Hug_HadzaGD_seq_7286	humans	90.58	virulent	Caudoviricetes	11
200k_humans_Viruses_Hug_HadzaGD_seq_7287	humans	100	virulent	Caudoviricetes	11
200k_humans_Viruses_Hug_HadzaGD_seq_7288	humans	100	temperate	Caudoviricetes	11
200k_humans_Viruses_Hug_HadzaGD_seq_7289	humans	100	virulent	Caudoviricetes	11
200k_humans_Viruses_Hug_HadzaGD_seq_7290	humans	100	virulent	Caudoviricetes	11
200k_humans_Viruses_Hug_HadzaGD_seq_7291	humans	96.84	virulent	Caudoviricetes	11
200k_humans_Viruses_Hug_HadzaGD_seq_7292	humans	72.52	uncertain	Caudoviricetes	11
200k_humans_Viruses_Hug_HadzaGD_seq_7293	humans	93.81	virulent	Caudoviricetes	11
200k_humans_Viruses_Hug_HadzaGD_seq_7294	humans	87.45	virulent	Caudoviricetes	11
200k_humans_Viruses_Hug_HadzaGD_seq_7295	humans	91.69	uncertain	Unclassified	11
200k_humans_Viruses_Hug_HadzaGD_seq_7296	humans	100	virulent	Caudoviricetes	11
200k_humans_Viruses_Hug_HadzaGD_seq_7297	humans	90.99	virulent	Caudoviricetes	11
200k_humans_Viruses_Hug_HadzaGD_seq_7298	humans	100	uncertain	Caudoviricetes	11
200k_humans_Viruses_Hug_HadzaGD_seq_7299	humans	93.07	temperate	Caudoviricetes	11
200k_humans_Viruses_Hug_HadzaGD_seq_7300	humans	96.93	uncertain	Caudoviricetes	11
200k_humans_Viruses_Hug_HadzaGD_seq_7301	humans	100	virulent	Caudoviricetes	11
200k_humans_Viruses_Hug_HadzaGD_seq_7302	humans	92.5	temperate	Caudoviricetes	11
200k_humans_Viruses_Hug_HadzaGD_seq_7303	humans	88.26	virulent	Caudoviricetes	11
200k_humans_Viruses_Hug_HadzaGD_seq_7304	humans	86.33	virulent	Caudoviricetes	11
200k_humans_Viruses_Hug_HadzaGD_seq_7305	humans	100	virulent	Caudoviricetes	11
200k_humans_Viruses_Hug_HadzaGD_seq_7306	humans	97.9	virulent	Caudoviricetes	15
200k_humans_Viruses_Hug_HadzaGD_seq_7307	humans	99.58	virulent	Caudoviricetes	11
200k_humans_Viruses_Hug_HadzaGD_seq_7308	humans	100	uncertain	Caudoviricetes	11
200k_humans_Viruses_Hug_HadzaGD_seq_7309	humans	75.76	virulent	Caudoviricetes	11
200k_humans_Viruses_Hug_HadzaGD_seq_7310	humans	100	virulent	Caudoviricetes	11
200k_humans_Viruses_Hug_HadzaGD_seq_7311	humans	95.95	temperate	Caudoviricetes	11
200k_humans_Viruses_Hug_HadzaGD_seq_7312	humans	100	temperate	Caudoviricetes	11
200k_humans_Viruses_Hug_HadzaGD_seq_7313	humans	100	virulent	Caudoviricetes	11
200k_humans_Viruses_Hug_HadzaGD_seq_7314	humans	100	virulent	Caudoviricetes	11
200k_humans_Viruses_Hug_HadzaGD_seq_7315	humans	100	virulent	Caudoviricetes	11
200k_humans_Viruses_Hug_HadzaGD_seq_7316	humans	96.5	temperate	Caudoviricetes	11
200k_humans_Viruses_Hug_HadzaGD_seq_7317	humans	100	temperate	Caudoviricetes	11
200k_humans_Viruses_Hug_HadzaGD_seq_7318	humans	94.95	uncertain	Caudoviricetes	11
200k_humans_Viruses_Hug_HadzaGD_seq_7319	humans	97.55	uncertain	Caudoviricetes	11
200k_humans_Viruses_Hug_HadzaGD_seq_7320	humans	73.7	virulent	Caudoviricetes	11
200k_humans_Viruses_Hug_HGV_seq_6754	humans	86.36	virulent	Caudoviricetes	11
200k_humans_Viruses_Hug_HGV_seq_6755	humans	75.64	virulent	Caudoviricetes	11
200k_humans_Viruses_Hug_HGV_seq_6756	humans	91.1	virulent	Caudoviricetes	11
200k_humans_Viruses_Hug_HGV_seq_6757	humans	87.58	virulent	Caudoviricetes	11
200k_humans_Viruses_Hug_HuVirDB_seq_7321	humans	100	temperate	Caudoviricetes	11
200k_humans_Viruses_Hug_HuVirDB_seq_7322	humans	100	temperate	Caudoviricetes	11
200k_humans_Viruses_Hug_HuVirDB_seq_7323	humans	92.26	temperate	Caudoviricetes	11
200k_humans_Viruses_Hug_HuVirDB_seq_7325	humans	96.47	uncertain	Caudoviricetes	11
200k_humans_Viruses_Hug_INGD_seq_7327	humans	97.48	virulent	Caudoviricetes	11
200k_humans_Viruses_Hug_INGD_seq_7328	humans	100	virulent	Caudoviricetes	11
200k_humans_Viruses_Hug_INGD_seq_7332	humans	100	virulent	Caudoviricetes	11
200k_humans_Viruses_Hug_INGD_seq_7333	humans	100	temperate	Caudoviricetes	11
200k_humans_Viruses_Hug_INGD_seq_7334	humans	96.67	virulent	Caudoviricetes	11
200k_humans_Viruses_Hug_INGD_seq_7335	humans	94.1	temperate	Caudoviricetes	11
200k_humans_Viruses_Hug_INGD_seq_7336	humans	92.79	temperate	Caudoviricetes	11
200k_humans_Viruses_Hug_INGD_seq_7337	humans	100	temperate	Caudoviricetes	11
200k_humans_Viruses_Hug_INGD_seq_7338	humans	100	virulent	Caudoviricetes	11
200k_humans_Viruses_Hug_INGD_seq_7339	humans	93.64	temperate	Caudoviricetes	11
200k_humans_Viruses_Hug_INGD_seq_7340	humans	96.82	temperate	Caudoviricetes	11
200k_humans_Viruses_Hug_JapVD_seq_7341	humans	96.04	virulent	Caudoviricetes	11
200k_humans_Viruses_Hug_JapVD_seq_7342	humans	90.17	virulent	Caudoviricetes	11
200k_humans_Viruses_Hug_JapVD_seq_7343	humans	95.68	virulent	Caudoviricetes	11
200k_humans_Viruses_Hug_JapVD_seq_7344	humans	100	virulent	Caudoviricetes	11
200k_humans_Viruses_Hug_JapVD_seq_7345	humans	96.02	virulent	Caudoviricetes	11
200k_humans_Viruses_Hug_JapVD_seq_7346	humans	96.82	virulent	Caudoviricetes	11
200k_humans_Viruses_Hug_JapVD_seq_7347	humans	95.96	virulent	Caudoviricetes	11
200k_humans_Viruses_Hug_JapVD_seq_7348	humans	96.22	virulent	Caudoviricetes	11
200k_humans_Viruses_Hug_MGV_seq_7354	humans	100	uncertain	Caudoviricetes	11
200k_humans_Viruses_Hug_MGV_seq_7355	humans	100	virulent	Caudoviricetes	11
200k_humans_Viruses_Hug_MGV_seq_7356	humans	100	virulent	Caudoviricetes	11
200k_humans_Viruses_Hug_MGV_seq_7357	humans	100	virulent	Caudoviricetes	11
200k_humans_Viruses_Hug_MGV_seq_7358	humans	100	virulent	Caudoviricetes	11
200k_humans_Viruses_Hug_MGV_seq_7359	humans	100	virulent	Caudoviricetes	11
200k_humans_Viruses_Hug_MGV_seq_7360	humans	100	virulent	Caudoviricetes	11
200k_humans_Viruses_Hug_MGV_seq_7362	humans	100	virulent	Caudoviricetes	11
200k_humans_Viruses_Hug_MGV_seq_7363	humans	100	virulent	Caudoviricetes	11
200k_humans_Viruses_Hug_MGV_seq_7364	humans	100	virulent	Caudoviricetes	11
200k_humans_Viruses_Hug_MGV_seq_7365	humans	100	virulent	Caudoviricetes	11
200k_humans_Viruses_Hug_MGV_seq_7366	humans	100	virulent	Caudoviricetes	11
200k_humans_Viruses_Hug_MGV_seq_7367	humans	100	uncertain	Caudoviricetes	11
200k_humans_Viruses_Hug_MGV_seq_7368	humans	100	virulent	Caudoviricetes	11
200k_humans_Viruses_Hug_MGV_seq_7369	humans	100	virulent	Caudoviricetes	11
200k_humans_Viruses_Hug_MGV_seq_7370	humans	100	virulent	Caudoviricetes	11
200k_humans_Viruses_Hug_MGV_seq_7371	humans	100	uncertain	Caudoviricetes	11
200k_humans_Viruses_Hug_MGV_seq_7372	humans	100	virulent	Caudoviricetes	11
200k_humans_Viruses_Hug_MGV_seq_7373	humans	100	temperate	Caudoviricetes	11
200k_humans_Viruses_Hug_MGV_seq_7374	humans	100	temperate	Caudoviricetes	11
200k_humans_Viruses_Hug_MGV_seq_7375	humans	100	temperate	Caudoviricetes	11
200k_humans_Viruses_Hug_MGV_seq_7376	humans	100	virulent	Caudoviricetes	11
200k_humans_Viruses_Hug_MGV_seq_7377	humans	100	virulent	Caudoviricetes	11
200k_humans_Viruses_Hug_MGV_seq_7378	humans	100	virulent	Caudoviricetes	11
200k_humans_Viruses_Hug_MGV_seq_7379	humans	100	virulent	Caudoviricetes	11
200k_humans_Viruses_Hug_MGV_seq_7381	humans	100	virulent	Caudoviricetes	11
200k_humans_Viruses_Hug_MGV_seq_7382	humans	100	virulent	Caudoviricetes	11
200k_humans_Viruses_Hug_MGV_seq_7383	humans	100	virulent	Caudoviricetes	11
200k_humans_Viruses_Hug_MGV_seq_7384	humans	100	virulent	Caudoviricetes	11
200k_humans_Viruses_Hug_MGV_seq_7385	humans	100	virulent	Caudoviricetes	11
200k_humans_Viruses_Hug_MGV_seq_7386	humans	100	uncertain	Caudoviricetes	11
200k_humans_Viruses_Hug_MGV_seq_7387	humans	100	virulent	Caudoviricetes	11
200k_humans_Viruses_Hug_MGV_seq_7388	humans	100	virulent	Caudoviricetes	11
200k_humans_Viruses_Hug_MGV_seq_7389	humans	100	virulent	Caudoviricetes	11
200k_humans_Viruses_Hug_MGV_seq_7390	humans	100	virulent	Caudoviricetes	11
200k_humans_Viruses_Hug_MGV_seq_7391	humans	100	virulent	Caudoviricetes	11
200k_humans_Viruses_Hug_MGV_seq_7392	humans	100	virulent	Caudoviricetes	11
200k_humans_Viruses_Hug_MGV_seq_7393	humans	100	uncertain	Caudoviricetes	11
200k_humans_Viruses_Hug_MGV_seq_7395	humans	100	uncertain	Caudoviricetes	11
200k_humans_Viruses_Hug_MGV_seq_7396	humans	100	virulent	Unclassified	11
200k_humans_Viruses_Hug_MGV_seq_7397	humans	100	virulent	Caudoviricetes	11
200k_humans_Viruses_Hug_MGV_seq_7398	humans	100	uncertain	Caudoviricetes	11
200k_humans_Viruses_Hug_MGV_seq_7399	humans	100	virulent	Caudoviricetes	11
200k_humans_Viruses_Hug_MGV_seq_7400	humans	100	virulent	Caudoviricetes	11
200k_humans_Viruses_Hug_MGV_seq_7401	humans	100	virulent	Caudoviricetes	11
200k_humans_Viruses_Hug_MGV_seq_7403	humans	100	virulent	Caudoviricetes	11
200k_humans_Viruses_Hug_MGV_seq_7404	humans	100	uncertain	Caudoviricetes	11
200k_humans_Viruses_Hug_MGV_seq_7405	humans	100	virulent	Caudoviricetes	11
200k_humans_Viruses_Hug_MGV_seq_7406	humans	100	virulent	Caudoviricetes	11
200k_humans_Viruses_Hug_MGV_seq_7408	humans	100	virulent	Caudoviricetes	11
200k_humans_Viruses_Hug_MGV_seq_7409	humans	100	uncertain	Caudoviricetes	11
200k_humans_Viruses_Hug_MGV_seq_7410	humans	100	uncertain	Caudoviricetes	11
200k_humans_Viruses_Hug_MGV_seq_7411	humans	100	uncertain	Unclassified	11
200k_humans_Viruses_Hug_MGV_seq_7412	humans	100	uncertain	Unclassified	11
200k_humans_Viruses_Hug_MGV_seq_7413	humans	100	uncertain	Caudoviricetes	11
200k_humans_Viruses_Hug_MGV_seq_7414	humans	100	uncertain	Caudoviricetes	11
200k_humans_Viruses_Hug_MGV_seq_7415	humans	100	uncertain	Caudoviricetes	11
200k_humans_Viruses_Hug_MGV_seq_7416	humans	100	uncertain	Caudoviricetes	11
200k_humans_Viruses_Hug_MGV_seq_7417	humans	100	uncertain	Caudoviricetes	11
200k_humans_Viruses_Hug_MGV_seq_7418	humans	100	uncertain	Caudoviricetes	11
200k_humans_Viruses_Hug_MGV_seq_7419	humans	100	virulent	Caudoviricetes	11
200k_humans_Viruses_Hug_MGV_seq_7420	humans	100	uncertain	Caudoviricetes	11
200k_humans_Viruses_Hug_MGV_seq_7421	humans	100	uncertain	Caudoviricetes	11
200k_humans_Viruses_Hug_MGV_seq_7422	humans	100	uncertain	Caudoviricetes	11
200k_humans_Viruses_Hug_MGV_seq_7423	humans	100	uncertain	Caudoviricetes	11
200k_humans_Viruses_Hug_MGV_seq_7424	humans	100	uncertain	Caudoviricetes	11
200k_humans_Viruses_Hug_MGV_seq_7425	humans	100	virulent	Caudoviricetes	11
200k_humans_Viruses_Hug_MGV_seq_7426	humans	100	uncertain	Caudoviricetes	11
200k_humans_Viruses_Hug_MGV_seq_7427	humans	100	virulent	Caudoviricetes	11
200k_humans_Viruses_Hug_MGV_seq_7428	humans	100	virulent	Caudoviricetes	11
200k_humans_Viruses_Hug_MGV_seq_7429	humans	100	uncertain	Caudoviricetes	11
200k_humans_Viruses_Hug_MGV_seq_7430	humans	100	virulent	Caudoviricetes	11
200k_humans_Viruses_Hug_MGV_seq_7431	humans	100	virulent	Caudoviricetes	11
200k_humans_Viruses_Hug_MGV_seq_7432	humans	100	virulent	Caudoviricetes	11
200k_humans_Viruses_Hug_MGV_seq_7433	humans	100	virulent	Caudoviricetes	11
200k_humans_Viruses_Hug_MGV_seq_7434	humans	100	virulent	Caudoviricetes	11
200k_humans_Viruses_Hug_MGV_seq_7435	humans	100	virulent	Caudoviricetes	11
200k_humans_Viruses_Hug_MGV_seq_7436	humans	100	virulent	Caudoviricetes	11
200k_humans_Viruses_Hug_MGV_seq_7437	humans	100	virulent	Caudoviricetes	11
200k_humans_Viruses_Hug_MGV_seq_7438	humans	100	virulent	Caudoviricetes	11
200k_humans_Viruses_Hug_MGV_seq_7439	humans	100	virulent	Caudoviricetes	11
200k_humans_Viruses_Hug_MGV_seq_7441	humans	100	virulent	Caudoviricetes	11
200k_humans_Viruses_Hug_MGV_seq_7442	humans	100	virulent	Caudoviricetes	11
200k_humans_Viruses_Hug_MGV_seq_7443	humans	100	virulent	Caudoviricetes	11
200k_humans_Viruses_Hug_MGV_seq_7444	humans	100	virulent	Caudoviricetes	11
200k_humans_Viruses_Hug_MGV_seq_7445	humans	100	virulent	Caudoviricetes	11
200k_humans_Viruses_Hug_MGV_seq_7446	humans	100	virulent	Caudoviricetes	11
200k_humans_Viruses_Hug_MGV_seq_7447	humans	100	virulent	Caudoviricetes	11
200k_humans_Viruses_Hug_MGV_seq_7448	humans	100	virulent	Caudoviricetes	11
200k_humans_Viruses_Hug_MGV_seq_7449	humans	100	virulent	Caudoviricetes	11
200k_humans_Viruses_Hug_MGV_seq_7450	humans	100	temperate	Caudoviricetes	11
200k_humans_Viruses_Hug_MGV_seq_7451	humans	100	virulent	Caudoviricetes	11
200k_humans_Viruses_Hug_MGV_seq_7452	humans	100	virulent	Caudoviricetes	11
200k_humans_Viruses_Hug_MGV_seq_7453	humans	100	virulent	Caudoviricetes	11
200k_humans_Viruses_Hug_MGV_seq_7454	humans	100	virulent	Unclassified	11
200k_humans_Viruses_Hug_MGV_seq_7456	humans	100	uncertain	Caudoviricetes	11
200k_humans_Viruses_Hug_MGV_seq_7457	humans	100	uncertain	Caudoviricetes	11
200k_humans_Viruses_Hug_MGV_seq_7458	humans	100	uncertain	Unclassified	11
200k_humans_Viruses_Hug_MGV_seq_7459	humans	100	virulent	Caudoviricetes	11
200k_humans_Viruses_Hug_MGV_seq_7460	humans	100	virulent	Caudoviricetes	11
200k_humans_Viruses_Hug_MGV_seq_7461	humans	100	uncertain	Caudoviricetes	11
200k_humans_Viruses_Hug_MGV_seq_7462	humans	100	virulent	Caudoviricetes	11
200k_humans_Viruses_Hug_MGV_seq_7463	humans	100	uncertain	Caudoviricetes	11
200k_humans_Viruses_Hug_MGV_seq_7464	humans	100	uncertain	Caudoviricetes	11
200k_humans_Viruses_Hug_MGV_seq_7465	humans	100	uncertain	Caudoviricetes	11
200k_humans_Viruses_Hug_MGV_seq_7466	humans	100	virulent	Caudoviricetes	11
200k_humans_Viruses_Hug_MGV_seq_7467	humans	100	uncertain	Caudoviricetes	11
200k_humans_Viruses_Hug_MGV_seq_7468	humans	100	virulent	Caudoviricetes	11
200k_humans_Viruses_Hug_MGV_seq_7469	humans	100	virulent	Caudoviricetes	11
200k_humans_Viruses_Hug_MGV_seq_7470	humans	100	virulent	Caudoviricetes	11
200k_humans_Viruses_Hug_MGV_seq_7471	humans	100	virulent	Caudoviricetes	11
200k_humans_Viruses_Hug_MGV_seq_7472	humans	100	uncertain	Caudoviricetes	11
200k_humans_Viruses_Hug_MGV_seq_7473	humans	100	virulent	Caudoviricetes	11
200k_humans_Viruses_Hug_MGV_seq_7474	humans	100	virulent	Caudoviricetes	11
200k_humans_Viruses_Hug_MGV_seq_7475	humans	100	virulent	Caudoviricetes	11
200k_humans_Viruses_Hug_MGV_seq_7476	humans	100	virulent	Caudoviricetes	11
200k_humans_Viruses_Hug_MGV_seq_7477	humans	100	virulent	Caudoviricetes	11
200k_humans_Viruses_Hug_MGV_seq_7478	humans	100	uncertain	Caudoviricetes	11
200k_humans_Viruses_Hug_MGV_seq_7479	humans	100	virulent	Caudoviricetes	11
200k_humans_Viruses_Hug_MGV_seq_7480	humans	100	virulent	Caudoviricetes	11
200k_humans_Viruses_Hug_MGV_seq_7481	humans	100	virulent	Caudoviricetes	11
200k_humans_Viruses_Hug_MGV_seq_7482	humans	100	temperate	Caudoviricetes	11
200k_humans_Viruses_Hug_MGV_seq_7483	humans	100	virulent	Caudoviricetes	11
200k_humans_Viruses_Hug_MGV_seq_7484	humans	100	virulent	Caudoviricetes	11
200k_humans_Viruses_Hug_MGV_seq_7485	humans	100	virulent	Caudoviricetes	11
200k_humans_Viruses_Hug_MGV_seq_7486	humans	100	virulent	Caudoviricetes	11
200k_humans_Viruses_Hug_MGV_seq_7488	humans	100	virulent	Caudoviricetes	11
200k_humans_Viruses_Hug_MGV_seq_7489	humans	100	uncertain	Caudoviricetes	11
200k_humans_Viruses_Hug_MGV_seq_7490	humans	100	virulent	Caudoviricetes	11
200k_humans_Viruses_Hug_MGV_seq_7491	humans	100	uncertain	Caudoviricetes	11
200k_humans_Viruses_Hug_MGV_seq_7492	humans	100	uncertain	Caudoviricetes	11
200k_humans_Viruses_Hug_MGV_seq_7493	humans	100	uncertain	Caudoviricetes	11
200k_humans_Viruses_Hug_MGV_seq_7494	humans	100	virulent	Caudoviricetes	11
200k_humans_Viruses_Hug_MGV_seq_7495	humans	100	uncertain	Caudoviricetes	11
200k_humans_Viruses_Hug_MGV_seq_7496	humans	100	temperate	Caudoviricetes	11
200k_humans_Viruses_Hug_MGV_seq_7497	humans	100	uncertain	Caudoviricetes	11
200k_humans_Viruses_Hug_MGV_seq_7498	humans	100	virulent	Caudoviricetes	11
200k_humans_Viruses_Hug_MGV_seq_7499	humans	100	temperate	Caudoviricetes	11
200k_humans_Viruses_Hug_MGV_seq_7500	humans	100	temperate	Caudoviricetes	11
200k_humans_Viruses_Hug_MGV_seq_7501	humans	100	uncertain	Caudoviricetes	11
200k_humans_Viruses_Hug_MGV_seq_7502	humans	100	virulent	Caudoviricetes	11
200k_humans_Viruses_Hug_MGV_seq_7503	humans	100	uncertain	Caudoviricetes	11
200k_humans_Viruses_Hug_MGV_seq_7504	humans	100	uncertain	Caudoviricetes	11
200k_humans_Viruses_Hug_MGV_seq_7505	humans	100	virulent	Caudoviricetes	11
200k_humans_Viruses_Hug_MGV_seq_7506	humans	100	virulent	Caudoviricetes	11
200k_humans_Viruses_Hug_MGV_seq_7507	humans	100	virulent	Caudoviricetes	11
200k_humans_Viruses_Hug_MGV_seq_7508	humans	100	virulent	Caudoviricetes	15
200k_humans_Viruses_Hug_MGV_seq_7509	humans	100	virulent	Caudoviricetes	15
200k_humans_Viruses_Hug_MGV_seq_7510	humans	100	uncertain	Caudoviricetes	11
200k_humans_Viruses_Hug_MGV_seq_7511	humans	100	virulent	Caudoviricetes	11
200k_humans_Viruses_Hug_MGV_seq_7512	humans	100	virulent	Caudoviricetes	15
200k_humans_Viruses_Hug_MGV_seq_7513	humans	100	virulent	Caudoviricetes	11
200k_humans_Viruses_Hug_MGV_seq_7514	humans	100	virulent	Caudoviricetes	11
200k_humans_Viruses_Hug_MGV_seq_7515	humans	100	virulent	Caudoviricetes	11
200k_humans_Viruses_Hug_MGV_seq_7516	humans	100	virulent	Caudoviricetes	11
200k_humans_Viruses_Hug_MGV_seq_7517	humans	100	virulent	Caudoviricetes	11
200k_humans_Viruses_Hug_MGV_seq_7518	humans	100	virulent	Caudoviricetes	11
200k_humans_Viruses_Hug_MGV_seq_7519	humans	100	virulent	Caudoviricetes	11
200k_humans_Viruses_Hug_MGV_seq_7520	humans	100	virulent	Caudoviricetes	11
200k_humans_Viruses_Hug_MGV_seq_7521	humans	100	temperate	Caudoviricetes	11
200k_humans_Viruses_Hug_MGV_seq_7522	humans	100	temperate	Caudoviricetes	11
200k_humans_Viruses_Hug_MGV_seq_7524	humans	100	uncertain	Caudoviricetes	11
200k_humans_Viruses_Hug_MGV_seq_7525	humans	100	temperate	Caudoviricetes	11
200k_humans_Viruses_Hug_MGV_seq_7526	humans	100	virulent	Caudoviricetes	11
200k_humans_Viruses_Hug_MGV_seq_7528	humans	100	virulent	Caudoviricetes	11
200k_humans_Viruses_Hug_MGV_seq_7529	humans	100	temperate	Caudoviricetes	11
200k_humans_Viruses_Hug_MGV_seq_7530	humans	100	virulent	Caudoviricetes	11
200k_humans_Viruses_Hug_MGV_seq_7531	humans	74.83	virulent	Caudoviricetes	11
200k_humans_Viruses_Hug_MGV_seq_7532	humans	100	temperate	Caudoviricetes	11
200k_humans_Viruses_Hug_MGV_seq_7533	humans	100	uncertain	Caudoviricetes	15
200k_humans_Viruses_Hug_MGV_seq_7534	humans	100	temperate	Caudoviricetes	11
200k_humans_Viruses_Hug_MGV_seq_7535	humans	75.12	virulent	Caudoviricetes	11
200k_humans_Viruses_Hug_MGV_seq_7537	humans	100	uncertain	Caudoviricetes	15
200k_humans_Viruses_Hug_MGV_seq_7538	humans	100	temperate	Caudoviricetes	11
200k_humans_Viruses_Hug_MGV_seq_7539	humans	100	virulent	Caudoviricetes	11
200k_humans_Viruses_Hug_MGV_seq_7540	humans	100	uncertain	Caudoviricetes	15
200k_humans_Viruses_Hug_MGV_seq_7541	humans	75.59	virulent	Caudoviricetes	11
200k_humans_Viruses_Hug_MGV_seq_7543	humans	76.09	virulent	Caudoviricetes	11
200k_humans_Viruses_Hug_MGV_seq_7544	humans	76.15	virulent	Caudoviricetes	11
200k_humans_Viruses_Hug_MGV_seq_7545	humans	100	temperate	Caudoviricetes	11
200k_humans_Viruses_Hug_MGV_seq_7546	humans	100	uncertain	Caudoviricetes	15
200k_humans_Viruses_Hug_MGV_seq_7547	humans	100	temperate	Caudoviricetes	11
200k_humans_Viruses_Hug_MGV_seq_7548	humans	100	uncertain	Caudoviricetes	15
200k_humans_Viruses_Hug_MGV_seq_7549	humans	77.42	virulent	Caudoviricetes	11
200k_humans_Viruses_Hug_MGV_seq_7550	humans	77.43	virulent	Caudoviricetes	11
200k_humans_Viruses_Hug_MGV_seq_7551	humans	100	temperate	Caudoviricetes	11
200k_humans_Viruses_Hug_MGV_seq_7552	humans	100	uncertain	Caudoviricetes	11
200k_humans_Viruses_Hug_MGV_seq_7553	humans	75.09	virulent	Caudoviricetes	11
200k_humans_Viruses_Hug_MGV_seq_7554	humans	77.61	virulent	Caudoviricetes	11
200k_humans_Viruses_Hug_MGV_seq_7555	humans	100	uncertain	Caudoviricetes	11
200k_humans_Viruses_Hug_MGV_seq_7556	humans	100	temperate	Caudoviricetes	15
200k_humans_Viruses_Hug_MGV_seq_7557	humans	100	uncertain	Caudoviricetes	11
200k_humans_Viruses_Hug_MGV_seq_7558	humans	76.13	virulent	Caudoviricetes	11
200k_humans_Viruses_Hug_MGV_seq_7559	humans	100	uncertain	Caudoviricetes	11
200k_humans_Viruses_Hug_MGV_seq_7560	humans	100	temperate	Caudoviricetes	11
200k_humans_Viruses_Hug_MGV_seq_7561	humans	100	virulent	Caudoviricetes	11
200k_humans_Viruses_Hug_MGV_seq_7562	humans	76.05	virulent	Caudoviricetes	11
200k_humans_Viruses_Hug_MGV_seq_7563	humans	100	virulent	Caudoviricetes	11
200k_humans_Viruses_Hug_MGV_seq_7564	humans	100	virulent	Caudoviricetes	11
200k_humans_Viruses_Hug_MGV_seq_7565	humans	100	virulent	Caudoviricetes	11
200k_humans_Viruses_Hug_MGV_seq_7566	humans	89.35	virulent	Caudoviricetes	11
200k_humans_Viruses_Hug_MGV_seq_7567	humans	89.65	temperate	Caudoviricetes	11
200k_humans_Viruses_Hug_MGV_seq_7568	humans	97.22	virulent	Caudoviricetes	11
200k_humans_Viruses_Hug_MGV_seq_7570	humans	87.2	virulent	Caudoviricetes	11
200k_humans_Viruses_Hug_MGV_seq_7571	humans	87.21	virulent	Caudoviricetes	11
200k_humans_Viruses_Hug_MGV_seq_7573	humans	86.84	virulent	Caudoviricetes	11
200k_humans_Viruses_Hug_MGV_seq_7574	humans	86.85	virulent	Caudoviricetes	11
200k_humans_Viruses_Hug_MGV_seq_7576	humans	72.18	temperate	Caudoviricetes	11
200k_humans_Viruses_Hug_MGV_seq_7577	humans	87.26	virulent	Caudoviricetes	11
200k_humans_Viruses_Hug_MGV_seq_7578	humans	87.26	virulent	Caudoviricetes	11
200k_humans_Viruses_Hug_MGV_seq_7579	humans	87.27	virulent	Caudoviricetes	11
200k_humans_Viruses_Hug_MGV_seq_7580	humans	87.27	virulent	Caudoviricetes	11
200k_humans_Viruses_Hug_MGV_seq_7581	humans	87.3	virulent	Caudoviricetes	11
200k_humans_Viruses_Hug_MGV_seq_7582	humans	87.3	virulent	Caudoviricetes	11
200k_humans_Viruses_Hug_MGV_seq_7583	humans	99.26	virulent	Caudoviricetes	15
200k_humans_Viruses_Hug_MGV_seq_7584	humans	91.87	temperate	Caudoviricetes	11
200k_humans_Viruses_Hug_MGV_seq_7585	humans	96.75	temperate	Caudoviricetes	11
200k_humans_Viruses_Hug_MGV_seq_7586	humans	86.73	virulent	Caudoviricetes	11
200k_humans_Viruses_Hug_MGV_seq_7587	humans	87.22	virulent	Caudoviricetes	11
200k_humans_Viruses_Hug_MGV_seq_7589	humans	87.57	virulent	Caudoviricetes	11
200k_humans_Viruses_Hug_MGV_seq_7590	humans	87.6	virulent	Caudoviricetes	11
200k_humans_Viruses_Hug_MGV_seq_7591	humans	87.62	virulent	Caudoviricetes	11
200k_humans_Viruses_Hug_MGV_seq_7592	humans	69.69	temperate	Caudoviricetes	11
200k_humans_Viruses_Hug_MGV_seq_7593	humans	91.56	virulent	Caudoviricetes	11
200k_humans_Viruses_Hug_MGV_seq_7594	humans	72.94	temperate	Caudoviricetes	11
200k_humans_Viruses_Hug_MGV_seq_7595	humans	90.56	virulent	Caudoviricetes	11
200k_humans_Viruses_Hug_MGV_seq_7596	humans	90.23	virulent	Caudoviricetes	11
200k_humans_Viruses_Hug_MGV_seq_7597	humans	71.92	virulent	Caudoviricetes	11
200k_humans_Viruses_Hug_MGV_seq_7598	humans	58.04	virulent	Caudoviricetes	11
200k_humans_Viruses_Hug_MGV_seq_7599	humans	88.24	virulent	Caudoviricetes	11
200k_humans_Viruses_Hug_MGV_seq_7600	humans	88.24	virulent	Caudoviricetes	11
200k_humans_Viruses_Hug_MGV_seq_7601	humans	87.41	virulent	Caudoviricetes	11
200k_humans_Viruses_Hug_MGV_seq_7603	humans	88.1	virulent	Caudoviricetes	11
200k_humans_Viruses_Hug_MGV_seq_7604	humans	91.64	uncertain	Caudoviricetes	11
200k_humans_Viruses_Hug_MGV_seq_7605	humans	58.67	virulent	Caudoviricetes	11
200k_humans_Viruses_Hug_MGV_seq_7606	humans	100	temperate	Caudoviricetes	11
200k_humans_Viruses_Hug_MGV_seq_7607	humans	88.4	temperate	Caudoviricetes	11
200k_humans_Viruses_Hug_MGV_seq_7608	humans	96.02	temperate	Caudoviricetes	11
200k_humans_Viruses_Hug_MGV_seq_7609	humans	86.32	virulent	Caudoviricetes	11
200k_humans_Viruses_Hug_MGV_seq_7610	humans	96.02	temperate	Caudoviricetes	11
200k_humans_Viruses_Hug_MGV_seq_7611	humans	95.33	uncertain	Caudoviricetes	11
200k_humans_Viruses_Hug_MGV_seq_7612	humans	93.89	temperate	Caudoviricetes	11
200k_humans_Viruses_Hug_MGV_seq_7613	humans	71.23	virulent	Caudoviricetes	11
200k_humans_Viruses_Hug_MGV_seq_7614	humans	73.17	virulent	Caudoviricetes	11
200k_humans_Viruses_Hug_MGV_seq_7615	humans	93.8	temperate	Unclassified	11
200k_humans_Viruses_Hug_MGV_seq_7616	humans	91.95	virulent	Caudoviricetes	11
200k_humans_Viruses_Hug_MGV_seq_7617	humans	73.06	virulent	Caudoviricetes	11
200k_humans_Viruses_Hug_MGV_seq_7618	humans	87.89	virulent	Caudoviricetes	11
200k_humans_Viruses_Hug_MGV_seq_7619	humans	57.93	virulent	Caudoviricetes	11
200k_humans_Viruses_Hug_MGV_seq_7621	humans	97.23	temperate	Caudoviricetes	11
200k_humans_Viruses_Hug_MGV_seq_7622	humans	91.03	uncertain	Caudoviricetes	15
200k_humans_Viruses_Hug_MGV_seq_7624	humans	92.72	uncertain	Caudoviricetes	11
200k_humans_Viruses_Hug_MGV_seq_7625	humans	75.91	virulent	Caudoviricetes	11
200k_humans_Viruses_Hug_MGV_seq_7626	humans	96.02	uncertain	Caudoviricetes	11
200k_humans_Viruses_Hug_MGV_seq_7627	humans	96.02	uncertain	Caudoviricetes	11
200k_humans_Viruses_Hug_MGV_seq_7628	humans	74.18	virulent	Caudoviricetes	11
200k_humans_Viruses_Hug_MGV_seq_7629	humans	96.08	uncertain	Unclassified	11
200k_humans_Viruses_Hug_MGV_seq_7630	humans	87.88	temperate	Caudoviricetes	11
200k_humans_Viruses_Hug_MGV_seq_7631	humans	90.79	virulent	Caudoviricetes	11
200k_humans_Viruses_Hug_MGV_seq_7632	humans	91.69	temperate	Caudoviricetes	11
200k_humans_Viruses_Hug_MGV_seq_7633	humans	93.89	temperate	Caudoviricetes	11
200k_humans_Viruses_Hug_MGV_seq_7634	humans	91.54	uncertain	Caudoviricetes	11
200k_humans_Viruses_Hug_MGV_seq_7635	humans	97.92	temperate	Caudoviricetes	11
200k_humans_Viruses_Hug_MGV_seq_7636	humans	74.44	virulent	Caudoviricetes	11
200k_humans_Viruses_Hug_MGV_seq_7637	humans	93.38	virulent	Caudoviricetes	15
200k_humans_Viruses_Hug_MGV_seq_7638	humans	89.27	temperate	Caudoviricetes	11
200k_humans_Viruses_Hug_MGV_seq_7639	humans	91.76	temperate	Caudoviricetes	15
200k_humans_Viruses_Hug_MGV_seq_7640	humans	71.67	virulent	Caudoviricetes	11
200k_humans_Viruses_Hug_MGV_seq_7641	humans	91.85	uncertain	Caudoviricetes	15
200k_humans_Viruses_Hug_MGV_seq_7642	humans	74.03	virulent	Caudoviricetes	11
200k_humans_Viruses_Hug_MGV_seq_7644	humans	100	virulent	Caudoviricetes	11
200k_humans_Viruses_Hug_MGV_seq_7645	humans	98.73	virulent	Caudoviricetes	11
200k_humans_Viruses_Hug_MGV_seq_7646	humans	84.52	temperate	Caudoviricetes	11
200k_humans_Viruses_Hug_MGV_seq_7647	humans	75.62	temperate	Caudoviricetes	11
200k_humans_Viruses_Hug_MGV_seq_7648	humans	92.87	temperate	Caudoviricetes	11
200k_humans_Viruses_Hug_MGV_seq_7649	humans	92.9	temperate	Caudoviricetes	11
200k_humans_Viruses_Hug_MGV_seq_7650	humans	74.76	virulent	Caudoviricetes	11
200k_humans_Viruses_Hug_MGV_seq_7651	humans	89.1	uncertain	Caudoviricetes	11
200k_humans_Viruses_Hug_MGV_seq_7652	humans	75.98	virulent	Caudoviricetes	11
200k_humans_Viruses_Hug_MGV_seq_7653	humans	75.11	virulent	Caudoviricetes	11
200k_humans_Viruses_Hug_MGV_seq_7654	humans	95.45	temperate	Caudoviricetes	11
200k_humans_Viruses_Hug_MGV_seq_7655	humans	95.17	temperate	Caudoviricetes	11
200k_humans_Viruses_Hug_MGV_seq_7656	humans	83.95	virulent	Caudoviricetes	11
200k_humans_Viruses_Hug_MGV_seq_7657	humans	95.46	temperate	Caudoviricetes	11
200k_humans_Viruses_Hug_MGV_seq_7658	humans	75.4	virulent	Caudoviricetes	11
200k_humans_Viruses_Hug_MGV_seq_7660	humans	88.71	temperate	Caudoviricetes	11
200k_humans_Viruses_Hug_MGV_seq_7661	humans	75.73	virulent	Caudoviricetes	11
200k_humans_Viruses_Hug_MGV_seq_7662	humans	94.03	temperate	Caudoviricetes	11
200k_humans_Viruses_Hug_MGV_seq_7663	humans	74.76	virulent	Caudoviricetes	11
200k_humans_Viruses_Hug_MGV_seq_7664	humans	91.61	uncertain	Caudoviricetes	15
200k_humans_Viruses_Hug_MGV_seq_7665	humans	84.27	virulent	Caudoviricetes	11
200k_humans_Viruses_Hug_MGV_seq_7666	humans	75.81	virulent	Caudoviricetes	11
200k_humans_Viruses_Hug_MGV_seq_7667	humans	74.5	uncertain	Caudoviricetes	11
200k_humans_Viruses_Hug_MGV_seq_7668	humans	97.81	virulent	Caudoviricetes	90
200k_humans_Viruses_Hug_MGV_seq_7669	humans	77.77	virulent	Caudoviricetes	11
200k_humans_Viruses_Hug_MGV_seq_7670	humans	96.56	uncertain	Caudoviricetes	11
200k_humans_Viruses_Hug_MGV_seq_7671	humans	90.38	uncertain	Caudoviricetes	11
200k_humans_Viruses_Hug_MGV_seq_7672	humans	74.79	virulent	Caudoviricetes	11
200k_humans_Viruses_Hug_MGV_seq_7673	humans	74.8	virulent	Caudoviricetes	11
200k_humans_Viruses_Hug_MGV_seq_7675	humans	93.28	uncertain	Caudoviricetes	11
200k_humans_Viruses_Hug_MGV_seq_7677	humans	96.95	temperate	Caudoviricetes	11
200k_humans_Viruses_Hug_MGV_seq_7678	humans	86.71	temperate	Caudoviricetes	11
200k_humans_Viruses_Hug_MGV_seq_7679	humans	85.62	uncertain	Caudoviricetes	11
200k_humans_Viruses_Hug_MGV_seq_7680	humans	71.3	uncertain	Caudoviricetes	11
200k_humans_Viruses_Hug_MGV_seq_7682	humans	76.81	virulent	Caudoviricetes	11
200k_humans_Viruses_Hug_MGV_seq_7683	humans	91.97	uncertain	Caudoviricetes	11
200k_humans_Viruses_Hug_MGV_seq_7684	humans	93.21	temperate	Caudoviricetes	11
200k_humans_Viruses_Hug_MGV_seq_7685	humans	83.23	virulent	Caudoviricetes	11
200k_humans_Viruses_Hug_MGV_seq_7686	humans	60.91	virulent	Caudoviricetes	11
200k_humans_Viruses_Hug_MGV_seq_7687	humans	92.58	virulent	Caudoviricetes	15
200k_humans_Viruses_Hug_MGV_seq_7688	humans	91.33	uncertain	Caudoviricetes	11
200k_humans_Viruses_Hug_MGV_seq_7689	humans	96.65	uncertain	Caudoviricetes	11
200k_humans_Viruses_Hug_MGV_seq_7690	humans	96.46	uncertain	Caudoviricetes	11
200k_humans_Viruses_Hug_MGV_seq_7691	humans	76.4	virulent	Caudoviricetes	11
200k_humans_Viruses_Hug_MGV_seq_7692	humans	87.31	uncertain	Caudoviricetes	11
200k_humans_Viruses_Hug_MGV_seq_7693	humans	84.25	uncertain	Caudoviricetes	11
200k_humans_Viruses_Hug_MGV_seq_7694	humans	72.63	virulent	Caudoviricetes	11
200k_humans_Viruses_Hug_MGV_seq_7695	humans	97.68	uncertain	Caudoviricetes	11
200k_humans_Viruses_Hug_MGV_seq_7696	humans	50.27	uncertain	Caudoviricetes	11
200k_humans_Viruses_Hug_MGV_seq_7697	humans	84.51	virulent	Caudoviricetes	11
200k_humans_Viruses_Hug_MGV_seq_7698	humans	77.71	virulent	Caudoviricetes	11
200k_humans_Viruses_Hug_MGV_seq_7699	humans	81.35	virulent	Caudoviricetes	11
200k_humans_Viruses_Hug_MGV_seq_7700	humans	100	virulent	Caudoviricetes	11
200k_humans_Viruses_Hug_MGV_seq_7701	humans	75.61	virulent	Caudoviricetes	11
200k_humans_Viruses_Hug_MGV_seq_7702	humans	100	virulent	Caudoviricetes	11
200k_humans_Viruses_Hug_MGV_seq_7703	humans	90.22	virulent	Caudoviricetes	15
200k_humans_Viruses_Hug_MGV_seq_7704	humans	89.56	temperate	Caudoviricetes	11
200k_humans_Viruses_Hug_MGV_seq_7706	humans	72.58	virulent	Caudoviricetes	11
200k_humans_Viruses_Hug_MGV_seq_7707	humans	95.03	uncertain	Caudoviricetes	11
200k_humans_Viruses_Hug_MGV_seq_7708	humans	96.85	uncertain	Caudoviricetes	11
200k_humans_Viruses_Hug_MGV_seq_7709	humans	90.76	uncertain	Caudoviricetes	11
200k_humans_Viruses_Hug_MGV_seq_7710	humans	85.19	virulent	Caudoviricetes	11
200k_humans_Viruses_Hug_MGV_seq_7711	humans	100	virulent	Caudoviricetes	11
200k_humans_Viruses_Hug_MGV_seq_7712	humans	96.95	uncertain	Caudoviricetes	11
200k_humans_Viruses_Hug_MGV_seq_7713	humans	94.32	temperate	Caudoviricetes	11
200k_humans_Viruses_Hug_MGV_seq_7714	humans	86.94	virulent	Caudoviricetes	11
200k_humans_Viruses_Hug_MGV_seq_7715	humans	95.16	virulent	Caudoviricetes	11
200k_humans_Viruses_Hug_MGV_seq_7716	humans	94.79	uncertain	Caudoviricetes	11
200k_humans_Viruses_Hug_MGV_seq_7717	humans	94.12	uncertain	Caudoviricetes	11
200k_humans_Viruses_Hug_MGV_seq_7718	humans	77.04	virulent	Caudoviricetes	11
200k_humans_Viruses_Hug_MGV_seq_7719	humans	77.39	virulent	Caudoviricetes	11
200k_humans_Viruses_Hug_MGV_seq_7720	humans	84.23	uncertain	Caudoviricetes	11
200k_humans_Viruses_Hug_MGV_seq_7721	humans	93.68	virulent	Caudoviricetes	11
200k_humans_Viruses_Hug_MGV_seq_7722	humans	100	virulent	Caudoviricetes	11
200k_humans_Viruses_Hug_MGV_seq_7723	humans	88.94	uncertain	Unclassified	11
200k_humans_Viruses_Hug_MGV_seq_7724	humans	93.71	virulent	Caudoviricetes	11
200k_humans_Viruses_Hug_MGV_seq_7726	humans	68.1	uncertain	Caudoviricetes	11
200k_humans_Viruses_Hug_MGV_seq_7727	humans	99.44	virulent	Caudoviricetes	15
200k_humans_Viruses_Hug_MGV_seq_7728	humans	79.72	virulent	Caudoviricetes	11
200k_humans_Viruses_Hug_MGV_seq_7730	humans	88.89	virulent	Caudoviricetes	11
200k_humans_Viruses_Hug_MGV_seq_7732	humans	91.66	uncertain	Caudoviricetes	11
200k_humans_Viruses_Hug_MGV_seq_7733	humans	78.87	virulent	Caudoviricetes	11
200k_humans_Viruses_Hug_MGV_seq_7734	humans	81.4	virulent	Caudoviricetes	11
200k_humans_Viruses_Hug_MGV_seq_7735	humans	62.71	virulent	Caudoviricetes	11
200k_humans_Viruses_Hug_MGV_seq_7736	humans	77.16	virulent	Caudoviricetes	11
200k_humans_Viruses_Hug_MGV_seq_7737	humans	97.24	uncertain	Caudoviricetes	11
200k_humans_Viruses_Hug_MGV_seq_7738	humans	81.72	virulent	Caudoviricetes	11
200k_humans_Viruses_Hug_MGV_seq_7739	humans	79.38	virulent	Caudoviricetes	11
200k_humans_Viruses_Hug_MGV_seq_7740	humans	98.2	uncertain	Unclassified	11
200k_humans_Viruses_Hug_MGV_seq_7741	humans	79.63	virulent	Caudoviricetes	11
200k_humans_Viruses_Hug_MGV_seq_7742	humans	97.05	uncertain	Caudoviricetes	11
200k_humans_Viruses_Hug_MGV_seq_7743	humans	86.23	uncertain	Caudoviricetes	11
200k_humans_Viruses_Hug_MGV_seq_7745	humans	90.88	virulent	Caudoviricetes	11
200k_humans_Viruses_Hug_MGV_seq_7746	humans	79.16	virulent	Caudoviricetes	11
200k_humans_Viruses_Hug_MGV_seq_7747	humans	83.38	uncertain	Unclassified	11
200k_humans_Viruses_Hug_MGV_seq_7749	humans	86.89	virulent	Caudoviricetes	11
200k_humans_Viruses_Hug_MGV_seq_7751	humans	86.54	virulent	Caudoviricetes	11
200k_humans_Viruses_Hug_MGV_seq_7752	humans	97.02	virulent	Caudoviricetes	15
200k_humans_Viruses_Hug_MGV_seq_7753	humans	94.42	virulent	Caudoviricetes	11
200k_humans_Viruses_Hug_MGV_seq_7755	humans	92.61	virulent	Caudoviricetes	11
200k_humans_Viruses_Hug_MGV_seq_7756	humans	94.63	temperate	Caudoviricetes	11
200k_humans_Viruses_Hug_MGV_seq_7757	humans	97.81	temperate	Caudoviricetes	11
200k_humans_Viruses_Hug_MGV_seq_7759	humans	89.27	uncertain	Caudoviricetes	11
200k_humans_Viruses_Hug_MGV_seq_7760	humans	73.77	virulent	Caudoviricetes	11
200k_humans_Viruses_Hug_MGV_seq_7762	humans	87.12	virulent	Caudoviricetes	11
200k_humans_Viruses_Hug_MGV_seq_7763	humans	98	temperate	Caudoviricetes	11
200k_humans_Viruses_Hug_MGV_seq_7764	humans	85.23	uncertain	Caudoviricetes	11
200k_humans_Viruses_Hug_MGV_seq_7765	humans	85.24	uncertain	Caudoviricetes	11
200k_humans_Viruses_Hug_MGV_seq_7766	humans	94.84	temperate	Caudoviricetes	11
200k_humans_Viruses_Hug_MGV_seq_7767	humans	84.2	virulent	Caudoviricetes	11
200k_humans_Viruses_Hug_MGV_seq_7768	humans	96.01	uncertain	Unclassified	11
200k_humans_Viruses_Hug_MGV_seq_7769	humans	80.32	virulent	Caudoviricetes	11
200k_humans_Viruses_Hug_MGV_seq_7770	humans	81.13	virulent	Caudoviricetes	11
200k_humans_Viruses_Hug_MGV_seq_7771	humans	72.33	uncertain	Caudoviricetes	11
200k_humans_Viruses_Hug_MGV_seq_7772	humans	81.13	virulent	Caudoviricetes	11
200k_humans_Viruses_Hug_MGV_seq_7773	humans	100	virulent	Caudoviricetes	11
200k_humans_Viruses_Hug_MGV_seq_7774	humans	95.13	virulent	Caudoviricetes	11
200k_humans_Viruses_Hug_MGV_seq_7775	humans	82.91	temperate	Caudoviricetes	11
200k_humans_Viruses_Hug_MGV_seq_7776	humans	76.3	virulent	Caudoviricetes	11
200k_humans_Viruses_Hug_MGV_seq_7777	humans	83.86	virulent	Caudoviricetes	11
200k_humans_Viruses_Hug_MGV_seq_7778	humans	94.55	uncertain	Caudoviricetes	11
200k_humans_Viruses_Hug_MGV_seq_7779	humans	100	virulent	Caudoviricetes	11
200k_humans_Viruses_Hug_MGV_seq_7780	humans	81.1	uncertain	Caudoviricetes	11
200k_humans_Viruses_Hug_MGV_seq_7781	humans	93.08	virulent	Caudoviricetes	15
200k_humans_Viruses_Hug_MGV_seq_7782	humans	89.57	virulent	Caudoviricetes	11
200k_humans_Viruses_Hug_MGV_seq_7783	humans	97.46	temperate	Caudoviricetes	11
200k_humans_Viruses_Hug_MGV_seq_7784	humans	90.08	temperate	Caudoviricetes	11
200k_humans_Viruses_Hug_MGV_seq_7785	humans	92.18	virulent	Caudoviricetes	11
200k_humans_Viruses_Hug_MGV_seq_7786	humans	94.67	virulent	Caudoviricetes	11
200k_humans_Viruses_Hug_MGV_seq_7787	humans	82.02	virulent	Caudoviricetes	11
200k_humans_Viruses_Hug_MGV_seq_7788	humans	80.22	virulent	Caudoviricetes	11
200k_humans_Viruses_Hug_MGV_seq_7789	humans	54.15	uncertain	Caudoviricetes	11
200k_humans_Viruses_Hug_MGV_seq_7790	humans	92.28	uncertain	Caudoviricetes	11
200k_humans_Viruses_Hug_MGV_seq_7791	humans	100	virulent	Caudoviricetes	11
200k_humans_Viruses_Hug_MGV_seq_7792	humans	82.75	virulent	Caudoviricetes	11
200k_humans_Viruses_Hug_MGV_seq_7793	humans	81.36	virulent	Caudoviricetes	11
200k_humans_Viruses_Hug_MGV_seq_7794	humans	81.88	virulent	Caudoviricetes	11
200k_humans_Viruses_Hug_MGV_seq_7795	humans	80.74	virulent	Caudoviricetes	11
200k_humans_Viruses_Hug_MGV_seq_7796	humans	86.96	virulent	Caudoviricetes	11
200k_humans_Viruses_Hug_MGV_seq_7797	humans	86.55	virulent	Caudoviricetes	11
200k_humans_Viruses_Hug_MGV_seq_7798	humans	84.51	virulent	Caudoviricetes	11
200k_humans_Viruses_Hug_MGV_seq_7799	humans	90.41	uncertain	Caudoviricetes	11
200k_humans_Viruses_Hug_MGV_seq_7800	humans	81.6	virulent	Caudoviricetes	11
200k_humans_Viruses_Hug_MGV_seq_7801	humans	81.33	virulent	Caudoviricetes	11
200k_humans_Viruses_Hug_MGV_seq_7803	humans	96.09	uncertain	Caudoviricetes	11
200k_humans_Viruses_Hug_MGV_seq_7804	humans	83.41	virulent	Caudoviricetes	11
200k_humans_Viruses_Hug_MGV_seq_7805	humans	83.7	virulent	Caudoviricetes	11
200k_humans_Viruses_Hug_MGV_seq_7806	humans	81.89	virulent	Caudoviricetes	11
200k_humans_Viruses_Hug_MGV_seq_7807	humans	97.28	temperate	Caudoviricetes	11
200k_humans_Viruses_Hug_MGV_seq_7808	humans	97.28	virulent	Unclassified	11
200k_humans_Viruses_Hug_MGV_seq_7809	humans	90.83	virulent	Caudoviricetes	11
200k_humans_Viruses_Hug_MGV_seq_7810	humans	82.77	virulent	Caudoviricetes	11
200k_humans_Viruses_Hug_MGV_seq_7811	humans	78.52	virulent	Caudoviricetes	11
200k_humans_Viruses_Hug_MGV_seq_7812	humans	88.88	uncertain	Caudoviricetes	11
200k_humans_Viruses_Hug_MGV_seq_7813	humans	94.66	uncertain	Caudoviricetes	11
200k_humans_Viruses_Hug_MGV_seq_7814	humans	84.63	virulent	Caudoviricetes	11
200k_humans_Viruses_Hug_MGV_seq_7815	humans	95.39	virulent	Caudoviricetes	11
200k_humans_Viruses_Hug_MGV_seq_7816	humans	88.88	virulent	Caudoviricetes	11
200k_humans_Viruses_Hug_MGV_seq_7817	humans	100	virulent	Caudoviricetes	11
200k_humans_Viruses_Hug_MGV_seq_7818	humans	94.95	uncertain	Caudoviricetes	11
200k_humans_Viruses_Hug_MGV_seq_7819	humans	96.98	virulent	Caudoviricetes	11
200k_humans_Viruses_Hug_MGV_seq_7820	humans	84.05	uncertain	Caudoviricetes	11
200k_humans_Viruses_Hug_MGV_seq_7821	humans	85.61	virulent	Caudoviricetes	11
200k_humans_Viruses_Hug_MGV_seq_7822	humans	97.43	uncertain	Caudoviricetes	11
200k_humans_Viruses_Hug_MGV_seq_7823	humans	85.62	virulent	Caudoviricetes	11
200k_humans_Viruses_Hug_MGV_seq_7824	humans	90.56	virulent	Caudoviricetes	11
200k_humans_Viruses_Hug_MGV_seq_7825	humans	86.09	virulent	Caudoviricetes	11
200k_humans_Viruses_Hug_MGV_seq_7826	humans	97.89	virulent	Caudoviricetes	11
200k_humans_Viruses_Hug_MGV_seq_7828	humans	85.05	virulent	Caudoviricetes	11
200k_humans_Viruses_Hug_MGV_seq_7829	humans	87.74	uncertain	Caudoviricetes	11
200k_humans_Viruses_Hug_MGV_seq_7830	humans	73.26	uncertain	Caudoviricetes	11
200k_humans_Viruses_Hug_MGV_seq_7831	humans	86.19	virulent	Caudoviricetes	11
200k_humans_Viruses_Hug_MGV_seq_7832	humans	86.48	temperate	Caudoviricetes	11
200k_humans_Viruses_Hug_MGV_seq_7833	humans	97.3	virulent	Caudoviricetes	11
200k_humans_Viruses_Hug_MGV_seq_7834	humans	91.79	uncertain	Caudoviricetes	11
200k_humans_Viruses_Hug_MGV_seq_7835	humans	86.71	virulent	Caudoviricetes	11
200k_humans_Viruses_Hug_MGV_seq_7836	humans	89.13	virulent	Caudoviricetes	11
200k_humans_Viruses_Hug_MGV_seq_7837	humans	96.56	temperate	Caudoviricetes	11
200k_humans_Viruses_Hug_MGV_seq_7838	humans	85.14	virulent	Caudoviricetes	11
200k_humans_Viruses_Hug_MGV_seq_7839	humans	86.3	virulent	Caudoviricetes	11
200k_humans_Viruses_Hug_MGV_seq_7840	humans	85.93	virulent	Caudoviricetes	11
200k_humans_Viruses_Hug_MGV_seq_7841	humans	85.51	virulent	Caudoviricetes	11
200k_humans_Viruses_Hug_MGV_seq_7842	humans	97.41	uncertain	Unclassified	11
200k_humans_Viruses_Hug_MGV_seq_7843	humans	86.12	virulent	Caudoviricetes	11
200k_humans_Viruses_Hug_MGV_seq_7844	humans	98.97	uncertain	Caudoviricetes	11
200k_humans_Viruses_Hug_MGV_seq_7845	humans	87.4	virulent	Caudoviricetes	11
200k_humans_Viruses_Hug_MGV_seq_7846	humans	86.46	virulent	Caudoviricetes	11
200k_humans_Viruses_Hug_MGV_seq_7847	humans	84.74	virulent	Caudoviricetes	11
200k_humans_Viruses_Hug_MGV_seq_7848	humans	97.12	uncertain	Caudoviricetes	11
200k_humans_Viruses_Hug_MGV_seq_7849	humans	97.51	uncertain	Caudoviricetes	11
200k_humans_Viruses_Hug_MGV_seq_7850	humans	86.82	virulent	Caudoviricetes	11
200k_humans_Viruses_Hug_MGV_seq_7851	humans	97.71	uncertain	Caudoviricetes	11
200k_humans_Viruses_Hug_MGV_seq_7852	humans	96.76	virulent	Caudoviricetes	11
200k_humans_Viruses_Hug_MGV_seq_7853	humans	89.44	virulent	Caudoviricetes	11
200k_humans_Viruses_Hug_MGV_seq_7854	humans	88.22	virulent	Caudoviricetes	11
200k_humans_Viruses_Hug_MGV_seq_7855	humans	96.72	temperate	Caudoviricetes	11
200k_humans_Viruses_Hug_MGV_seq_7856	humans	87.72	virulent	Caudoviricetes	11
200k_humans_Viruses_Hug_MGV_seq_7857	humans	93.48	temperate	Caudoviricetes	11
200k_humans_Viruses_Hug_MGV_seq_7858	humans	90.98	temperate	Caudoviricetes	11
200k_humans_Viruses_Hug_MGV_seq_7859	humans	85.58	virulent	Caudoviricetes	11
200k_humans_Viruses_Hug_MGV_seq_7860	humans	97.88	uncertain	Caudoviricetes	11
200k_humans_Viruses_Hug_MGV_seq_7862	humans	88.07	temperate	Caudoviricetes	11
200k_humans_Viruses_Hug_MGV_seq_7864	humans	88.45	virulent	Caudoviricetes	11
200k_humans_Viruses_Hug_MGV_seq_7866	humans	88.2	virulent	Caudoviricetes	11
200k_humans_Viruses_Hug_MGV_seq_7867	humans	88.32	virulent	Caudoviricetes	11
200k_humans_Viruses_Hug_MGV_seq_7868	humans	89.78	virulent	Caudoviricetes	11
200k_humans_Viruses_Hug_MGV_seq_7869	humans	88.52	virulent	Caudoviricetes	11
200k_humans_Viruses_Hug_MGV_seq_7870	humans	87.52	virulent	Caudoviricetes	11
200k_humans_Viruses_Hug_MGV_seq_7871	humans	95.14	uncertain	Caudoviricetes	11
200k_humans_Viruses_Hug_MGV_seq_7872	humans	89.61	temperate	Caudoviricetes	11
200k_humans_Viruses_Hug_MGV_seq_7874	humans	92.31	uncertain	Caudoviricetes	11
200k_humans_Viruses_Hug_MGV_seq_7875	humans	92.32	uncertain	Caudoviricetes	11
200k_humans_Viruses_Hug_MGV_seq_7876	humans	100	uncertain	Caudoviricetes	11
200k_humans_Viruses_Hug_MGV_seq_7877	humans	89.49	virulent	Caudoviricetes	11
200k_humans_Viruses_Hug_MGV_seq_7878	humans	89.51	virulent	Caudoviricetes	11
200k_humans_Viruses_Hug_MGV_seq_7879	humans	99.38	uncertain	Caudoviricetes	11
200k_humans_Viruses_Hug_MGV_seq_7880	humans	90.58	virulent	Caudoviricetes	11
200k_humans_Viruses_Hug_MGV_seq_7881	humans	87.67	virulent	Caudoviricetes	11
200k_humans_Viruses_Hug_MGV_seq_7882	humans	88.92	virulent	Caudoviricetes	11
200k_humans_Viruses_Hug_MGV_seq_7884	humans	88.88	temperate	Caudoviricetes	11
200k_humans_Viruses_Hug_MGV_seq_7885	humans	73.01	uncertain	Caudoviricetes	11
200k_humans_Viruses_Hug_MGV_seq_7886	humans	94.39	uncertain	Caudoviricetes	11
200k_humans_Viruses_Hug_MGV_seq_7887	humans	71.14	virulent	Caudoviricetes	11
200k_humans_Viruses_Hug_MGV_seq_7888	humans	97.46	virulent	Caudoviricetes	11
200k_humans_Viruses_Hug_MGV_seq_7889	humans	100	virulent	Caudoviricetes	11
200k_humans_Viruses_Hug_MGV_seq_7890	humans	94.54	uncertain	Caudoviricetes	11
200k_humans_Viruses_Hug_MGV_seq_7891	humans	99.57	uncertain	Caudoviricetes	11
200k_humans_Viruses_Hug_MGV_seq_7892	humans	97.73	uncertain	Caudoviricetes	11
200k_humans_Viruses_Hug_MGV_seq_7893	humans	92.88	virulent	Caudoviricetes	11
200k_humans_Viruses_Hug_MGV_seq_7894	humans	91.74	uncertain	Caudoviricetes	11
200k_humans_Viruses_Hug_MGV_seq_7895	humans	97.23	uncertain	Caudoviricetes	11
200k_humans_Viruses_Hug_MGV_seq_7896	humans	94.98	temperate	Caudoviricetes	11
200k_humans_Viruses_Hug_MGV_seq_7897	humans	93.61	uncertain	Caudoviricetes	11
200k_humans_Viruses_Hug_MGV_seq_7898	humans	83.8	virulent	Caudoviricetes	11
200k_humans_Viruses_Hug_MGV_seq_7899	humans	91.14	virulent	Caudoviricetes	11
200k_humans_Viruses_Hug_MGV_seq_7900	humans	89.61	uncertain	Unclassified	11
200k_humans_Viruses_Hug_MGV_seq_7901	humans	94.21	virulent	Caudoviricetes	11
200k_humans_Viruses_Hug_MGV_seq_7902	humans	100	virulent	Caudoviricetes	11
200k_humans_Viruses_Hug_MGV_seq_7903	humans	85.52	uncertain	Caudoviricetes	11
200k_humans_Viruses_Hug_MGV_seq_7904	humans	92.56	virulent	Caudoviricetes	11
200k_humans_Viruses_Hug_MGV_seq_7905	humans	92.7	virulent	Caudoviricetes	11
200k_humans_Viruses_Hug_MGV_seq_7906	humans	95.75	temperate	Caudoviricetes	11
200k_humans_Viruses_Hug_MGV_seq_7907	humans	89.32	uncertain	Caudoviricetes	11
200k_humans_Viruses_Hug_MGV_seq_7908	humans	86.08	virulent	Caudoviricetes	11
200k_humans_Viruses_Hug_MGV_seq_7909	humans	92.82	virulent	Caudoviricetes	11
200k_humans_Viruses_Hug_MGV_seq_7910	humans	93.89	uncertain	Caudoviricetes	11
200k_humans_Viruses_Hug_MGV_seq_7912	humans	93.07	virulent	Caudoviricetes	11
200k_humans_Viruses_Hug_MGV_seq_7913	humans	100	uncertain	Caudoviricetes	11
200k_humans_Viruses_Hug_MGV_seq_7914	humans	89.65	temperate	Caudoviricetes	11
200k_humans_Viruses_Hug_MGV_seq_7915	humans	85.17	uncertain	Caudoviricetes	11
200k_humans_Viruses_Hug_MGV_seq_7916	humans	93.4	temperate	Caudoviricetes	11
200k_humans_Viruses_Hug_MGV_seq_7917	humans	82.96	virulent	Caudoviricetes	11
200k_humans_Viruses_Hug_MGV_seq_7918	humans	97.75	uncertain	Caudoviricetes	11
200k_humans_Viruses_Hug_MGV_seq_7919	humans	92.96	virulent	Caudoviricetes	11
200k_humans_Viruses_Hug_MGV_seq_7920	humans	98.78	virulent	Caudoviricetes	15
200k_humans_Viruses_Hug_MGV_seq_7921	humans	96.77	virulent	Caudoviricetes	15
200k_humans_Viruses_Hug_MGV_seq_7922	humans	93.94	uncertain	Caudoviricetes	11
200k_humans_Viruses_Hug_MGV_seq_7923	humans	95.09	uncertain	Caudoviricetes	11
200k_humans_Viruses_Hug_MGV_seq_7924	humans	100	virulent	Caudoviricetes	11
200k_humans_Viruses_Hug_MGV_seq_7925	humans	100	virulent	Caudoviricetes	11
200k_humans_Viruses_Hug_MGV_seq_7926	humans	73.08	virulent	Caudoviricetes	11
200k_humans_Viruses_Hug_MGV_seq_7927	humans	97.53	uncertain	Caudoviricetes	11
200k_humans_Viruses_Hug_MGV_seq_7928	humans	94.08	uncertain	Caudoviricetes	11
200k_humans_Viruses_Hug_MGV_seq_7929	humans	91.2	virulent	Caudoviricetes	11
200k_humans_Viruses_Hug_MGV_seq_7930	humans	95.83	uncertain	Caudoviricetes	11
200k_humans_Viruses_Hug_MGV_seq_7931	humans	86.59	virulent	Caudoviricetes	11
200k_humans_Viruses_Hug_MGV_seq_7932	humans	94	temperate	Caudoviricetes	11
200k_humans_Viruses_Hug_MGV_seq_7933	humans	94.49	virulent	Caudoviricetes	11
200k_humans_Viruses_Hug_MGV_seq_7934	humans	96.25	uncertain	Unclassified	11
200k_humans_Viruses_Hug_MGV_seq_7935	humans	82.93	virulent	Caudoviricetes	11
200k_humans_Viruses_Hug_MGV_seq_7936	humans	89.6	uncertain	Caudoviricetes	11
200k_humans_Viruses_Hug_MGV_seq_7937	humans	100	virulent	Caudoviricetes	11
200k_humans_Viruses_Hug_MGV_seq_7938	humans	96.27	uncertain	Unclassified	11
200k_humans_Viruses_Hug_MGV_seq_7939	humans	89.7	uncertain	Caudoviricetes	11
200k_humans_Viruses_Hug_MGV_seq_7940	humans	100	virulent	Caudoviricetes	11
200k_humans_Viruses_Hug_MGV_seq_7941	humans	95.74	virulent	Caudoviricetes	11
200k_humans_Viruses_Hug_MGV_seq_7942	humans	85.91	virulent	Caudoviricetes	11
200k_humans_Viruses_Hug_MGV_seq_7943	humans	86.79	virulent	Caudoviricetes	11
200k_humans_Viruses_Hug_MGV_seq_7944	humans	100	temperate	Caudoviricetes	11
200k_humans_Viruses_Hug_MGV_seq_7945	humans	73.92	virulent	Caudoviricetes	11
200k_humans_Viruses_Hug_MGV_seq_7946	humans	100	virulent	Caudoviricetes	11
200k_humans_Viruses_Hug_MGV_seq_7947	humans	91.7	virulent	Caudoviricetes	11
200k_humans_Viruses_Hug_MGV_seq_7948	humans	94.7	virulent	Caudoviricetes	11
200k_humans_Viruses_Hug_MGV_seq_7949	humans	95.63	uncertain	Caudoviricetes	11
200k_humans_Viruses_Hug_MGV_seq_7950	humans	85.82	virulent	Caudoviricetes	11
200k_humans_Viruses_Hug_MGV_seq_7951	humans	88.93	virulent	Caudoviricetes	11
200k_humans_Viruses_Hug_MGV_seq_7952	humans	95.17	uncertain	Unclassified	11
200k_humans_Viruses_Hug_MGV_seq_7953	humans	98.87	virulent	Caudoviricetes	15
200k_humans_Viruses_Hug_MGV_seq_7954	humans	91.7	virulent	Caudoviricetes	11
200k_humans_Viruses_Hug_MGV_seq_7955	humans	99.45	virulent	Caudoviricetes;Crassvirales	15
200k_humans_Viruses_Hug_MGV_seq_7956	humans	89.57	virulent	Caudoviricetes	11
200k_humans_Viruses_Hug_MGV_seq_7957	humans	97.18	temperate	Caudoviricetes	11
200k_humans_Viruses_Hug_MGV_seq_7958	humans	87.15	virulent	Caudoviricetes	11
200k_humans_Viruses_Hug_MGV_seq_7959	humans	75.07	virulent	Caudoviricetes	11
200k_humans_Viruses_Hug_MGV_seq_7960	humans	75.07	virulent	Caudoviricetes	11
200k_humans_Viruses_Hug_MGV_seq_7961	humans	76.22	virulent	Caudoviricetes	11
200k_humans_Viruses_Hug_MGV_seq_7962	humans	75.16	virulent	Caudoviricetes	11
200k_humans_Viruses_Hug_MGV_seq_7963	humans	95.57	uncertain	Caudoviricetes	11
200k_humans_Viruses_Hug_MGV_seq_7964	humans	100	uncertain	Caudoviricetes	11
200k_humans_Viruses_Hug_MGV_seq_7965	humans	95.13	uncertain	Caudoviricetes	11
200k_humans_Viruses_Hug_MGV_seq_7966	humans	89.17	uncertain	Caudoviricetes	11
200k_humans_Viruses_Hug_MGV_seq_7967	humans	75.47	virulent	Caudoviricetes	11
200k_humans_Viruses_Hug_MGV_seq_7968	humans	75.46	virulent	Caudoviricetes	11
200k_humans_Viruses_Hug_MGV_seq_7969	humans	87.2	uncertain	Caudoviricetes	11
200k_humans_Viruses_Hug_MGV_seq_7970	humans	90.27	uncertain	Caudoviricetes	11
200k_humans_Viruses_Hug_MGV_seq_7971	humans	91.45	virulent	Caudoviricetes	11
200k_humans_Viruses_Hug_MGV_seq_7972	humans	75.55	virulent	Caudoviricetes	11
200k_humans_Viruses_Hug_MGV_seq_7973	humans	86.24	virulent	Caudoviricetes	11
200k_humans_Viruses_Hug_MGV_seq_7974	humans	87.99	uncertain	Caudoviricetes	11
200k_humans_Viruses_Hug_MGV_seq_7975	humans	89.87	virulent	Caudoviricetes	11
200k_humans_Viruses_Hug_MGV_seq_7976	humans	93.36	uncertain	Caudoviricetes	11
200k_humans_Viruses_Hug_MGV_seq_7977	humans	97.21	uncertain	Caudoviricetes	11
200k_humans_Viruses_Hug_MGV_seq_7978	humans	94.43	uncertain	Caudoviricetes	11
200k_humans_Viruses_Hug_MGV_seq_7979	humans	100	uncertain	Caudoviricetes	11
200k_humans_Viruses_Hug_MGV_seq_7980	humans	89.02	virulent	Caudoviricetes	11
200k_humans_Viruses_Hug_MGV_seq_7981	humans	99.55	temperate	Caudoviricetes	11
200k_humans_Viruses_Hug_MGV_seq_7982	humans	87.51	virulent	Caudoviricetes	11
200k_humans_Viruses_Hug_MGV_seq_7983	humans	99.85	virulent	Caudoviricetes	11
200k_humans_Viruses_Hug_MGV_seq_7984	humans	91.57	virulent	Caudoviricetes	11
200k_humans_Viruses_Hug_MGV_seq_7985	humans	99.17	temperate	Unclassified	11
200k_humans_Viruses_Hug_MGV_seq_7986	humans	93.69	uncertain	Caudoviricetes	11
200k_humans_Viruses_Hug_MGV_seq_7987	humans	89.71	virulent	Caudoviricetes	11
200k_humans_Viruses_Hug_MGV_seq_7988	humans	92.61	uncertain	Caudoviricetes	11
200k_humans_Viruses_Hug_MGV_seq_7989	humans	96.25	virulent	Caudoviricetes	11
200k_humans_Viruses_Hug_MGV_seq_7990	humans	92.01	virulent	Caudoviricetes	11
200k_humans_Viruses_Hug_MGV_seq_7991	humans	97.22	uncertain	Caudoviricetes	11
200k_humans_Viruses_Hug_MGV_seq_7992	humans	96.48	temperate	Unclassified	11
200k_humans_Viruses_Hug_MGV_seq_7993	humans	93.02	uncertain	Caudoviricetes	11
200k_humans_Viruses_Hug_MGV_seq_7994	humans	90.35	virulent	Caudoviricetes	11
200k_humans_Viruses_Hug_MGV_seq_7995	humans	88.45	virulent	Caudoviricetes	11
200k_humans_Viruses_Hug_MGV_seq_7996	humans	95.94	virulent	Caudoviricetes	11
200k_humans_Viruses_Hug_MGV_seq_7997	humans	93.5	virulent	Caudoviricetes	11
200k_humans_Viruses_Hug_MGV_seq_7998	humans	98.42	uncertain	Caudoviricetes	11
200k_humans_Viruses_Hug_MGV_seq_7999	humans	92.85	virulent	Caudoviricetes	11
200k_humans_Viruses_Hug_MGV_seq_8000	humans	93.68	virulent	Caudoviricetes	11
200k_humans_Viruses_Hug_MGV_seq_8001	humans	93.29	uncertain	Caudoviricetes	11
200k_humans_Viruses_Hug_MGV_seq_8002	humans	88.88	virulent	Caudoviricetes	11
200k_humans_Viruses_Hug_MGV_seq_8003	humans	76.27	virulent	Caudoviricetes	15
200k_humans_Viruses_Hug_MGV_seq_8004	humans	98.69	uncertain	Unclassified	11
200k_humans_Viruses_Hug_MGV_seq_8005	humans	98.53	virulent	Caudoviricetes	11
200k_humans_Viruses_Hug_MGV_seq_8006	humans	90.85	virulent	Caudoviricetes	11
200k_humans_Viruses_Hug_MGV_seq_8007	humans	98.93	uncertain	Caudoviricetes	11
200k_humans_Viruses_Hug_MGV_seq_8008	humans	98.71	uncertain	Unclassified	11
200k_humans_Viruses_Hug_MGV_seq_8009	humans	97.3	uncertain	Caudoviricetes	11
200k_humans_Viruses_Hug_MGV_seq_8010	humans	99.58	uncertain	Caudoviricetes	11
200k_humans_Viruses_Hug_MGV_seq_8011	humans	95.25	virulent	Caudoviricetes	11
200k_humans_Viruses_Hug_MGV_seq_8012	humans	95.25	virulent	Caudoviricetes	11
200k_humans_Viruses_Hug_MGV_seq_8013	humans	100	virulent	Caudoviricetes	11
200k_humans_Viruses_Hug_MGV_seq_8014	humans	91.02	virulent	Caudoviricetes	11
200k_humans_Viruses_Hug_MGV_seq_8015	humans	94.03	uncertain	Caudoviricetes	11
200k_humans_Viruses_Hug_MGV_seq_8016	humans	92.95	virulent	Caudoviricetes	11
200k_humans_Viruses_Hug_MGV_seq_8017	humans	96.38	uncertain	Caudoviricetes	11
200k_humans_Viruses_Hug_MGV_seq_8018	humans	96.87	uncertain	Caudoviricetes	11
200k_humans_Viruses_Hug_MGV_seq_8019	humans	96.09	uncertain	Caudoviricetes	11
200k_humans_Viruses_Hug_MGV_seq_8020	humans	93.05	virulent	Caudoviricetes	11
200k_humans_Viruses_Hug_MGV_seq_8021	humans	91.98	virulent	Caudoviricetes	11
200k_humans_Viruses_Hug_MGV_seq_8022	humans	93.17	virulent	Caudoviricetes	11
200k_humans_Viruses_Hug_MGV_seq_8023	humans	96.73	uncertain	Caudoviricetes	11
200k_humans_Viruses_Hug_MGV_seq_8024	humans	93.71	virulent	Caudoviricetes	11
200k_humans_Viruses_Hug_MGV_seq_8025	humans	92.91	virulent	Caudoviricetes	11
200k_humans_Viruses_Hug_MGV_seq_8026	humans	92.95	virulent	Caudoviricetes	11
200k_humans_Viruses_Hug_MGV_seq_8027	humans	95.49	uncertain	Caudoviricetes	11
200k_humans_Viruses_Hug_MGV_seq_8028	humans	94.4	virulent	Caudoviricetes	11
200k_humans_Viruses_Hug_MGV_seq_8029	humans	94.2	virulent	Caudoviricetes	11
200k_humans_Viruses_Hug_MGV_seq_8031	humans	93.08	virulent	Caudoviricetes	11
200k_humans_Viruses_Hug_MGV_seq_8032	humans	93.63	virulent	Caudoviricetes	11
200k_humans_Viruses_Hug_MGV_seq_8033	humans	96.32	uncertain	Caudoviricetes	11
200k_humans_Viruses_Hug_MGV_seq_8034	humans	94.83	virulent	Caudoviricetes	11
200k_humans_Viruses_Hug_MGV_seq_8035	humans	96.03	virulent	Caudoviricetes	11
200k_humans_Viruses_Hug_MGV_seq_8036	humans	94.85	virulent	Caudoviricetes	11
200k_humans_Viruses_Hug_MGV_seq_8037	humans	96.06	temperate	Caudoviricetes	11
200k_humans_Viruses_Hug_MGV_seq_8038	humans	93.83	virulent	Caudoviricetes	11
200k_humans_Viruses_Hug_MGV_seq_8039	humans	95.49	virulent	Caudoviricetes	11
200k_humans_Viruses_Hug_MGV_seq_8040	humans	95.54	virulent	Caudoviricetes	11
200k_humans_Viruses_Hug_MGV_seq_8041	humans	94.02	virulent	Caudoviricetes	11
200k_humans_Viruses_Hug_MGV_seq_8042	humans	96.07	virulent	Caudoviricetes	11
200k_humans_Viruses_Hug_MGV_seq_8043	humans	100	uncertain	Caudoviricetes	11
200k_humans_Viruses_Hug_MGV_seq_8044	humans	99.4	uncertain	Caudoviricetes	11
200k_humans_Viruses_Hug_MGV_seq_8045	humans	95.88	virulent	Caudoviricetes	11
200k_humans_Viruses_Hug_MGV_seq_8046	humans	96.43	virulent	Caudoviricetes	11
200k_humans_Viruses_Hug_MGV_seq_8047	humans	95.51	virulent	Caudoviricetes	11
200k_humans_Viruses_Hug_MGV_seq_8048	humans	99.56	uncertain	Caudoviricetes	11
200k_humans_Viruses_Hug_MGV_seq_8049	humans	97.2	virulent	Caudoviricetes	11
200k_humans_Viruses_Hug_MGV_seq_8050	humans	98.14	uncertain	Caudoviricetes	11
200k_humans_Viruses_Hug_MGV_seq_8051	humans	87.78	virulent	Caudoviricetes	15
200k_humans_Viruses_Hug_MGV_seq_8052	humans	100	uncertain	Caudoviricetes	15
200k_humans_Viruses_Hug_MGV_seq_8053	humans	92.01	temperate	Caudoviricetes	11
200k_humans_Viruses_Hug_MGV_seq_8054	humans	76.86	uncertain	Caudoviricetes	11
200k_humans_Viruses_Hug_MGV_seq_8055	humans	88.55	uncertain	Caudoviricetes	11
200k_humans_Viruses_Hug_MGV_seq_8056	humans	95.96	virulent	Caudoviricetes	11
200k_humans_Viruses_Hug_MGV_seq_8057	humans	89.47	uncertain	Caudoviricetes	11
200k_humans_Viruses_Hug_MGV_seq_8058	humans	90.2	temperate	Caudoviricetes	11
200k_humans_Viruses_Hug_MGV_seq_8059	humans	99.27	temperate	Caudoviricetes	11
200k_humans_Viruses_Hug_MGV_seq_8060	humans	81.89	uncertain	Caudoviricetes	11
200k_humans_Viruses_Hug_MGV_seq_8061	humans	88.35	virulent	Caudoviricetes	11
200k_humans_Viruses_Hug_MGV_seq_8063	humans	90.82	temperate	Caudoviricetes	11
200k_humans_Viruses_Hug_MGV_seq_8064	humans	95.96	virulent	Caudoviricetes	11
200k_humans_Viruses_Hug_MGV_seq_8065	humans	96.27	uncertain	Caudoviricetes	11
200k_humans_Viruses_Hug_MGV_seq_8066	humans	93.47	temperate	Caudoviricetes	11
200k_humans_Viruses_Hug_MGV_seq_8067	humans	84.75	uncertain	Caudoviricetes	11
200k_humans_Viruses_Hug_MGV_seq_8068	humans	97.49	uncertain	Caudoviricetes	11
200k_humans_Viruses_Hug_MGV_seq_8069	humans	85.33	virulent	Caudoviricetes	11
200k_humans_Viruses_Hug_MGV_seq_8070	humans	94.22	temperate	Caudoviricetes	11
200k_humans_Viruses_Hug_MGV_seq_8071	humans	86.58	virulent	Caudoviricetes	11
200k_humans_Viruses_Hug_MGV_seq_8072	humans	86.28	virulent	Caudoviricetes	11
200k_humans_Viruses_Hug_MGV_seq_8073	humans	96.41	temperate	Caudoviricetes	11
200k_humans_Viruses_Hug_MGV_seq_8074	humans	93.16	temperate	Caudoviricetes	11
200k_humans_Viruses_Hug_MGV_seq_8075	humans	83.21	virulent	Caudoviricetes	11
200k_humans_Viruses_Hug_MGV_seq_8076	humans	67.62	virulent	Caudoviricetes	11
200k_humans_Viruses_Hug_MGV_seq_8078	humans	93.91	uncertain	Caudoviricetes	11
200k_humans_Viruses_Hug_MGV_seq_8079	humans	90.07	virulent	Caudoviricetes	11
200k_humans_Viruses_Hug_MGV_seq_8080	humans	85.39	uncertain	Caudoviricetes	11
200k_humans_Viruses_Hug_MGV_seq_8081	humans	90.55	uncertain	Caudoviricetes	11
200k_humans_Viruses_Hug_MGV_seq_8082	humans	92.88	virulent	Caudoviricetes	11
200k_humans_Viruses_Hug_MGV_seq_8083	humans	80.91	virulent	Caudoviricetes	11
200k_humans_Viruses_Hug_MGV_seq_8085	humans	96.05	uncertain	Caudoviricetes	11
200k_humans_Viruses_Hug_MGV_seq_8086	humans	98.59	temperate	Caudoviricetes	11
200k_humans_Viruses_Hug_MGV_seq_8087	humans	86.81	virulent	Caudoviricetes	11
200k_humans_Viruses_Hug_MGV_seq_8088	humans	93.14	uncertain	Caudoviricetes	11
200k_humans_Viruses_Hug_MGV_seq_8089	humans	88.41	temperate	Caudoviricetes	11
200k_humans_Viruses_Hug_MGV_seq_8090	humans	93.43	virulent	Caudoviricetes	11
200k_humans_Viruses_Hug_MGV_seq_8091	humans	88.23	virulent	Caudoviricetes	11
200k_humans_Viruses_Hug_MGV_seq_8092	humans	92.89	uncertain	Caudoviricetes	11
200k_humans_Viruses_Hug_MGV_seq_8093	humans	85.44	virulent	Caudoviricetes	11
200k_humans_Viruses_Hug_MGV_seq_8094	humans	94	uncertain	Caudoviricetes	11
200k_humans_Viruses_Hug_MGV_seq_8095	humans	91.22	virulent	Caudoviricetes	11
200k_humans_Viruses_Hug_MGV_seq_8096	humans	94.64	uncertain	Caudoviricetes	11
200k_humans_Viruses_Hug_MGV_seq_8097	humans	97.78	uncertain	Unclassified	11
200k_humans_Viruses_Hug_MGV_seq_8098	humans	91.85	virulent	Caudoviricetes	11
200k_humans_Viruses_Hug_MGV_seq_8099	humans	97.26	uncertain	Unclassified	11
200k_humans_Viruses_Hug_MGV_seq_8100	humans	93.25	uncertain	Caudoviricetes	11
200k_humans_Viruses_Hug_MGV_seq_8101	humans	95.98	temperate	Caudoviricetes	11
200k_humans_Viruses_Hug_MGV_seq_8102	humans	95.52	virulent	Caudoviricetes	11
200k_humans_Viruses_Hug_MGV_seq_8103	humans	95.68	virulent	Caudoviricetes	11
200k_humans_Viruses_Hug_MPGD_seq_8104	humans	99.23	virulent	Caudoviricetes	15
200k_humans_Viruses_Hug_MPGD_seq_8105	humans	99.96	virulent	Caudoviricetes	15
200k_humans_Viruses_Hug_MPGD_seq_8106	humans	100	virulent	Caudoviricetes	15
200k_humans_Viruses_Hug_MPGD_seq_8107	humans	100	virulent	Caudoviricetes	15
200k_humans_Viruses_Hug_MPGD_seq_8108	humans	99.71	virulent	Caudoviricetes	15
200k_humans_Viruses_Hug_MPGD_seq_8109	humans	99.45	virulent	Caudoviricetes	15
200k_humans_Viruses_Hug_MPGD_seq_8110	humans	99.99	virulent	Caudoviricetes	15
200k_humans_Viruses_Hug_MPGD_seq_8111	humans	99.72	virulent	Caudoviricetes	15
200k_humans_Viruses_Hug_MPGD_seq_8112	humans	99.94	virulent	Caudoviricetes	15
200k_humans_Viruses_Hug_MPGD_seq_8113	humans	99.81	virulent	Caudoviricetes	15
200k_humans_Viruses_Hug_MPGD_seq_8114	humans	99.34	virulent	Caudoviricetes	15
200k_humans_Viruses_Hug_MPGD_seq_8115	humans	98.9	virulent	Caudoviricetes	15
200k_humans_Viruses_Hug_MPGD_seq_8116	humans	98.93	virulent	Caudoviricetes	15
200k_humans_Viruses_Hug_MPGD_seq_8117	humans	98.9	virulent	Caudoviricetes	15
200k_humans_Viruses_Hug_MPGD_seq_8118	humans	98.9	virulent	Caudoviricetes	15
200k_humans_Viruses_Hug_TPHGD_seq_10664	humans	100	virulent	Caudoviricetes	11
200k_humans_Viruses_Hug_TPHGD_seq_10665	humans	75.21	virulent	Caudoviricetes	11
200k_humans_Viruses_Hug_TPHGD_seq_10666	humans	100	uncertain	Caudoviricetes	11
200k_nohumans_Viruses_Ang_VBMGOD_seq_10942	nohumans	100	virulent	Caudoviricetes	11
200k_nohumans_Viruses_Ang_VBMGOD_seq_10943	nohumans	89.15	virulent	Caudoviricetes	11
200k_nohumans_Viruses_Ang_VBMGOD_seq_10944	nohumans	100	virulent	Caudoviricetes	11
200k_nohumans_Viruses_Ang_VBMGOD_seq_10945	nohumans	100	virulent	Caudoviricetes	11
200k_nohumans_Viruses_Ang_VBMGOD_seq_10946	nohumans	72.35	virulent	Caudoviricetes	11
200k_nohumans_Viruses_Ang_VBMGOD_seq_10947	nohumans	67.66	virulent	Caudoviricetes	15
200k_nohumans_Viruses_Ang_VBMGOD_seq_10948	nohumans	87.56	uncertain	Caudoviricetes	11
200k_nohumans_Viruses_Ang_VBMGOD_seq_10952	nohumans	81.07	virulent	Caudoviricetes	11
200k_nohumans_Viruses_Ang_VBMGOD_seq_10953	nohumans	87.32	virulent	Caudoviricetes	11
200k_nohumans_Viruses_Ang_VBMGOD_seq_10954	nohumans	91.36	uncertain	Caudoviricetes	11
200k_nohumans_Viruses_Ang_VBMGOD_seq_10955	nohumans	98.96	virulent	Caudoviricetes;Crassvirales	11
200k_nohumans_Viruses_Ang_VBMGOD_seq_10956	nohumans	90.52	virulent	Caudoviricetes	11
200k_nohumans_Viruses_Ang_VBMGOD_seq_10957	nohumans	97.03	virulent	Caudoviricetes;Crassvirales	11
200k_nohumans_Viruses_Ang_VBMGOD_seq_10958	nohumans	100	virulent	Caudoviricetes	11
200k_nohumans_Viruses_Ang_VBMGOD_seq_10959	nohumans	100	virulent	Caudoviricetes	11
200k_nohumans_Viruses_Ang_VBMGOD_seq_10960	nohumans	93.4	virulent	Caudoviricetes	11
200k_nohumans_Viruses_Ang_WGVD_seq_10964	nohumans	78.53	virulent	Caudoviricetes	11
200k_nohumans_Viruses_Ang_WGVD_seq_10965	nohumans	86.76	virulent	Caudoviricetes	11
200k_nohumans_Viruses_Ang_WGVD_seq_10966	nohumans	84.23	virulent	Caudoviricetes	11
200k_nohumans_Viruses_Ang_WGVD_seq_10967	nohumans	75.62	virulent	Caudoviricetes	11
200k_nohumans_Viruses_Ang_WGVD_seq_10968	nohumans	75.7	virulent	Caudoviricetes	11
200k_nohumans_Viruses_Ang_WGVD_seq_10969	nohumans	73.94	virulent	Caudoviricetes	11
200k_nohumans_Viruses_Ang_WGVD_seq_10970	nohumans	82.73	virulent	Caudoviricetes	11
200k_nohumans_Viruses_Ang_WGVD_seq_10971	nohumans	81.59	virulent	Caudoviricetes	11
200k_nohumans_Viruses_Ang_WGVD_seq_10972	nohumans	81.27	virulent	Caudoviricetes	11
200k_nohumans_Viruses_Ang_WGVD_seq_10973	nohumans	81.23	virulent	Caudoviricetes	11
200k_nohumans_Viruses_Ang_WGVD_seq_10974	nohumans	81.25	virulent	Caudoviricetes	11
200k_nohumans_Viruses_Ang_WGVD_seq_10975	nohumans	81.21	virulent	Caudoviricetes	11
200k_nohumans_Viruses_Ang_WGVD_seq_10976	nohumans	81.28	virulent	Caudoviricetes	11
200k_nohumans_Viruses_Ang_WGVD_seq_10977	nohumans	81.23	virulent	Caudoviricetes	11
200k_nohumans_Viruses_Ang_WGVD_seq_10978	nohumans	81.2	virulent	Caudoviricetes	11
200k_nohumans_Viruses_Ang_WGVD_seq_10979	nohumans	81.25	virulent	Caudoviricetes	11
200k_nohumans_Viruses_Ang_WGVD_seq_10980	nohumans	81.01	virulent	Caudoviricetes	11
200k_nohumans_Viruses_Ang_WGVD_seq_10981	nohumans	81.23	virulent	Caudoviricetes	11
200k_nohumans_Viruses_Ang_WGVD_seq_10982	nohumans	71.07	virulent	Caudoviricetes	11
200k_nohumans_Viruses_Ang_WGVD_seq_10983	nohumans	100	virulent	Caudoviricetes	11
200k_nohumans_Viruses_Ang_WGVD_seq_10984	nohumans	100	virulent	Caudoviricetes	11
200k_nohumans_Viruses_Ang_WGVD_seq_10985	nohumans	90.94	virulent	Caudoviricetes	11
200k_nohumans_Viruses_Ang_WGVD_seq_10986	nohumans	80.49	virulent	Caudoviricetes	11
200k_nohumans_Viruses_Ang_WGVD_seq_10987	nohumans	79.93	virulent	Caudoviricetes	11
200k_nohumans_Viruses_Ang_WGVD_seq_10988	nohumans	80.49	virulent	Caudoviricetes	11
200k_nohumans_Viruses_Ang_WGVD_seq_10989	nohumans	79.89	virulent	Caudoviricetes	11
200k_nohumans_Viruses_Ang_WGVD_seq_10990	nohumans	79.37	virulent	Caudoviricetes	11
200k_nohumans_Viruses_Ang_WGVD_seq_10991	nohumans	79.9	virulent	Caudoviricetes	11
200k_nohumans_Viruses_Ang_WGVD_seq_10992	nohumans	84.94	virulent	Caudoviricetes	11
200k_nohumans_Viruses_Ang_WGVD_seq_10993	nohumans	80.57	virulent	Caudoviricetes	11
200k_nohumans_Viruses_Ang_WGVD_seq_10994	nohumans	80.49	virulent	Caudoviricetes	11
200k_nohumans_Viruses_Ang_WGVD_seq_10995	nohumans	80.5	virulent	Caudoviricetes	11
200k_nohumans_Viruses_Ang_WGVD_seq_10996	nohumans	80.55	virulent	Caudoviricetes	11
200k_nohumans_Viruses_Ang_WGVD_seq_10997	nohumans	80.48	virulent	Caudoviricetes	11
200k_nohumans_Viruses_Ang_WGVD_seq_10998	nohumans	80.5	virulent	Caudoviricetes	11
200k_nohumans_Viruses_Ang_WGVD_seq_10999	nohumans	79.91	virulent	Caudoviricetes	11
200k_nohumans_Viruses_Ang_WGVD_seq_11000	nohumans	84.78	virulent	Caudoviricetes	11
200k_nohumans_Viruses_Ang_WGVD_seq_11001	nohumans	80.52	virulent	Caudoviricetes	11
200k_nohumans_Viruses_Ang_WGVD_seq_11002	nohumans	79.48	virulent	Caudoviricetes	11
200k_nohumans_Viruses_Ang_WGVD_seq_11003	nohumans	80.49	virulent	Caudoviricetes	11
200k_nohumans_Viruses_Ang_WGVD_seq_11004	nohumans	79.9	virulent	Caudoviricetes	11
200k_nohumans_Viruses_Ang_WGVD_seq_11005	nohumans	84.96	virulent	Caudoviricetes	11
200k_nohumans_Viruses_Ang_WGVD_seq_11006	nohumans	80.51	virulent	Caudoviricetes	11
200k_nohumans_Viruses_Ang_WGVD_seq_11007	nohumans	80.51	virulent	Caudoviricetes	11
200k_nohumans_Viruses_Ang_WGVD_seq_11008	nohumans	80.53	virulent	Caudoviricetes	11
200k_nohumans_Viruses_Ang_WGVD_seq_11009	nohumans	80.59	virulent	Caudoviricetes	11
200k_nohumans_Viruses_Ang_WGVD_seq_11010	nohumans	85.21	virulent	Caudoviricetes	11
200k_nohumans_Viruses_Ang_WGVD_seq_11011	nohumans	82.82	virulent	Caudoviricetes	11
200k_nohumans_Viruses_Ang_WGVD_seq_11012	nohumans	79.73	virulent	Caudoviricetes	11
200k_nohumans_Viruses_Ang_WGVD_seq_11013	nohumans	79.36	virulent	Caudoviricetes	11
200k_nohumans_Viruses_Ang_WGVD_seq_11014	nohumans	80.54	virulent	Caudoviricetes	11
200k_nohumans_Viruses_Ang_WGVD_seq_11015	nohumans	80.5	virulent	Caudoviricetes	11
200k_nohumans_Viruses_Ang_WGVD_seq_11016	nohumans	80.56	virulent	Caudoviricetes	11
200k_nohumans_Viruses_Ang_WGVD_seq_11017	nohumans	80.49	virulent	Caudoviricetes	11
200k_nohumans_Viruses_Ang_WGVD_seq_11018	nohumans	80.53	virulent	Caudoviricetes	11
200k_nohumans_Viruses_Ang_WGVD_seq_11019	nohumans	77.84	virulent	Caudoviricetes	11
200k_nohumans_Viruses_Ang_WGVD_seq_11020	nohumans	83.67	virulent	Caudoviricetes	11
200k_nohumans_Viruses_Ang_WGVD_seq_11021	nohumans	84.33	virulent	Caudoviricetes	11
200k_nohumans_Viruses_Ang_WGVD_seq_11022	nohumans	100	virulent	Caudoviricetes	11
200k_nohumans_Viruses_Ang_WGVD_seq_11023	nohumans	84.31	virulent	Caudoviricetes	11
200k_nohumans_Viruses_Ang_WGVD_seq_11024	nohumans	100	virulent	Caudoviricetes	11
200k_nohumans_Viruses_Ang_WGVD_seq_11025	nohumans	84.26	virulent	Caudoviricetes	11
200k_nohumans_Viruses_Ang_WGVD_seq_11026	nohumans	100	virulent	Caudoviricetes	11
200k_nohumans_Viruses_Ang_WGVD_seq_11027	nohumans	84.24	virulent	Caudoviricetes	11
200k_nohumans_Viruses_Ang_WGVD_seq_11028	nohumans	100	virulent	Caudoviricetes	11
200k_nohumans_Viruses_Ang_WGVD_seq_11029	nohumans	82.97	virulent	Caudoviricetes	11
200k_nohumans_Viruses_Ang_WGVD_seq_11030	nohumans	100	virulent	Caudoviricetes	11
200k_nohumans_Viruses_Ang_WGVD_seq_11031	nohumans	100	virulent	Caudoviricetes	11
200k_nohumans_Viruses_Ang_WGVD_seq_11032	nohumans	100	virulent	Caudoviricetes	11
200k_nohumans_Viruses_Ang_WGVD_seq_11033	nohumans	100	virulent	Caudoviricetes	11
200k_nohumans_Viruses_Ang_WGVD_seq_11034	nohumans	100	virulent	Caudoviricetes	11
200k_nohumans_Viruses_Ang_WGVD_seq_11035	nohumans	100	virulent	Caudoviricetes	11
200k_nohumans_Viruses_Ang_WGVD_seq_11036	nohumans	100	virulent	Caudoviricetes	11
200k_nohumans_Viruses_Ang_WGVD_seq_11037	nohumans	100	virulent	Caudoviricetes	11
200k_nohumans_Viruses_Ang_WGVD_seq_11038	nohumans	100	virulent	Caudoviricetes	11
200k_nohumans_Viruses_Ang_WGVD_seq_11039	nohumans	79.72	virulent	Caudoviricetes	11
200k_nohumans_Viruses_Ang_WGVD_seq_11040	nohumans	79.72	virulent	Caudoviricetes	11
200k_nohumans_Viruses_Ang_WGVD_seq_11041	nohumans	79.72	virulent	Caudoviricetes	11
200k_nohumans_Viruses_Ang_WGVD_seq_11042	nohumans	79.72	virulent	Caudoviricetes	11
200k_nohumans_Viruses_Ang_WGVD_seq_11043	nohumans	100	virulent	Caudoviricetes	11
200k_nohumans_Viruses_Ang_WGVD_seq_11045	nohumans	79.48	virulent	Caudoviricetes	11
200k_nohumans_Viruses_Ang_WGVD_seq_11046	nohumans	79.45	virulent	Caudoviricetes	11
200k_nohumans_Viruses_Ang_WGVD_seq_11047	nohumans	79.45	virulent	Caudoviricetes	11
200k_nohumans_Viruses_Ang_WGVD_seq_11048	nohumans	79.45	virulent	Caudoviricetes	11
200k_nohumans_Viruses_Ang_WGVD_seq_11049	nohumans	79.45	virulent	Caudoviricetes	11
200k_nohumans_Viruses_Ang_WGVD_seq_11050	nohumans	79.45	virulent	Caudoviricetes	11
200k_nohumans_Viruses_Ang_WGVD_seq_11051	nohumans	79.45	virulent	Caudoviricetes	11
200k_nohumans_Viruses_Ang_WGVD_seq_11052	nohumans	79.41	virulent	Caudoviricetes	11
200k_nohumans_Viruses_Ang_WGVD_seq_11053	nohumans	79.45	virulent	Caudoviricetes	11
200k_nohumans_Viruses_Ang_WGVD_seq_11054	nohumans	79.45	virulent	Caudoviricetes	11
200k_nohumans_Viruses_Ang_WGVD_seq_11055	nohumans	79.48	virulent	Caudoviricetes	11
200k_nohumans_Viruses_Ang_WGVD_seq_11056	nohumans	79.45	virulent	Caudoviricetes	11
200k_nohumans_Viruses_Ang_WGVD_seq_11057	nohumans	79.33	virulent	Caudoviricetes	11
200k_nohumans_Viruses_Ang_WGVD_seq_11058	nohumans	79.4	virulent	Caudoviricetes	11
200k_nohumans_Viruses_Ang_WGVD_seq_11059	nohumans	79.13	virulent	Caudoviricetes	11
200k_nohumans_Viruses_Ang_WGVD_seq_11060	nohumans	79.11	virulent	Caudoviricetes	11
200k_nohumans_Viruses_Ang_WGVD_seq_11061	nohumans	79.13	virulent	Caudoviricetes	11
200k_nohumans_Viruses_Ang_WGVD_seq_11062	nohumans	79.44	virulent	Caudoviricetes	11
200k_nohumans_Viruses_Ang_WGVD_seq_11063	nohumans	100	uncertain	Caudoviricetes	11
200k_nohumans_Viruses_Ang_WGVD_seq_11064	nohumans	75.85	virulent	Caudoviricetes	11
200k_nohumans_Viruses_Ang_WGVD_seq_11065	nohumans	75.85	virulent	Caudoviricetes	11
200k_nohumans_Viruses_Ang_WGVD_seq_11066	nohumans	75.84	virulent	Caudoviricetes	11
200k_nohumans_Viruses_Ang_WGVD_seq_11067	nohumans	75.85	virulent	Caudoviricetes	11
200k_nohumans_Viruses_Ang_WGVD_seq_11068	nohumans	75.85	virulent	Caudoviricetes	11
200k_nohumans_Viruses_Ang_WGVD_seq_11069	nohumans	75.85	virulent	Caudoviricetes	11
200k_nohumans_Viruses_Ang_WGVD_seq_11070	nohumans	75.85	virulent	Caudoviricetes	11
200k_nohumans_Viruses_Ang_WGVD_seq_11071	nohumans	75.85	virulent	Caudoviricetes	11
200k_nohumans_Viruses_Ang_WGVD_seq_11072	nohumans	75.58	virulent	Caudoviricetes	11
200k_nohumans_Viruses_Ang_WGVD_seq_11073	nohumans	75.85	virulent	Caudoviricetes	11
200k_nohumans_Viruses_Ang_WGVD_seq_11074	nohumans	75.85	virulent	Caudoviricetes	11
200k_nohumans_Viruses_Ang_WGVD_seq_11075	nohumans	75.85	virulent	Caudoviricetes	11
200k_nohumans_Viruses_Ang_WGVD_seq_11076	nohumans	75.85	virulent	Caudoviricetes	11
200k_nohumans_Viruses_Ang_WGVD_seq_11077	nohumans	75.85	virulent	Caudoviricetes	11
200k_nohumans_Viruses_Ang_WGVD_seq_11078	nohumans	75.85	virulent	Caudoviricetes	11
200k_nohumans_Viruses_Ang_WGVD_seq_11079	nohumans	82.76	virulent	Caudoviricetes	11
200k_nohumans_Viruses_Ang_WGVD_seq_11080	nohumans	72.39	virulent	Caudoviricetes	11
200k_nohumans_Viruses_Ang_WGVD_seq_11081	nohumans	100	virulent	Caudoviricetes	11
200k_nohumans_Viruses_Ang_WGVD_seq_11082	nohumans	100	virulent	Caudoviricetes	11
200k_nohumans_Viruses_Ang_WGVD_seq_11083	nohumans	81.89	virulent	Caudoviricetes	11
200k_nohumans_Viruses_Ang_WGVD_seq_11084	nohumans	81.86	virulent	Caudoviricetes	11
200k_nohumans_Viruses_Ang_WGVD_seq_11085	nohumans	81.86	virulent	Caudoviricetes	11
200k_nohumans_Viruses_Ang_WGVD_seq_11086	nohumans	81.95	virulent	Caudoviricetes	11
200k_nohumans_Viruses_Ang_WGVD_seq_11087	nohumans	100	virulent	Caudoviricetes	11
200k_nohumans_Viruses_Ang_WGVD_seq_11088	nohumans	100	virulent	Caudoviricetes	11
200k_nohumans_Viruses_Ang_WGVD_seq_11089	nohumans	81.98	virulent	Caudoviricetes	11
200k_nohumans_Viruses_Ang_WGVD_seq_11090	nohumans	81.78	virulent	Caudoviricetes	11
200k_nohumans_Viruses_Ang_WGVD_seq_11091	nohumans	81.93	virulent	Caudoviricetes	11
200k_nohumans_Viruses_Ang_WGVD_seq_11092	nohumans	100	virulent	Caudoviricetes	11
200k_nohumans_Viruses_Ang_WGVD_seq_11093	nohumans	81.9	virulent	Caudoviricetes	11
200k_nohumans_Viruses_Ang_WGVD_seq_11094	nohumans	100	virulent	Caudoviricetes	11
200k_nohumans_Viruses_Ang_WGVD_seq_11095	nohumans	81.83	virulent	Caudoviricetes	11
200k_nohumans_Viruses_Ang_WGVD_seq_11096	nohumans	100	virulent	Caudoviricetes	11
200k_nohumans_Viruses_Ang_WGVD_seq_11097	nohumans	100	virulent	Caudoviricetes	11
200k_nohumans_Viruses_Ang_WGVD_seq_11098	nohumans	100	virulent	Caudoviricetes	11
200k_nohumans_Viruses_Ang_WGVD_seq_11099	nohumans	81.84	virulent	Caudoviricetes	11
200k_nohumans_Viruses_Ang_WGVD_seq_11100	nohumans	73.07	virulent	Caudoviricetes	11
200k_nohumans_Viruses_Ang_WGVD_seq_11101	nohumans	73.39	virulent	Caudoviricetes	11
200k_nohumans_Viruses_Ang_WGVD_seq_11102	nohumans	87.18	virulent	Caudoviricetes	11
200k_ocean_Viruses_Oce_GOV_seq_6641	ocean	92.29	virulent	Caudoviricetes	11
200k_ocean_Viruses_Oce_MTVGD_seq_8119	ocean	100	uncertain	Caudoviricetes	11
200k_ocean_Viruses_Oce_MTVGD_seq_8120	ocean	100	virulent	Caudoviricetes	11
200k_ocean_Viruses_Oce_MTVGD_seq_8121	ocean	90.52	virulent	Caudoviricetes	11
200k_ocean_Viruses_Oce_MTVGD_seq_8122	ocean	99.74	virulent	Caudoviricetes	11
200k_ocean_Viruses_Oce_MTVGD_seq_8123	ocean	90.49	virulent	Caudoviricetes	11
200k_ocean_Viruses_Oce_VDSea_seq_10962	ocean	93.61	virulent	Caudoviricetes	11
200k_ocean_Viruses_Oce_VDSea_seq_10963	ocean	100	virulent	Caudoviricetes	11
200k_pigguts_Proviruses_Ang_other-pigs_seq_11107	pigguts	96.19	temperate	Caudoviricetes	11
200k_pigguts_Proviruses_Ang_other-pigs_seq_11126	pigguts	88.89	temperate	Caudoviricetes	11
200k_pigguts_Proviruses_Ang_other-pigs_seq_11176	pigguts	92.61	temperate	Caudoviricetes	11
200k_pigguts_Proviruses_Ang_other-pigs_seq_11227	pigguts	87.49	temperate	Caudoviricetes	11
200k_pigguts_Proviruses_Ang_other-pigs_seq_11235	pigguts	97.06	temperate	Caudoviricetes	11
200k_pigguts_Proviruses_Ang_other-pigs_seq_11238	pigguts	76.96	temperate	Caudoviricetes	11
200k_pigguts_Proviruses_Ang_other-pigs_seq_11257	pigguts	95.79	temperate	Caudoviricetes	11
200k_pigguts_Proviruses_Ang_other-pigs_seq_11279	pigguts	91.52	temperate	Caudoviricetes	11
200k_pigguts_Proviruses_Ang_PVD_seq_9582	pigguts	95.62	temperate	Caudoviricetes	11
200k_pigguts_Proviruses_Ang_PVD_seq_9592	pigguts	90.77	temperate	Caudoviricetes	11
200k_pigguts_Proviruses_Ang_PVD_seq_9637	pigguts	93.63	temperate	Caudoviricetes	11
200k_pigguts_Viruses_Ang_other-pigs_seq_11103	pigguts	100	temperate	Caudoviricetes	11
200k_pigguts_Viruses_Ang_other-pigs_seq_11104	pigguts	100	temperate	Caudoviricetes	11
200k_pigguts_Viruses_Ang_other-pigs_seq_11105	pigguts	100	temperate	Caudoviricetes	11
200k_pigguts_Viruses_Ang_other-pigs_seq_11106	pigguts	87.74	virulent	Caudoviricetes	11
200k_pigguts_Viruses_Ang_other-pigs_seq_11108	pigguts	77.31	virulent	Caudoviricetes	11
200k_pigguts_Viruses_Ang_other-pigs_seq_11109	pigguts	76.72	virulent	Caudoviricetes	11
200k_pigguts_Viruses_Ang_other-pigs_seq_11110	pigguts	86.58	temperate	Caudoviricetes	11
200k_pigguts_Viruses_Ang_other-pigs_seq_11111	pigguts	90.8	virulent	Caudoviricetes	11
200k_pigguts_Viruses_Ang_other-pigs_seq_11112	pigguts	91.51	virulent	Caudoviricetes	11
200k_pigguts_Viruses_Ang_other-pigs_seq_11113	pigguts	100	temperate	Caudoviricetes	15
200k_pigguts_Viruses_Ang_other-pigs_seq_11114	pigguts	100	virulent	Caudoviricetes	11
200k_pigguts_Viruses_Ang_other-pigs_seq_11115	pigguts	93.71	temperate	Caudoviricetes	11
200k_pigguts_Viruses_Ang_other-pigs_seq_11116	pigguts	88.19	virulent	Caudoviricetes	11
200k_pigguts_Viruses_Ang_other-pigs_seq_11117	pigguts	78.42	virulent	Caudoviricetes	11
200k_pigguts_Viruses_Ang_other-pigs_seq_11118	pigguts	100	uncertain	Caudoviricetes	11
200k_pigguts_Viruses_Ang_other-pigs_seq_11119	pigguts	78.45	virulent	Caudoviricetes	11
200k_pigguts_Viruses_Ang_other-pigs_seq_11120	pigguts	71.52	virulent	Caudoviricetes	11
200k_pigguts_Viruses_Ang_other-pigs_seq_11122	pigguts	71.51	virulent	Caudoviricetes	11
200k_pigguts_Viruses_Ang_other-pigs_seq_11123	pigguts	100	virulent	Caudoviricetes	11
200k_pigguts_Viruses_Ang_other-pigs_seq_11124	pigguts	100	virulent	Caudoviricetes	11
200k_pigguts_Viruses_Ang_other-pigs_seq_11125	pigguts	100	virulent	Caudoviricetes	11
200k_pigguts_Viruses_Ang_other-pigs_seq_11127	pigguts	100	virulent	Caudoviricetes	11
200k_pigguts_Viruses_Ang_other-pigs_seq_11128	pigguts	100	virulent	Caudoviricetes	11
200k_pigguts_Viruses_Ang_other-pigs_seq_11129	pigguts	85.39	virulent	Caudoviricetes	11
200k_pigguts_Viruses_Ang_other-pigs_seq_11130	pigguts	100	virulent	Caudoviricetes	11
200k_pigguts_Viruses_Ang_other-pigs_seq_11131	pigguts	93.56	virulent	Caudoviricetes	15
200k_pigguts_Viruses_Ang_other-pigs_seq_11132	pigguts	98.92	temperate	Caudoviricetes	11
200k_pigguts_Viruses_Ang_other-pigs_seq_11133	pigguts	87.16	virulent	Caudoviricetes	11
200k_pigguts_Viruses_Ang_other-pigs_seq_11134	pigguts	91.77	virulent	Caudoviricetes	11
200k_pigguts_Viruses_Ang_other-pigs_seq_11135	pigguts	100	virulent	Caudoviricetes	11
200k_pigguts_Viruses_Ang_other-pigs_seq_11136	pigguts	78.18	virulent	Caudoviricetes	11
200k_pigguts_Viruses_Ang_other-pigs_seq_11137	pigguts	100	virulent	Caudoviricetes	15
200k_pigguts_Viruses_Ang_other-pigs_seq_11138	pigguts	91.31	virulent	Caudoviricetes	11
200k_pigguts_Viruses_Ang_other-pigs_seq_11139	pigguts	100	virulent	Caudoviricetes	11
200k_pigguts_Viruses_Ang_other-pigs_seq_11140	pigguts	100	uncertain	Caudoviricetes	11
200k_pigguts_Viruses_Ang_other-pigs_seq_11141	pigguts	80.62	virulent	Caudoviricetes	11
200k_pigguts_Viruses_Ang_other-pigs_seq_11142	pigguts	76.24	virulent	Caudoviricetes	11
200k_pigguts_Viruses_Ang_other-pigs_seq_11143	pigguts	83.34	virulent	Caudoviricetes	11
200k_pigguts_Viruses_Ang_other-pigs_seq_11144	pigguts	87.12	virulent	Caudoviricetes	11
200k_pigguts_Viruses_Ang_other-pigs_seq_11145	pigguts	94.2	temperate	Caudoviricetes	11
200k_pigguts_Viruses_Ang_other-pigs_seq_11146	pigguts	100	temperate	Caudoviricetes	11
[truncated: 739,694+ more rows]
