# Supplementary material for: Comprehensive analysis of phage genomes from diverse environments reveals their diversity, potential applications, and interactions with hosts and other phages
Source: Front Microbiol. 2025 Nov 19;16:1686402. doi: 10.3389/fmicb.2025.1686402 (PMC12676247; doi:10.3389/fmicb.2025.1686402)
Supplement: Supplementary file 5 [file Table_4.xlsx]

## Sheet: final.adjust.co-evalution.resul
Table S4. The exact P values (n = 327) for potential divergence of phage genomes with habitat types.
genus_IDs	p1	p2	divergence type	genom number of this genus	habitat number of this genus
200k_humans_Viruses_Hug_HadzaGD_seq_6844_genusID	0.237275	0.883336	Not-signification	4	2
200k_humans_Viruses_Hug_MGV_seq_7470_genusID	5.75e-130	1	divergence	197	2
200k_pigguts_Viruses_Ang_PGV_seq_8165_genusID	1.41e-07	1	divergence	12	2
200k_pigguts_Viruses_Ang_PGV_seq_8225_genusID	8.47e-11	1	divergence	11	2
200k_pigguts_Viruses_Ang_PGV_seq_8229_genusID	4.67e-22	1	divergence	20	2
200k_pigguts_Viruses_Ang_PGV_seq_8245_genusID	0.5	0.584923	Not-signification	5	2
200k_pigguts_Viruses_Ang_PGV_seq_8253_genusID	0.322434	0.69122	Not-signification	9	2
200k_pigguts_Viruses_Ang_PGV_seq_8334_genusID	0.199417	0.813782	Not-signification	8	2
200k_pigguts_Viruses_Ang_PGV_seq_8718_genusID	7.71e-45	1	divergence	38	2
200k_pigguts_Viruses_Ang_PGV_seq_8805_genusID	4.03e-07	1	divergence	10	3
200k_pigguts_Viruses_Ang_PGV_seq_8961_genusID	0.617503	0.428828	Not-signification	6	3
200k_pigguts_Viruses_Ang_PGV_seq_9025_genusID	0.327322	0.675556	Not-signification	14	2
200k_pigguts_Viruses_Ang_PGV_seq_9034_genusID	0.00544603	0.997176	divergence	5	2
200k_pigguts_Viruses_Ang_PGV_seq_9135_genusID	4.4e-15	1	divergence	14	2
200k_pigguts_Viruses_Ang_PGV_seq_9221_genusID	0.0539533	0.959215	Not-signification	6	2
200k_pigguts_Viruses_Ang_PGV_seq_9330_genusID	1.69e-35	1	divergence	253	4
200k_pigguts_Viruses_Ang_PGV_seq_9336_genusID	0.110961	0.90324	Not-signification	7	2
200k_pigguts_Viruses_Ang_PGV_seq_9395_genusID	9.47e-11	1	divergence	15	3
200k_pigguts_Viruses_Ang_PGV_seq_9397_genusID	2.26e-24	1	divergence	17	2
200k_pigguts_Viruses_Ang_PGV_seq_9453_genusID	0.470236	0.559363	Not-signification	7	3
200k_pigguts_Viruses_Ang_PVD_seq_9584_genusID	0.185547	0.868224	Not-signification	5	2
200k_pigguts_Viruses_Ang_PVD_seq_9608_genusID	0.00624544	0.993867	divergence	15	3
200k_pigguts_Viruses_Ang_PVD_seq_9629_genusID	0.399337	0.612923	Not-signification	9	2
200k_pigguts_Viruses_Ang_PVD_seq_9634_genusID	0.0299226	0.982282	divergence	5	2
200k_pigguts_Viruses_Ang_PVD_seq_9653_genusID	0.184344	0.911235	Not-signification	4	2
200k_pigguts_Viruses_Ang_PVD_seq_9659_genusID	1.23e-16	1	divergence	21	2
200k_pigguts_Viruses_Ang_PVD_seq_9679_genusID	1.07e-24	1	divergence	29	2
200k_pigguts_Viruses_Ang_PVD_seq_9687_genusID	0.0248099	0.975245	divergence	28	2
200k_pigguts_Viruses_Ang_other-pigs_seq_11105_genusID	0.00277799	0.998711	divergence	5	2
200k_rumens_Viruses_Ang_RVD_seq_10060_genusID	0.45228	0.594759	Not-signification	6	3
200k_rumens_Viruses_Ang_RVD_seq_10119_genusID	0.361042	0.64379	Not-signification	12	3
200k_rumens_Viruses_Ang_RVD_seq_10183_genusID	1.48e-06	0.999999	divergence	14	3
200k_rumens_Viruses_Ang_RVD_seq_10256_genusID	0.871697	0.128424	Not-signification	33	3
200k_rumens_Viruses_Ang_RVD_seq_10324_genusID	0.411977	0.590133	Not-signification	16	3
200k_rumens_Viruses_Ang_RVD_seq_10358_genusID	0.000183475	0.999847	divergence	8	3
200k_rumens_Viruses_Ang_RVD_seq_10408_genusID	0.313048	0.69154	Not-signification	12	3
200k_rumens_Viruses_Ang_RVD_seq_10542_genusID	0.227342	0.79569	Not-signification	7	3
200k_rumens_Viruses_Ang_RVD_seq_10619_genusID	0.164557	0.888744	Not-signification	5	3
200k_rumens_Viruses_Ang_RVD_seq_9804_genusID	0.0209898	0.989414	divergence	5	3
200k_rumens_Viruses_Ang_RVD_seq_9832_genusID	1.63e-09	1	divergence	24	3
200k_rumens_Viruses_Ang_RVD_seq_9848_genusID	1.81e-06	0.999998	divergence	25	3
200k_rumens_Viruses_Ang_RVD_seq_9861_genusID	0.1139	0.96478	Not-signification	4	3
200k_rumens_Viruses_Ang_RVD_seq_9862_genusID	0.00141503	0.999109	divergence	6	3
200k_rumens_Viruses_Ang_RVD_seq_9893_genusID	0.0093345	0.992576	divergence	7	3
200k_rumens_Viruses_Ang_RVD_seq_9938_genusID	0.143045	0.857227	Not-signification	26	3
200k_rumens_Viruses_Ang_RVD_seq_9963_genusID	0.000859298	0.999146	divergence	23	3
low200k_freshwater_Viruses_Fam_GGV_seq_6948998_genusID	2.07e-15	1	divergence	28	3
low200k_humans_Proviruses_Hug_GPD_seq_7113300_genusID	0.0666667	1	Not-signification	4	2
low200k_humans_Viruses_Hug_CHGV_seq_6768654_genusID	0.900165	0.102886	Not-signification	12	2
low200k_humans_Viruses_Hug_CHGV_seq_6772927_genusID	3.13e-81	1	divergence	393	2
low200k_humans_Viruses_Hug_CHGV_seq_6772934_genusID	4.05e-09	1	divergence	66	2
low200k_humans_Viruses_Hug_CHGV_seq_6788020_genusID	0.980424	0.0195875	Not-divergence	61	2
low200k_humans_Viruses_Hug_CHVD_seq_6803676_genusID	0.0360409	0.972231	divergence	6	2
low200k_humans_Viruses_Hug_DeVoC_seq_6826677_genusID	0.0360991	0.987691	divergence	4	2
low200k_humans_Viruses_Hug_DuGD_seq_6828788_genusID	1.03e-12	1	divergence	54	3
low200k_humans_Viruses_Hug_EHIG_seq_6831218_genusID	3.75e-15	1	divergence	22	4
low200k_humans_Viruses_Hug_ELGV_seq_9559765_genusID	0.988993	0.0111174	Not-divergence	18	2
low200k_humans_Viruses_Hug_ELGV_seq_9602533_genusID	0.298176	0.70238	Not-signification	24	2
low200k_humans_Viruses_Hug_GPD_seq_7068257_genusID	2.31e-10	1	divergence	25	2
low200k_humans_Viruses_Hug_GPD_seq_7073418_genusID	1	4.06e-08	Not-divergence	66	2
low200k_humans_Viruses_Hug_GPD_seq_7096876_genusID	0.0484041	0.970077	divergence	5	2
low200k_humans_Viruses_Hug_GPD_seq_7113602_genusID	0.608582	0.421963	Not-signification	7	2
low200k_humans_Viruses_Hug_GPD_seq_7118815_genusID	0.0666667	1	Not-signification	4	2
low200k_humans_Viruses_Hug_GPD_seq_7125930_genusID	0	1	divergence	370	3
low200k_humans_Viruses_Hug_GVD_seq_7141417_genusID	0.05	1	Not-signification	4	2
low200k_humans_Viruses_Hug_GVD_seq_7143363_genusID	3.18e-37	1	divergence	68	2
low200k_humans_Viruses_Hug_GVD_seq_7144159_genusID	2.89e-08	1	divergence	12	2
low200k_humans_Viruses_Hug_GVD_seq_7146904_genusID	2.38e-09	1	divergence	604	3
low200k_humans_Viruses_Hug_GVD_seq_7147045_genusID	1	6.83e-16	Not-divergence	429	2
low200k_humans_Viruses_Hug_GVD_seq_7148458_genusID	9.22e-179	1	divergence	129	3
low200k_humans_Viruses_Hug_HadzaGD_seq_7158828_genusID	0.655545	0.358598	Not-signification	9	2
low200k_humans_Viruses_Hug_HadzaGD_seq_7165718_genusID	8.4e-22	1	divergence	20	2
low200k_humans_Viruses_Hug_HadzaGD_seq_7168099_genusID	0.342822	0.683807	Not-signification	7	2
low200k_humans_Viruses_Hug_HadzaGD_seq_7170080_genusID	0.000663171	0.999357	divergence	14	3
low200k_humans_Viruses_Hug_HadzaGD_seq_7171376_genusID	2.25e-05	0.999978	divergence	15	4
low200k_humans_Viruses_Hug_HadzaGD_seq_7174726_genusID	0.0296732	0.990789	divergence	4	2
low200k_humans_Viruses_Hug_HadzaGD_seq_7174859_genusID	0.24998	0.752066	Not-signification	15	2
low200k_humans_Viruses_Hug_HadzaGD_seq_7176877_genusID	0.5	0.697212	Not-signification	4	2
low200k_humans_Viruses_Hug_HadzaGD_seq_7177685_genusID	2.52e-23	1	divergence	35	2
low200k_humans_Viruses_Hug_HadzaGD_seq_7180926_genusID	0.726374	0.297684	Not-signification	7	2
low200k_humans_Viruses_Hug_HadzaGD_seq_7182079_genusID	0.00282753	0.997364	divergence	10	2
low200k_humans_Viruses_Hug_HadzaGD_seq_7184940_genusID	0.0111227	0.994044	divergence	5	3
low200k_humans_Viruses_Hug_HadzaGD_seq_7190320_genusID	0.00014179	0.999867	divergence	12	2
low200k_humans_Viruses_Hug_HadzaGD_seq_7190475_genusID	0.00110166	0.99928	divergence	6	2
low200k_humans_Viruses_Hug_HuVirDB_seq_7199805_genusID	0.380952	0.695238	Not-signification	5	2
low200k_humans_Viruses_Hug_HuVirDB_seq_7204221_genusID	0.00625115	0.996684	divergence	5	2
low200k_humans_Viruses_Hug_HuVirDB_seq_7204305_genusID	6.73e-09	1	divergence	17	3
low200k_humans_Viruses_Hug_HuVirDB_seq_7206603_genusID	3.77e-63	1	divergence	31	4
low200k_humans_Viruses_Hug_HuVirDB_seq_7207339_genusID	0.724464	0.288527	Not-signification	9	2
low200k_humans_Viruses_Hug_HuVirDB_seq_7207372_genusID	1.94e-09	1	divergence	19	2
low200k_humans_Viruses_Hug_HuVirDB_seq_7213563_genusID	7.16e-65	1	divergence	79	2
low200k_humans_Viruses_Hug_INGD_seq_7228221_genusID	0.424561	0.593981	Not-signification	8	2
low200k_humans_Viruses_Hug_INGD_seq_7228708_genusID	6.48e-19	1	divergence	24	2
low200k_humans_Viruses_Hug_INGD_seq_7231353_genusID	0.0714478	0.932352	Not-signification	10	2
low200k_humans_Viruses_Hug_INGD_seq_7232470_genusID	0.457143	0.619048	Not-signification	5	2
low200k_humans_Viruses_Hug_MGV_seq_7239258_genusID	0.103446	0.909291	Not-signification	7	2
low200k_humans_Viruses_Hug_MGV_seq_7239340_genusID	5.09e-12	1	divergence	16	3
low200k_humans_Viruses_Hug_MGV_seq_7239527_genusID	0.00696096	0.996243	divergence	5	2
low200k_humans_Viruses_Hug_MGV_seq_7239767_genusID	0.0358573	0.969366	divergence	7	2
low200k_humans_Viruses_Hug_MGV_seq_7240520_genusID	1	1.29e-08	Not-divergence	155	2
low200k_humans_Viruses_Hug_MGV_seq_7242308_genusID	3.87e-16	1	divergence	52	4
low200k_humans_Viruses_Hug_MGV_seq_7243536_genusID	5.09e-11	1	divergence	24	3
low200k_humans_Viruses_Hug_MGV_seq_7244436_genusID	0.62467	0.375412	Not-signification	47	2
low200k_humans_Viruses_Hug_MGV_seq_7246982_genusID	0.1139	0.96478	Not-signification	4	3
low200k_humans_Viruses_Hug_MGV_seq_7247050_genusID	7.88e-05	0.999927	divergence	11	3
low200k_humans_Viruses_Hug_MGV_seq_7247407_genusID	1	1.69e-27	Not-divergence	280	2
low200k_humans_Viruses_Hug_MGV_seq_7247858_genusID	0.683707	0.405535	Not-signification	5	3
low200k_humans_Viruses_Hug_MGV_seq_7248639_genusID	0.47729	0.531777	Not-signification	10	2
low200k_humans_Viruses_Hug_MGV_seq_7249832_genusID	0.0360991	0.987691	divergence	4	2
low200k_humans_Viruses_Hug_MGV_seq_7251056_genusID	0.0096365	0.990367	divergence	54	2
low200k_humans_Viruses_Hug_MGV_seq_7251099_genusID	1.85e-106	1	divergence	92	2
low200k_humans_Viruses_Hug_MGV_seq_7251584_genusID	0.980148	0.020133	Not-divergence	18	2
low200k_humans_Viruses_Hug_MGV_seq_7252500_genusID	3.67e-99	1	divergence	70	2
low200k_humans_Viruses_Hug_MGV_seq_7256607_genusID	1.11e-53	1	divergence	167	2
low200k_humans_Viruses_Hug_MGV_seq_7335643_genusID	0.372682	0.705838	Not-signification	5	2
low200k_humans_Viruses_Hug_MGV_seq_7386383_genusID	0.0117628	0.991366	divergence	6	2
low200k_humans_Viruses_Hug_TPHGD_seq_8865302_genusID	1.93e-09	1	divergence	9	2
low200k_humans_Viruses_Hug_TPHGD_seq_8868205_genusID	0.00607922	0.993925	divergence	45	3
low200k_nohumans_Viruses_Ang_WGVD_seq_9036117_genusID	0.00202014	0.999111	divergence	5	2
low200k_nohumans_Viruses_Ang_WGVD_seq_9038706_genusID	0.0011656	0.999234	divergence	6	2
low200k_nohumans_Viruses_Ang_WGVD_seq_9041319_genusID	8.38e-37	1	divergence	47	2
low200k_nohumans_Viruses_Ang_WGVD_seq_9070478_genusID	0.396931	0.621266	Not-signification	8	2
low200k_nohumans_Viruses_Ang_WGVD_seq_9072960_genusID	2.47e-21	1	divergence	17	2
low200k_nohumans_Viruses_Ang_WGVD_seq_9075216_genusID	2.01e-93	1	divergence	42	2
low200k_nohumans_Viruses_Ang_WGVD_seq_9091784_genusID	0.303431	0.696809	Not-signification	41	2
low200k_pigguts_Viruses_Ang_Ang_PGV_seq_7563869_genusID	1.29e-25	1	divergence	84	3
low200k_pigguts_Viruses_Ang_Ang_PGV_seq_7568243_genusID	6.44e-28	1	divergence	21	3
low200k_pigguts_Viruses_Ang_Ang_PGV_seq_7905967_genusID	0.0450918	0.985318	divergence	4	2
low200k_pigguts_Viruses_Ang_Ang_PGV_seq_7912678_genusID	0	1	divergence	277	3
low200k_pigguts_Viruses_Ang_Ang_PVD_seq_8523229_genusID	3.24e-18	1	divergence	19	3
low200k_pigguts_Viruses_Ang_Ang_PVD_seq_8544578_genusID	6.41e-61	1	divergence	226	2
low200k_pigguts_Viruses_Ang_Ang_PVD_seq_8547791_genusID	0.000147493	0.999868	divergence	10	2
low200k_pigguts_Viruses_Ang_Ang_PVD_seq_8551334_genusID	0.551035	0.460263	Not-signification	10	2
low200k_pigguts_Viruses_Ang_Ang_VBMGOD_seq_9027293_genusID	0.0296732	0.990789	divergence	4	2
low200k_pigguts_Viruses_Ang_PGV_seq_7431649_genusID	0.935047	0.0743645	Not-signification	7	2
low200k_pigguts_Viruses_Ang_PGV_seq_7436106_genusID	0.389433	0.652836	Not-signification	6	2
low200k_pigguts_Viruses_Ang_PGV_seq_7437437_genusID	4.67e-09	1	divergence	10	2
low200k_pigguts_Viruses_Ang_PGV_seq_7439624_genusID	4.87e-14	1	divergence	22	2
low200k_pigguts_Viruses_Ang_PGV_seq_7439664_genusID	0.152033	0.864036	Not-signification	7	2
low200k_pigguts_Viruses_Ang_PGV_seq_7441734_genusID	0.0673505	0.935449	Not-signification	11	2
low200k_pigguts_Viruses_Ang_PGV_seq_7444724_genusID	0.029418	0.975044	divergence	7	2
low200k_pigguts_Viruses_Ang_PGV_seq_7451899_genusID	0.0324401	0.980456	divergence	5	2
low200k_pigguts_Viruses_Ang_PGV_seq_7452200_genusID	1.68e-19	1	divergence	95	2
low200k_pigguts_Viruses_Ang_PGV_seq_7457694_genusID	0.35	0.8	Not-signification	4	2
low200k_pigguts_Viruses_Ang_PGV_seq_7458378_genusID	0.0492556	0.957641	divergence	7	2
low200k_pigguts_Viruses_Ang_PGV_seq_7458412_genusID	0.000425139	0.99965	divergence	8	2
low200k_pigguts_Viruses_Ang_PGV_seq_7459348_genusID	0.0286097	0.973452	divergence	9	2
low200k_pigguts_Viruses_Ang_PGV_seq_7459980_genusID	0.594201	0.594201	Not-signification	4	2
low200k_pigguts_Viruses_Ang_PGV_seq_7469615_genusID	0.0066729	0.996423	divergence	5	2
low200k_pigguts_Viruses_Ang_PGV_seq_7470010_genusID	0.699226	0.342321	Not-signification	6	2
low200k_pigguts_Viruses_Ang_PGV_seq_7471047_genusID	0.632408	0.373981	Not-signification	11	2
low200k_pigguts_Viruses_Ang_PGV_seq_7471256_genusID	1.49e-27	1	divergence	18	2
low200k_pigguts_Viruses_Ang_PGV_seq_7473895_genusID	0.369905	0.710043	Not-signification	5	2
low200k_pigguts_Viruses_Ang_PGV_seq_7473919_genusID	0.00247135	0.997628	divergence	12	2
low200k_pigguts_Viruses_Ang_PGV_seq_7496339_genusID	0.453307	0.577505	Not-signification	7	2
low200k_pigguts_Viruses_Ang_PGV_seq_7500589_genusID	2.17e-06	0.999998	divergence	10	2
low200k_pigguts_Viruses_Ang_PGV_seq_7506047_genusID	1.39e-85	1	divergence	130	3
low200k_pigguts_Viruses_Ang_PGV_seq_7524695_genusID	6.11e-05	0.999942	divergence	13	2
low200k_pigguts_Viruses_Ang_PGV_seq_7525365_genusID	8.64e-08	1	divergence	67	2
low200k_pigguts_Viruses_Ang_PGV_seq_7527577_genusID	1.19e-36	1	divergence	324	3
low200k_pigguts_Viruses_Ang_PGV_seq_7528504_genusID	0.00287621	0.997367	divergence	10	2
low200k_pigguts_Viruses_Ang_PGV_seq_7533501_genusID	0.0641868	0.950811	Not-signification	6	3
low200k_pigguts_Viruses_Ang_PGV_seq_7536101_genusID	5.68e-07	0.999999	divergence	93	2
low200k_pigguts_Viruses_Ang_PGV_seq_7536669_genusID	0.401294	0.773373	Not-signification	4	2
low200k_pigguts_Viruses_Ang_PGV_seq_7543221_genusID	0.000105298	0.999921	divergence	7	2
low200k_pigguts_Viruses_Ang_PGV_seq_7544342_genusID	0.00863737	0.991435	divergence	19	2
low200k_pigguts_Viruses_Ang_PGV_seq_7563998_genusID	1.19e-09	1	divergence	21	2
low200k_pigguts_Viruses_Ang_PGV_seq_7573803_genusID	2.2e-44	1	divergence	223	2
low200k_pigguts_Viruses_Ang_PGV_seq_7583022_genusID	0.006785	0.993284	divergence	18	2
low200k_pigguts_Viruses_Ang_PGV_seq_7594020_genusID	0.000317319	0.999733	divergence	8	2
low200k_pigguts_Viruses_Ang_PGV_seq_7597158_genusID	0.000122791	0.999932	divergence	6	2
low200k_pigguts_Viruses_Ang_PGV_seq_7598502_genusID	4.65e-07	1	divergence	11	3
low200k_pigguts_Viruses_Ang_PGV_seq_7610671_genusID	0.996626	0.00337566	Not-divergence	53	2
low200k_pigguts_Viruses_Ang_PGV_seq_7646253_genusID	0.94259	0.0579917	Not-signification	19	2
low200k_pigguts_Viruses_Ang_PGV_seq_7648133_genusID	0.000222935	0.999777	divergence	55	2
low200k_pigguts_Viruses_Ang_PGV_seq_7652087_genusID	5.52e-52	1	divergence	43	3
low200k_pigguts_Viruses_Ang_PGV_seq_7653440_genusID	0.132014	0.869063	Not-signification	19	2
low200k_pigguts_Viruses_Ang_PGV_seq_7660870_genusID	0.999749	0.000251033	Not-divergence	155	3
low200k_pigguts_Viruses_Ang_PGV_seq_7663545_genusID	0.347085	0.659491	Not-signification	11	3
low200k_pigguts_Viruses_Ang_PGV_seq_7670287_genusID	0.05	1	Not-signification	4	2
low200k_pigguts_Viruses_Ang_PGV_seq_7689507_genusID	0.0029687	0.997633	divergence	7	2
low200k_pigguts_Viruses_Ang_PGV_seq_7698640_genusID	1.19e-07	1	divergence	56	2
low200k_pigguts_Viruses_Ang_PGV_seq_7699118_genusID	0.248149	0.789307	Not-signification	6	2
low200k_pigguts_Viruses_Ang_PGV_seq_7721815_genusID	0.457294	0.626182	Not-signification	5	2
low200k_pigguts_Viruses_Ang_PGV_seq_7732536_genusID	0.410649	0.674277	Not-signification	5	2
low200k_pigguts_Viruses_Ang_PGV_seq_7747486_genusID	0.00469409	0.997625	divergence	5	2
low200k_pigguts_Viruses_Ang_PGV_seq_7749496_genusID	0.0360991	0.987691	divergence	4	2
low200k_pigguts_Viruses_Ang_PGV_seq_7774428_genusID	0.144627	0.855392	Not-signification	62	2
low200k_pigguts_Viruses_Ang_PGV_seq_7782760_genusID	3.46e-51	1	divergence	59	3
low200k_pigguts_Viruses_Ang_PGV_seq_7810006_genusID	1.26e-08	1	divergence	10	3
low200k_pigguts_Viruses_Ang_PGV_seq_7821584_genusID	0.0405066	0.961368	divergence	11	2
low200k_pigguts_Viruses_Ang_PGV_seq_7831511_genusID	1.96e-20	1	divergence	17	4
low200k_pigguts_Viruses_Ang_PGV_seq_7844009_genusID	0.0296732	0.990789	divergence	4	2
low200k_pigguts_Viruses_Ang_PGV_seq_7844013_genusID	2.7e-129	1	divergence	46	2
low200k_pigguts_Viruses_Ang_PGV_seq_7854352_genusID	0.448067	0.552119	Not-signification	38	2
low200k_pigguts_Viruses_Ang_PGV_seq_7869739_genusID	0.36734	0.633021	Not-signification	36	2
low200k_pigguts_Viruses_Ang_PGV_seq_7871558_genusID	0.257343	0.807507	Not-signification	5	2
low200k_pigguts_Viruses_Ang_PGV_seq_7930031_genusID	4.68e-06	0.999996	divergence	9	2
low200k_pigguts_Viruses_Ang_PGV_seq_7931372_genusID	0.0257002	0.974347	divergence	30	2
low200k_pigguts_Viruses_Ang_PGV_seq_7945720_genusID	4.71e-30	1	divergence	64	2
low200k_pigguts_Viruses_Ang_PGV_seq_7947227_genusID	4.5e-07	1	divergence	11	2
low200k_pigguts_Viruses_Ang_PGV_seq_7956935_genusID	0.00251027	0.998855	divergence	5	2
low200k_pigguts_Viruses_Ang_PGV_seq_7973112_genusID	1.44e-15	1	divergence	15	2
low200k_pigguts_Viruses_Ang_PGV_seq_7975133_genusID	0.941106	0.0686505	Not-signification	7	2
low200k_pigguts_Viruses_Ang_PGV_seq_7978248_genusID	0.598444	0.410766	Not-signification	10	2
low200k_pigguts_Viruses_Ang_PGV_seq_7981426_genusID	0.393181	0.610674	Not-signification	13	2
low200k_pigguts_Viruses_Ang_PGV_seq_7981581_genusID	0.000211157	0.999792	divergence	22	2
low200k_pigguts_Viruses_Ang_PGV_seq_7995981_genusID	9.41e-06	0.999991	divergence	63	4
low200k_pigguts_Viruses_Ang_PGV_seq_8008935_genusID	0.817114	0.204465	Not-signification	7	2
low200k_pigguts_Viruses_Ang_PGV_seq_8054290_genusID	0.812087	0.328953	Not-signification	4	2
low200k_pigguts_Viruses_Ang_PGV_seq_8073751_genusID	2.79e-08	1	divergence	12	2
low200k_pigguts_Viruses_Ang_PGV_seq_8074921_genusID	0.102516	0.909839	Not-signification	7	2
low200k_pigguts_Viruses_Ang_PGV_seq_8081708_genusID	1.46e-05	0.999988	divergence	9	2
low200k_pigguts_Viruses_Ang_PGV_seq_8085965_genusID	0.000132241	0.999873	divergence	13	3
low200k_pigguts_Viruses_Ang_PGV_seq_8124712_genusID	0.00202014	0.999111	divergence	5	2
low200k_pigguts_Viruses_Ang_PGV_seq_8143550_genusID	0.748833	0.32736	Not-signification	5	2
low200k_pigguts_Viruses_Ang_PGV_seq_8144422_genusID	0.419017	0.581128	Not-signification	38	3
low200k_pigguts_Viruses_Ang_PGV_seq_8188046_genusID	1.47e-16	1	divergence	14	2
low200k_pigguts_Viruses_Ang_PGV_seq_8230939_genusID	5.34e-19	1	divergence	36	2
low200k_pigguts_Viruses_Ang_PGV_seq_8268500_genusID	2.75e-137	1	divergence	79	2
low200k_pigguts_Viruses_Ang_PGV_seq_8281643_genusID	2.56e-06	0.999998	divergence	8	2
low200k_pigguts_Viruses_Ang_PVD_seq_8289287_genusID	0.442847	0.562309	Not-signification	12	3
low200k_pigguts_Viruses_Ang_PVD_seq_8309695_genusID	0.000715795	0.999524	divergence	6	2
low200k_pigguts_Viruses_Ang_PVD_seq_8316633_genusID	0	1	divergence	182	2
low200k_pigguts_Viruses_Ang_PVD_seq_8328464_genusID	0.0010947	0.999037	divergence	9	2
low200k_pigguts_Viruses_Ang_PVD_seq_8367213_genusID	8.15e-24	1	divergence	17	3
low200k_pigguts_Viruses_Ang_PVD_seq_8429776_genusID	0.000334734	0.999666	divergence	36	2
low200k_pigguts_Viruses_Ang_PVD_seq_8457958_genusID	0.0541994	0.945932	Not-signification	27	2
low200k_pigguts_Viruses_Ang_PVD_seq_8485283_genusID	2.7e-07	1	divergence	11	2
low200k_pigguts_Viruses_Ang_PVD_seq_8487747_genusID	0.370313	0.709426	Not-signification	5	2
low200k_pigguts_Viruses_Ang_PVD_seq_8508757_genusID	0.5	0.671047	Not-signification	4	2
low200k_pigguts_Viruses_Ang_PVD_seq_8509954_genusID	4.71e-07	1	divergence	29	2
low200k_pigguts_Viruses_Ang_PVD_seq_8510348_genusID	0.11972	0.881877	Not-signification	14	2
low200k_pigguts_Viruses_Ang_PVD_seq_8517634_genusID	0.721427	0.319296	Not-signification	6	2
low200k_pigguts_Viruses_Ang_PVD_seq_8525554_genusID	0.0476024	0.984035	divergence	4	2
low200k_pigguts_Viruses_Ang_PVD_seq_8535789_genusID	1.84e-25	1	divergence	24	2
low200k_pigguts_Viruses_Ang_PVD_seq_8536435_genusID	0	1	divergence	134	3
low200k_pigguts_Viruses_Ang_PVD_seq_8538321_genusID	0.338432	0.703957	Not-signification	6	2
low200k_pigguts_Viruses_Ang_PVD_seq_8541682_genusID	0.00059434	0.999406	divergence	151	2
low200k_pigguts_Viruses_Ang_PVD_seq_8543776_genusID	0.294582	0.721401	Not-signification	8	2
low200k_pigguts_Viruses_Ang_PVD_seq_8548492_genusID	2.25e-14	1	divergence	57	3
low200k_pigguts_Viruses_Ang_PVD_seq_8548510_genusID	0.00544603	0.997176	divergence	5	2
low200k_pigguts_Viruses_Ang_PVD_seq_8550897_genusID	0.021895	0.981548	divergence	7	2
low200k_pigguts_Viruses_Ang_PVD_seq_8557427_genusID	0	1	divergence	77	3
low200k_pigguts_Viruses_Ang_PVD_seq_8558769_genusID	0	1	divergence	141	2
low200k_pigguts_Viruses_Ang_PVD_seq_8560525_genusID	0.187913	0.907981	Not-signification	4	2
low200k_pigguts_Viruses_Ang_PVD_seq_8563589_genusID	2.17e-15	1	divergence	19	3
low200k_pigguts_Viruses_Ang_PVD_seq_8564406_genusID	1.55e-43	1	divergence	30	2
low200k_pigguts_Viruses_Ang_PVD_seq_8574875_genusID	4.34e-07	1	divergence	29	3
low200k_pigguts_Viruses_Ang_PVD_seq_8575803_genusID	8.04e-11	1	divergence	47	2
low200k_pigguts_Viruses_Ang_PVD_seq_8579976_genusID	7.6e-16	1	divergence	14	2
low200k_pigguts_Viruses_Ang_PVD_seq_8586963_genusID	0.0786496	0.970327	Not-signification	4	2
low200k_pigguts_Viruses_Ang_PVD_seq_8587145_genusID	1.24e-181	1	divergence	168	3
low200k_pigguts_Viruses_Ang_PVD_seq_8589076_genusID	2.61e-28	1	divergence	39	3
low200k_pigguts_Viruses_Ang_PVD_seq_8589078_genusID	1.12e-30	1	divergence	20	2
low200k_pigguts_Viruses_Ang_PVD_seq_8589520_genusID	0.0351451	0.966153	divergence	11	2
low200k_pigguts_Viruses_Ang_PVD_seq_8604258_genusID	0.0516675	0.96756	Not-signification	5	2
low200k_pigguts_Viruses_Ang_PVD_seq_8604546_genusID	0.282032	0.7262	Not-signification	10	3
low200k_pigguts_Viruses_Ang_PVD_seq_8610929_genusID	2.06e-13	1	divergence	30	2
low200k_pigguts_Viruses_Ang_PVD_seq_8613494_genusID	0.243532	0.791265	Not-signification	6	2
low200k_pigguts_Viruses_Ang_PVD_seq_8613648_genusID	0.00158704	0.998464	divergence	13	2
low200k_pigguts_Viruses_Ang_PVD_seq_8618253_genusID	0.0527509	0.966716	Not-signification	5	2
low200k_pigguts_Viruses_Ang_PVD_seq_8622741_genusID	0.274253	0.74091	Not-signification	8	2
low200k_pigguts_Viruses_Ang_PVD_seq_8625901_genusID	6.44e-38	1	divergence	58	2
low200k_pigguts_Viruses_Ang_VBMGOD_seq_9024861_genusID	0.268999	0.731032	Not-signification	78	2
low200k_pigguts_Viruses_Ang_VBMGOD_seq_9027128_genusID	0.00227808	0.99777	divergence	15	2
low200k_pigguts_Viruses_Ang_VBMGOD_seq_9027957_genusID	0.1	0.95	Not-signification	4	2
low200k_pigguts_Viruses_Ang_other-pigs_seq_9093803_genusID	1.2e-05	0.999988	divergence	17	3
low200k_pigguts_Viruses_Ang_other-pigs_seq_9103249_genusID	0.0296732	0.990789	divergence	4	2
low200k_pigguts_Viruses_Ang_other-pigs_seq_9107959_genusID	1.16e-214	1	divergence	53	2
low200k_pigguts_Viruses_Ang_other-pigs_seq_9122460_genusID	0.093917	0.913594	Not-signification	8	2
low200k_pigguts_Viruses_Ang_other-pigs_seq_9129487_genusID	0.65433	0.345734	Not-signification	49	3
low200k_pigguts_Viruses_Ang_other-pigs_seq_9320302_genusID	1.88e-56	1	divergence	37	2
low200k_pigguts_Viruses_Ang_other-pigs_seq_9399173_genusID	1.49e-12	1	divergence	30	3
low200k_pigguts_Viruses_Ang_other-pigs_seq_9461813_genusID	1.02e-05	0.999992	divergence	8	2
low200k_pigguts_Viruses_Ang_other-pigs_seq_9475017_genusID	2.49e-14	1	divergence	19	2
low200k_pigguts_Viruses_Ang_other-pigs_seq_9485740_genusID	0.331465	0.669199	Not-signification	23	4
low200k_pigguts_Viruses_Ang_other-pigs_seq_9485857_genusID	1.2e-18	1	divergence	15	2
low200k_pigguts_Viruses_Ang_other-pigs_seq_9494474_genusID	0.218793	0.7822	Not-signification	20	2
low200k_pigguts_Viruses_Ang_other-pigs_seq_9501454_genusID	0.0234271	0.993514	divergence	4	2
low200k_pigguts_Viruses_Ang_other-pigs_seq_9501841_genusID	0.272646	0.734885	Not-signification	10	2
low200k_pigguts_Viruses_Ang_other-pigs_seq_9509183_genusID	0.0943906	0.90794	Not-signification	12	2
low200k_rumens_Viruses_Ang_Ang_RVD_seq_8634688_genusID	0.00135017	0.99867	divergence	17	3
low200k_rumens_Viruses_Ang_Ang_RVD_seq_8804830_genusID	4.86e-29	1	divergence	29	4
low200k_rumens_Viruses_Ang_Ang_RVD_seq_8837383_genusID	0.131916	0.869476	Not-signification	15	3
low200k_rumens_Viruses_Ang_RVD_seq_8629240_genusID	1.44e-70	1	divergence	49	3
low200k_rumens_Viruses_Ang_RVD_seq_8643371_genusID	0.132482	0.893595	Not-signification	6	3
low200k_rumens_Viruses_Ang_RVD_seq_8647036_genusID	1.75e-45	1	divergence	142	4
low200k_rumens_Viruses_Ang_RVD_seq_8647258_genusID	4.14e-15	1	divergence	37	3
low200k_rumens_Viruses_Ang_RVD_seq_8654117_genusID	4.94e-05	0.999965	divergence	7	3
low200k_rumens_Viruses_Ang_RVD_seq_8667893_genusID	0.107491	0.896854	Not-signification	10	3
low200k_rumens_Viruses_Ang_RVD_seq_8671113_genusID	0.314719	0.688229	Not-signification	14	3
low200k_rumens_Viruses_Ang_RVD_seq_8674779_genusID	0.999936	6.42e-05	Not-divergence	161	4
low200k_rumens_Viruses_Ang_RVD_seq_8685214_genusID	2.36e-187	1	divergence	65	3
low200k_rumens_Viruses_Ang_RVD_seq_8688256_genusID	6.55e-10	1	divergence	30	4
low200k_rumens_Viruses_Ang_RVD_seq_8688382_genusID	0.144021	0.867692	Not-signification	8	3
low200k_rumens_Viruses_Ang_RVD_seq_8692882_genusID	0.000473928	0.999535	divergence	16	3
low200k_rumens_Viruses_Ang_RVD_seq_8699116_genusID	4.86e-06	0.999995	divergence	21	4
low200k_rumens_Viruses_Ang_RVD_seq_8703225_genusID	0.0111227	0.994044	divergence	5	3
low200k_rumens_Viruses_Ang_RVD_seq_8713836_genusID	0	1	divergence	435	4
low200k_rumens_Viruses_Ang_RVD_seq_8741365_genusID	0	1	divergence	1854	5
low200k_rumens_Viruses_Ang_RVD_seq_8761410_genusID	0.473499	0.579037	Not-signification	6	3
low200k_rumens_Viruses_Ang_RVD_seq_8766712_genusID	0.425641	0.623443	Not-signification	6	3
low200k_rumens_Viruses_Ang_RVD_seq_8768323_genusID	5.82e-32	1	divergence	21	4
low200k_rumens_Viruses_Ang_RVD_seq_8769039_genusID	6.92e-30	1	divergence	39	3
low200k_rumens_Viruses_Ang_RVD_seq_8769551_genusID	0.982243	0.0183312	Not-divergence	12	3
low200k_rumens_Viruses_Ang_RVD_seq_8775853_genusID	1e-06	0.999999	divergence	10	3
low200k_rumens_Viruses_Ang_RVD_seq_8775934_genusID	0.0498282	0.950564	divergence	18	3
low200k_rumens_Viruses_Ang_RVD_seq_8783776_genusID	2.16e-21	1	divergence	70	4
low200k_rumens_Viruses_Ang_RVD_seq_8784781_genusID	4.67e-48	1	divergence	69	4
low200k_rumens_Viruses_Ang_RVD_seq_8785397_genusID	0.0183253	0.989879	divergence	5	3
low200k_rumens_Viruses_Ang_RVD_seq_8785765_genusID	0.411742	0.600612	Not-signification	9	3
low200k_rumens_Viruses_Ang_RVD_seq_8786819_genusID	3.45e-37	1	divergence	55	4
low200k_rumens_Viruses_Ang_RVD_seq_8791781_genusID	5.45e-11	1	divergence	11	3
low200k_rumens_Viruses_Ang_RVD_seq_8798725_genusID	3.16e-124	1	divergence	252	3
low200k_rumens_Viruses_Ang_RVD_seq_8805840_genusID	0.93651	0.0675894	Not-signification	9	4
low200k_rumens_Viruses_Ang_RVD_seq_8809095_genusID	1.43e-43	1	divergence	192	4
low200k_rumens_Viruses_Ang_RVD_seq_8812916_genusID	3.56e-07	1	divergence	13	3
low200k_rumens_Viruses_Ang_RVD_seq_8815301_genusID	4.82e-05	0.999952	divergence	23	3
low200k_rumens_Viruses_Ang_RVD_seq_8821171_genusID	3.67e-71	1	divergence	43	3
low200k_rumens_Viruses_Ang_RVD_seq_8821956_genusID	4.93e-08	1	divergence	34	3
low200k_rumens_Viruses_Ang_RVD_seq_8845717_genusID	1.83e-22	1	divergence	25	3
low200k_rumens_Viruses_Ang_RVD_seq_8846511_genusID	0.00202282	0.998259	divergence	8	3
low200k_rumens_Viruses_Ang_RVD_seq_8851823_genusID	0.0788297	0.922357	Not-signification	14	3
low200k_rumens_Viruses_Ang_RVD_seq_8851977_genusID	0.721128	0.296248	Not-signification	8	3
low200k_rumens_Viruses_Ang_RVD_seq_8855076_genusID	1.22e-60	1	divergence	51	4
low200k_rumens_Viruses_Ang_RVD_seq_8857127_genusID	2.18e-07	1	divergence	12	4
