# Supplementary material for: Comprehensive analysis of phage genomes from diverse environments reveals their diversity, potential applications, and interactions with hosts and other phages
Source: Front Microbiol. 2025 Nov 19;16:1686402. doi: 10.3389/fmicb.2025.1686402 (PMC12676247; doi:10.3389/fmicb.2025.1686402)
Supplement: Supplementary file 6 [file Table_5.xlsx]

## Sheet: foldseek_results
Table S5. The detailed information of top 100 for no hit protein clusters using Foldseek.
Query (protein_IDs)	Target (alphafold)	Description	Prob. (Alphafold2)	Seq. Id (Alphafold2)	Alphafold2 (TM-score)	Score	Query Pos.	Target Pos.	Target Coverage	Annotation
200k_humans_Viruses_Hug_HadzaGD_seq_7011_255_301	AF-Q2FWT7-F1-v4	Phage head-tail adaptor, putative	0.07	2.5	0.355	27	1-196 (196)	2-111	99.0991	No
200k_humans_Viruses_Hug_MGV_seq_8011_94_398	No hits									No
low200k_freshwater_Viruses_Fam_GGV_seq_6949494_3982_30	AF-A0A133CQ15-F1-v4	Veg family protein	0.69	6.3	0.586	57	1-86 (86)	2-77	93.8272	Yes
low200k_humans_Proviruses_Hug_CHVD_seq_6783990_130_66	AF-Q8ZN08-F1-v4	Gifsy-1 prophage protein	0.08	9.2	0.485	28	147-274 (316)	1-108	99.0826	Yes
low200k_humans_Proviruses_Hug_MGV_seq_7301325_1162_46	AF-A0A1P8BGI2-F1-v4	Uncharacterized protein	0.69	13.9	0.55	57	10-83 (86)	22-97	78.3505	Yes
low200k_humans_Viruses_Hug_CHGV_seq_6774575_3221_90	AF-A0A0H3GS58-F1-v4	Uncharacterized protein	0.2	5.7	0.466	39	21-70 (81)	1-46	93.8776	Yes
low200k_humans_Viruses_Hug_CHVD_seq_6807687_2545_63	No hits									No
low200k_humans_Viruses_Hug_DuGD_seq_6828971_919_73	AF-Q9HD89-F1-v4	Resistin	0.18	4.2	0.421	38	20-137 (141)	28-108	75	Yes
low200k_humans_Viruses_Hug_ELGV_seq_9592974_1033_85	AF-P9WHC9-F1-v4	50S ribosomal protein L19	0.12	7.3	0.39	33	35-137 (162)	1-87	76.9912	No
low200k_humans_Viruses_Hug_GPD_seq_7045099_7051_51	AF-A0A132Z9L5-F1-v4	DUF1827 domain-containing protein	0.44	5.4	0.511	49	11-124 (130)	3-118	96.6667	Yes
low200k_humans_Viruses_Hug_GPD_seq_7076282_5680_45	AF-Q17RN3-F1-v4	Protein FAM98C	0.72	7.7	0.424	58	2-127 (135)	21-145	35.8166	No
low200k_humans_Viruses_Hug_GPD_seq_7079112_4822_33	AF-A0A044QKI7-F1-v4	Uncharacterized protein	0.01	1.4	0.316	15	107-170 (268)	1-50	72.4638	No
low200k_humans_Viruses_Hug_GPD_seq_7108987_4576_62	AF-M9NEV5-F1-v4	Uncharacterized protein, isoform A	0.16	11.1	0.433	37	2-37 (70)	1-44	88	Yes
low200k_humans_Viruses_Hug_GPD_seq_7135420_2584_55	AF-Q2FX59-F1-v4	Conserved hypothetical phage protein	0.38	6	0.559	47	2-147 (148)	1-100	100	Yes
low200k_humans_Viruses_Hug_GVD_seq_7142454_1066_197	No hits									No
low200k_humans_Viruses_Hug_HadzaGD_seq_7178426_7311_35	AF-I1MF62-F1-v4	CASP-like protein	0.41	5	0.45	48	1-158 (172)	10-184	86.6337	Yes
low200k_humans_Viruses_Hug_HadzaGD_seq_7191173_3517_32	No hits									No
low200k_humans_Viruses_Hug_HadzaGD_seq_7194961_3935_57	No hits									No
low200k_humans_Viruses_Hug_HadzaGD_seq_7195458_6252_65	AF-Q339E3-F1-v4	Os10g0361850 protein	0.15	7.4	0.363	36	18-94 (113)	15-112	87.5	No
low200k_humans_Viruses_Hug_HuVirDB_seq_7200884_842_102	AF-P81312-F1-v4	Uncharacterized protein MJ0782.1	0.54	9	0.588	52	22-105 (107)	1-78	96.2963	Yes
low200k_humans_Viruses_Hug_HuVirDB_seq_7210903_5460_23	AF-Q8ZKJ0-F1-v4	Putative cytoplasmic protein	0.47	5.4	0.593	50	1-214 (214)	12-148	90.7285	Yes
low200k_humans_Viruses_Hug_HuVirDB_seq_7211847_2681_55	AF-Q2FX59-F1-v4	Conserved hypothetical phage protein	0.38	6	0.559	47	2-147 (148)	1-100	100	Yes
low200k_humans_Viruses_Hug_INGD_seq_7230762_5419_33	AF-G3XCU8-F1-v4	Uncharacterized protein	0.18	4.7	0.594	38	18-742 (747)	1-328	99.696	Yes
low200k_humans_Viruses_Hug_JapVD_seq_7234077_2646_93	No hits									No
low200k_humans_Viruses_Hug_MGV_seq_7272278_45_89	AF-A0A1D6H651-F1-v4	Uncharacterized protein	0.09	2.9	0.357	30	7-145 (146)	12-99	84.6154	No
low200k_humans_Viruses_Hug_MGV_seq_7274978_4520_74	AF-A0A0R0HZA8-F1-v4	Exonuclease domain-containing protein	0.35	1.3	0.31	46	1-82 (99)	12-226	56.5789	No
low200k_humans_Viruses_Hug_MGV_seq_7278892_4362_45	No hits									No
low200k_humans_Viruses_Hug_MGV_seq_7328624_2168_50	AF-K0EHV7-F1-v4	Uncharacterized protein	0.16	5	0.54	37	77-136 (136)	10-67	85.2941	Yes
low200k_humans_Viruses_Hug_MGV_seq_7349934_2542_20	AF-Q2FWT7-F1-v4	Phage head-tail adaptor, putative	0.92	13	0.676	69	1-105 (105)	5-108	93.6937	Yes
low200k_humans_Viruses_Hug_MGV_seq_7377247_6060_54	AF-A0A1D6P5P6-F1-v4	Uncharacterized protein	0.07	0.8	0.349	27	1-121 (131)	10-61	67.5325	No
low200k_humans_Viruses_Hug_MGV_seq_7377787_2034_85	AF-Q2FX31-F1-v4	Phi PVL orf 39-like protein	0.07	8.4	0.362	27	16-115 (191)	21-98	73.5849	No
low200k_humans_Viruses_Hug_MGV_seq_7402052_3140_51	AF-A0A5P3FUW3-F1-v4	Phage tail protein	0.93	6.2	0.623	70	1-144 (144)	22-172	74.7525	Yes
low200k_humans_Viruses_Hug_MGV_seq_7402952_7227_17	AF-A0A1P8BGE7-F1-v4	Uncharacterized protein	0.04	2.6	0.331	22	11-156 (212)	2-75	97.3684	No
low200k_humans_Viruses_Hug_MGV_seq_7417375_107_94	AF-Q8ZMY1-F1-v4	Gifsy-1 prophage protein	0.33	6.4	0.429	45	13-80 (80)	11-83	75.2577	Yes
low200k_humans_Viruses_Hug_MGV_seq_7417874_2403_61	AF-A0A0N4UK26-F1-v4	Uncharacterized protein	0.11	11.1	0.307	32	37-70 (70)	38-71	42.5	No
low200k_ocean_Viruses_Oce_DESea_seq_6823008_6673_53	AF-A0A183XJA4-F1-v4	MTS domain-containing protein	0.08	5.6	0.469	29	7-266 (491)	8-197	95.4774	Yes
low200k_pigguts_Viruses_Ang_Ang_PVD_seq_8317852_393_2	AF-B9F1V0-F1-v4	Os02g0684800 protein	0.06	3.6	0.361	25	73-153 (157)	8-62	83.3333	No
low200k_pigguts_Viruses_Ang_other-pigs_seq_9119970_813_11	AF-Q5F978-F1-v4	Uncharacterized protein	0.63	3.9	0.582	55	4-49 (56)	3-49	95.9184	Yes
low200k_pigguts_Viruses_Ang_other-pigs_seq_9305117_981_42	No hits									No
low200k_pigguts_Viruses_Ang_PGV_seq_7524406_4561_47	AF-Q8DRH6-F1-v4	DNA-directed RNA polymerase subunit epsilon	0.69	12.1	0.529	57	4-62 (62)	1-60	77.9221	Yes
low200k_pigguts_Viruses_Ang_PGV_seq_7742694_3701_3	AF-A0A044TTG7-F1-v4	Uncharacterized protein	0.04	7.6	0.323	23	47-105 (152)	1-50	66.6667	No
low200k_pigguts_Viruses_Ang_PGV_seq_7748893_4016_63	AF-K0EMD1-F1-v4	Uncharacterized protein	0.2	0	0.431	39	31-97 (97)	7-77	92.2078	Yes
low200k_pigguts_Viruses_Ang_PGV_seq_7914793_3627_26	AF-Q86WQ0-F1-v4	Nuclear receptor 2C2-associated protein	0.01	3.3	0.389	13	110-452 (843)	1-139	100	No
low200k_pigguts_Viruses_Ang_PGV_seq_7977179_1003_17	AF-G3XCX2-F1-v4	Uncharacterized protein	0.6	15	0.564	54	1-119 (126)	15-113	86.8421	Yes
low200k_pigguts_Viruses_Ang_PGV_seq_7988499_6469_95	No hits									No
low200k_pigguts_Viruses_Ang_PVD_seq_8480649_6042_15	AF-A0A0H3H0N2-F1-v4	Uncharacterized protein	0.44	7.3	0.514	49	4-44 (58)	6-46	80.3922	Yes
low200k_pigguts_Viruses_Ang_PVD_seq_8511558_2993_28	AF-A0A1C1CUG7-F1-v4	Uncharacterized protein	0.2	1.6	0.376	39	1-171 (171)	1-181	95.2632	No
low200k_pigguts_Viruses_Ang_PVD_seq_8585475_3973_21	AF-O23687-F1-v4	Uncharacterized protein At2g30430	0.47	6.1	0.488	50	1-67 (68)	2-75	94.8718	Yes
low200k_pigguts_Viruses_Ang_PVD_seq_8602023_5028_5	AF-A0A0H3GVJ2-F1-v4	Uncharacterized protein	0.9	6.7	0.695	67	6-137 (137)	1-129	99.2308	Yes
low200k_refdb_Proviruses_Ref_Refdb_seq_4068108_35_12	AF-Q9SZ13-F1-v4	V-type proton ATPase subunit e2	0.51	1.5	0.499	51	9-65 (65)	15-69	78.5714	Yes
low200k_refdb_Viruses_Ref_Refdb_seq_1086209_3906_15	AF-A0A5P3FSV9-F1-v4	Phage tail protein	0.77	10.1	0.602	60	31-193 (193)	1-183	93.8462	Yes
low200k_refdb_Viruses_Ref_Refdb_seq_1177083_741_161	AF-K0F5T7-F1-v4	Uncharacterized protein	0.25	1.3	0.322	42	14-116 (116)	5-285	96.8966	No
low200k_refdb_Viruses_Ref_Refdb_seq_1273293_47_2	AF-C7FZY0-F1-v4	UCP029143 family protein	0.54	12.5	0.645	52	1-151 (156)	1-97	97	Yes
low200k_refdb_Viruses_Ref_Refdb_seq_194747_7143_56	AF-A0A077ZJZ0-F1-v4	Uncharacterized protein	0.51	5.7	0.52	51	1-93 (101)	19-99	81.8182	Yes
low200k_refdb_Viruses_Ref_Refdb_seq_2581338_6098_67	AF-A0A0G2L2L7-F1-v4	NDK domain-containing protein	0.3	4.1	0.386	44	2-98 (98)	28-108	58.2734	No
low200k_refdb_Viruses_Ref_Refdb_seq_2799954_3911_56	No hits									No
low200k_refdb_Viruses_Ref_Refdb_seq_3284122_1475_55	AF-Q9HTE0-F1-v4	Uncharacterized protein	0.06	2.3	0.4	25	2-212 (224)	9-81	90.1235	Yes
low200k_refdb_Viruses_Ref_Refdb_seq_3568649_3739_58	AF-U7Q3F5-F1-v4	Inhibitor I9 domain-containing protein	0.8	4.1	0.601	61	1-66 (66)	2-65	90.1408	Yes
low200k_refdb_Viruses_Ref_Refdb_seq_3739575_5552_66	No hits									No
low200k_refdb_Viruses_Ref_Refdb_seq_3934368_619_33	AF-F1LPG1-F1-v4	Uncharacterized protein	0.08	4.2	0.317	28	22-112 (152)	5-108	96.2963	No
low200k_refdb_Viruses_Ref_Refdb_seq_4092548_2996_27	AF-A0A044UMJ7-F1-v4	PRKCA-binding protein	0.82	6.1	0.427	62	1-118 (119)	158-295	34.7607	No
low200k_refdb_Viruses_Ref_Refdb_seq_4152207_4455_36	AF-F1M2E2-F1-v4	Uncharacterized protein	0.28	5.4	0.543	43	45-181 (181)	1-106	93.8053	Yes
low200k_refdb_Viruses_Ref_Refdb_seq_4285182_594_67	AF-Q9N5F1-F1-v4	Uncharacterized protein	0.09	1.8	0.375	30	38-189 (194)	7-92	74.1379	No
low200k_refdb_Viruses_Ref_Refdb_seq_5554655_7380_73	No hits									No
low200k_refdb_Viruses_Ref_Refdb_seq_5681242_870_22	No hits									No
low200k_refdb_Viruses_Ref_Refdb_seq_5753938_6485_37	AF-Q55CK6-F1-v4	Uncharacterized protein	0.12	4.2	0.441	33	85-284 (290)	25-158	84.8101	Yes
low200k_refdb_Viruses_Ref_Refdb_seq_621658_7875_27	AF-P44234-F1-v4	Mu-like prophage FluMu tail tube protein	0.38	5.2	0.606	47	9-195 (201)	1-118	100	Yes
low200k_refdb_Viruses_Ref_Refdb_seq_6313676_616_30	AF-A0A0R0KJ98-F1-v4	Uncharacterized protein	0.3	12.3	0.456	44	5-67 (76)	3-65	90	Yes
low200k_refdb_Viruses_Ref_Refdb_seq_6403036_1119_49	AF-A0A132P693-F1-v4	RNA polymerase sigma-70 factor	0.35	6.4	0.487	46	9-209 (216)	10-192	95.3125	Yes
low200k_refdb_Viruses_Ref_Refdb_seq_6589519_5697_69	AF-A0A0R0IZS6-F1-v4	Uncharacterized protein	0.51	5	0.519	51	3-57 (57)	1-51	91.0714	Yes
low200k_refdb_Viruses_Ref_Refdb_seq_6658769_157_99	AF-A0A0H3GM94-F1-v4	Uncharacterized protein	0.85	10.9	0.692	64	1-141 (149)	1-122	95.3125	Yes
low200k_refdb_Viruses_Ref_Refdb_seq_665979_4169_53	AF-Q8ZN03-F1-v4	Gifsy-1 prophage protein	0.23	12.6	0.598	41	46-199 (274)	1-133	100	Yes
low200k_refdb_Viruses_Ref_Refdb_seq_674620_4136_5	No hits									No
low200k_refdb_Viruses_Ref_Refdb_seq_780819_516_48	AF-K0EVP6-F1-v4	Uncharacterized protein	0.2	15.9	0.473	39	35-78 (99)	3-46	63.7681	No
low200k_refdb_Viruses_Ref_Refdb_seq_826773_634_14	AF-Q5F7S3-F1-v4	Uncharacterized protein	0.51	7.7	0.539	51	57-645 (822)	10-622	81.7333	Yes
low200k_refdb_Viruses_Ref_Refdb_seq_832843_2392_62	AF-Q2FX59-F1-v4	Conserved hypothetical phage protein	0.8	6.9	0.654	61	7-114 (116)	1-100	100	Yes
low200k_refdb_Viruses_Ref_Refdb_seq_862695_7185_90	AF-Q3E7Z2-F1-v4	Uncharacterized protein YNL042W-B	0.28	9.7	0.444	43	3-69 (89)	9-75	78.8235	Yes
low200k_refdb_Viruses_Ref_Refdb_seq_956166_14_17	AF-I1KCR8-F1-v4	HVA22-like protein	0.6	17.5	0.372	54	12-49 (58)	121-158	23.0303	No
low200k_rumens_Viruses_Ang_Ang_RVD_seq_8744797_66_19	AF-A0A2R8QMS9-F1-v4	Arginine--tRNA ligase, cytoplasmic	0.44	2.6	0.315	49	1-72 (72)	229-320	27.0588	No
low200k_rumens_Viruses_Ang_Ang_RVD_seq_8805835_394_114	AF-P64490-F1-v4	Uncharacterized protein YoaC	0.2	5.7	0.407	39	17-93 (108)	19-96	78.7879	Yes
low200k_rumens_Viruses_Ang_Ang_RVD_seq_8821279_627_108	No hits									No
low200k_rumens_Viruses_Ang_RVD_seq_8631544_384_36	AF-O60127-F1-v4	Pdp3-interacting factor 2	0.28	2.8	0.413	43	1-85 (111)	9-95	69.0476	No
low200k_rumens_Viruses_Ang_RVD_seq_8633940_2437_23	AF-Q9HUZ3-F1-v4	Uncharacterized protein	0.16	9.3	0.376	37	19-115 (160)	56-157	62.1951	No
low200k_rumens_Viruses_Ang_RVD_seq_8633979_2440_23	AF-A0A3P7DS29-F1-v4	Uncharacterized protein	0.44	9.4	0.469	49	15-59 (59)	6-52	69.1176	No
low200k_rumens_Viruses_Ang_RVD_seq_8643235_7394_15	AF-A0A1D6IHA5-F1-v4	Uncharacterized protein	0.2	2.6	0.452	39	32-98 (100)	2-68	98.5294	Yes
low200k_rumens_Viruses_Ang_RVD_seq_8658887_5638_19	AF-Q4DQ76-F1-v4	Trans-sialidase, putative	0.66	0.5	0.312	56	1-55 (55)	309-663	39.7982	No
low200k_rumens_Viruses_Ang_RVD_seq_8666992_4979_11	AF-Q8ZKJ0-F1-v4	Putative cytoplasmic protein	0.38	6.3	0.543	47	1-193 (205)	1-130	86.0927	Yes
low200k_rumens_Viruses_Ang_RVD_seq_8683475_2914_35	AF-A0A0H3GSE4-F1-v4	Uncharacterized protein	0.8	6.2	0.582	61	2-57 (59)	1-64	92.7536	Yes
low200k_rumens_Viruses_Ang_RVD_seq_8688497_4758_93	AF-A0A0S4XRL7-F1-v4	Uncharacterized protein	0.09	1.9	0.366	30	19-110 (144)	21-95	78.9474	No
low200k_rumens_Viruses_Ang_RVD_seq_8700634_6069_13	AF-A0A0P0X660-F1-v4	Os07g0484401 protein	0.15	2.3	0.467	36	42-122 (124)	7-70	91.4286	Yes
low200k_rumens_Viruses_Ang_RVD_seq_8732455_2219_16	No hits									No
low200k_rumens_Viruses_Ang_RVD_seq_8733978_744_5	AF-A0A0P0VFU6-F1-v4	Os02g0188300 protein	0.25	10	0.487	42	66-145 (146)	7-104	93.3333	Yes
low200k_rumens_Viruses_Ang_RVD_seq_8784525_896_19	AF-P44234-F1-v4	Mu-like prophage FluMu tail tube protein	0.21	6.2	0.579	40	9-183 (241)	1-118	100	Yes
low200k_rumens_Viruses_Ang_RVD_seq_8793063_1909_59	AF-A0A0H3GVJ2-F1-v4	Uncharacterized protein	0.75	8.9	0.661	59	13-160 (165)	1-130	100	Yes
low200k_rumens_Viruses_Ang_RVD_seq_8804239_4051_14	AF-A0A3P7EG31-F1-v4	Uncharacterized protein	0.21	1.9	0.364	40	1-102 (105)	8-124	84.1727	No
low200k_rumens_Viruses_Ang_RVD_seq_8804981_6597_76	No hits									No
low200k_rumens_Viruses_Ang_RVD_seq_8831585_1029_23	AF-A0A133CS33-F1-v4	Uncharacterized protein	0.21	8.4	0.465	40	34-103 (103)	7-64	82.8571	Yes
low200k_rumens_Viruses_Ang_RVD_seq_8845154_2718_69	No hits									No
low200k_rumens_Viruses_Ang_RVD_seq_8849707_1604_19	AF-Q8ZMV4-F1-v4	Fels-2 prophage protein	0.6	7.9	0.544	54	3-158 (158)	1-128	79.5031	Yes
low200k_rumens_Viruses_Ang_RVD_seq_8864780_1039_28	AF-K0ETC4-F1-v4	Uncharacterized protein	0.6	7.6	0.535	54	1-86 (86)	1-81	88.0435	Yes
