# Supplementary material for: Comprehensive analysis of phage genomes from diverse environments reveals their diversity, potential applications, and interactions with hosts and other phages
Source: Front Microbiol. 2025 Nov 19;16:1686402. doi: 10.3389/fmicb.2025.1686402 (PMC12676247; doi:10.3389/fmicb.2025.1686402)
Supplement: Supplementary file 7 [file Table_6.xlsx]

## Sheet: TableS4
Table S6. The distribution and competing types of phage-phage interactions in the PGD50.
contig_ids	taxonomy	contig_ids	taxonomy	competitive types	targeting types
200k_freshwater_Viruses_Fam_COFRD_seq_11350	Caudoviricetes;Unknown	200k_freshwater_Viruses_Fam_COFRD_seq_11357	Caudoviricetes;Unknown	non-competitive	Two targets
200k_freshwater_Viruses_Fam_COFRD_seq_11350	Caudoviricetes;Unknown	200k_freshwater_Viruses_Fam_COFRD_seq_11519	Caudoviricetes;Unknown	non-competitive	Two targets
200k_freshwater_Viruses_Fam_COFRD_seq_11357	Caudoviricetes;Unknown	200k_freshwater_Viruses_Fam_COFRD_seq_11350	Caudoviricetes;Unknown	non-competitive	Two targets
200k_freshwater_Viruses_Fam_COFRD_seq_11357	Caudoviricetes;Unknown	200k_freshwater_Viruses_Fam_COFRD_seq_11519	Caudoviricetes;Unknown	non-competitive	Two targets
200k_freshwater_Viruses_Fam_COFRD_seq_11401	Caudoviricetes;Unknown	200k_freshwater_Viruses_Fam_COFRD_seq_11546	Caudoviricetes;Unknown	non-competitive	One target
200k_freshwater_Viruses_Fam_COFRD_seq_11405	Caudoviricetes;Unknown	200k_freshwater_Viruses_Fam_COFRD_seq_11490	Caudoviricetes;Unknown	non-competitive	Two targets
200k_freshwater_Viruses_Fam_COFRD_seq_11427	Caudoviricetes;Unknown	200k_freshwater_Viruses_Fam_COFRD_seq_11423	Caudoviricetes;Unknown	non-competitive	One target
200k_freshwater_Viruses_Fam_COFRD_seq_11490	Caudoviricetes;Unknown	200k_freshwater_Viruses_Fam_COFRD_seq_11405	Caudoviricetes;Unknown	non-competitive	Two targets
200k_freshwater_Viruses_Fam_COFRD_seq_11519	Caudoviricetes;Unknown	200k_freshwater_Viruses_Fam_COFRD_seq_11350	Caudoviricetes;Unknown	non-competitive	Two targets
200k_freshwater_Viruses_Fam_COFRD_seq_11519	Caudoviricetes;Unknown	200k_freshwater_Viruses_Fam_COFRD_seq_11357	Caudoviricetes;Unknown	non-competitive	Two targets
200k_humans_Proviruses_Hug_CHGV_seq_6001	Caudoviricetes;Unknown	200k_humans_Viruses_Hug_CHGV_seq_6010	Caudoviricetes;Unknown	competitive	One target
200k_humans_Proviruses_Hug_CHGV_seq_6001	Caudoviricetes;Unknown	200k_humans_Viruses_Hug_CHGV_seq_6011	Caudoviricetes;Unknown	competitive	One target
200k_humans_Proviruses_Hug_CHGV_seq_6001	Caudoviricetes;Unknown	200k_humans_Viruses_Hug_CHGV_seq_6033	Caudoviricetes;Unknown	competitive	Two targets
200k_humans_Proviruses_Hug_CHGV_seq_6001	Caudoviricetes;Unknown	200k_humans_Viruses_Hug_MGV_seq_7538	Caudoviricetes;Unknown	competitive	Two targets
200k_humans_Proviruses_Hug_CHGV_seq_6001	Caudoviricetes;Unknown	200k_refdb_Viruses_Ref_Refdb_seq_1270	Caudoviricetes;Unknown	competitive	Two targets
200k_humans_Proviruses_Hug_CHGV_seq_6001	Caudoviricetes;Unknown	200k_refdb_Viruses_Ref_Refdb_seq_4479	Caudoviricetes;Unknown	competitive	Two targets
200k_humans_Proviruses_Hug_CHGV_seq_6001	Caudoviricetes;Unknown	low200k_humans_Viruses_Hug_INGD_seq_7230811	Caudoviricetes;Unknown	non-competitive	One target
200k_humans_Proviruses_Hug_CHGV_seq_6001	Caudoviricetes;Unknown	low200k_humans_Viruses_Hug_MGV_seq_7272077	Caudoviricetes;Unknown	competitive	Two targets
200k_humans_Proviruses_Hug_CHGV_seq_6001	Caudoviricetes;Unknown	low200k_humans_Viruses_Hug_MGV_seq_7396841	Caudoviricetes;Unknown	competitive	Two targets
200k_humans_Proviruses_Hug_CHGV_seq_6001	Caudoviricetes;Unknown	low200k_refdb_Viruses_Ref_Refdb_seq_1053945	Caudoviricetes;Unknown	competitive	Two targets
200k_humans_Proviruses_Hug_CHGV_seq_6001	Caudoviricetes;Unknown	low200k_refdb_Viruses_Ref_Refdb_seq_1881152	Caudoviricetes;Unknown	competitive	Two targets
200k_humans_Proviruses_Hug_CHGV_seq_6001	Caudoviricetes;Unknown	low200k_refdb_Viruses_Ref_Refdb_seq_6226361	Caudoviricetes;Unknown	competitive	Two targets
200k_humans_Proviruses_Hug_CHGV_seq_6017	Caudoviricetes;Unknown	low200k_humans_Viruses_Hug_MGV_seq_7357074	Caudoviricetes;Unknown	competitive	Two targets
200k_humans_Proviruses_Hug_CHGV_seq_6017	Caudoviricetes;Unknown	low200k_refdb_Viruses_Ref_Refdb_seq_4435517	Caudoviricetes;Unknown	competitive	Two targets
200k_humans_Proviruses_Hug_CHGV_seq_6038	Caudoviricetes;Unknown	200k_humans_Proviruses_Hug_JapVD_seq_7330	Caudoviricetes;Unknown	competitive	One target
200k_humans_Proviruses_Hug_CHGV_seq_6038	Caudoviricetes;Unknown	200k_humans_Proviruses_Hug_JapVD_seq_7331	Caudoviricetes;Unknown	competitive	Two targets
200k_humans_Proviruses_Hug_CHGV_seq_6038	Caudoviricetes;Unknown	200k_humans_Viruses_Hug_CHGV_seq_6045	Caudoviricetes;Unknown	competitive	Two targets
200k_humans_Proviruses_Hug_CHGV_seq_6038	Caudoviricetes;Unknown	200k_humans_Viruses_Hug_CHGV_seq_6048	Caudoviricetes;Unknown	competitive	One target
200k_humans_Proviruses_Hug_CHGV_seq_6038	Caudoviricetes;Unknown	200k_humans_Viruses_Hug_CHVD_seq_6072	Caudoviricetes;Unknown	competitive	Two targets
200k_humans_Proviruses_Hug_CHGV_seq_6038	Caudoviricetes;Unknown	200k_humans_Viruses_Hug_CeDGV_seq_6468	Caudoviricetes;Unknown	competitive	One target
200k_humans_Proviruses_Hug_CHGV_seq_6038	Caudoviricetes;Unknown	200k_humans_Viruses_Hug_ELGV_seq_11566	Caudoviricetes;Unknown	competitive	One target
200k_humans_Proviruses_Hug_CHGV_seq_6038	Caudoviricetes;Unknown	200k_humans_Viruses_Hug_ELGV_seq_11571	Caudoviricetes;Unknown	competitive	One target
200k_humans_Proviruses_Hug_CHGV_seq_6038	Caudoviricetes;Unknown	200k_humans_Viruses_Hug_GVD_seq_6739	Caudoviricetes;Unknown	competitive	Two targets
200k_humans_Proviruses_Hug_CHGV_seq_6038	Caudoviricetes;Unknown	200k_humans_Viruses_Hug_INGD_seq_7338	Caudoviricetes;Unknown	competitive	One target
200k_humans_Proviruses_Hug_CHGV_seq_6038	Caudoviricetes;Unknown	200k_humans_Viruses_Hug_JapVD_seq_7341	Caudoviricetes;Unknown	competitive	One target
200k_humans_Proviruses_Hug_CHGV_seq_6038	Caudoviricetes;Unknown	200k_humans_Viruses_Hug_JapVD_seq_7343	Caudoviricetes;Unknown	competitive	One target
200k_humans_Proviruses_Hug_CHGV_seq_6038	Caudoviricetes;Unknown	200k_humans_Viruses_Hug_JapVD_seq_7344	Caudoviricetes;Unknown	competitive	One target
200k_humans_Proviruses_Hug_CHGV_seq_6038	Caudoviricetes;Unknown	200k_humans_Viruses_Hug_JapVD_seq_7345	Caudoviricetes;Unknown	competitive	One target
200k_humans_Proviruses_Hug_CHGV_seq_6038	Caudoviricetes;Unknown	200k_humans_Viruses_Hug_JapVD_seq_7347	Caudoviricetes;Unknown	competitive	Two targets
200k_humans_Proviruses_Hug_CHGV_seq_6038	Caudoviricetes;Unknown	200k_humans_Viruses_Hug_JapVD_seq_7348	Caudoviricetes;Unknown	competitive	One target
200k_humans_Proviruses_Hug_CHGV_seq_6038	Caudoviricetes;Unknown	200k_humans_Viruses_Hug_MGV_seq_7355	Caudoviricetes;Unknown	competitive	One target
200k_humans_Proviruses_Hug_CHGV_seq_6038	Caudoviricetes;Unknown	200k_humans_Viruses_Hug_MGV_seq_7356	Caudoviricetes;Unknown	competitive	One target
200k_humans_Proviruses_Hug_CHGV_seq_6038	Caudoviricetes;Unknown	200k_humans_Viruses_Hug_MGV_seq_7358	Caudoviricetes;Unknown	competitive	Two targets
200k_humans_Proviruses_Hug_CHGV_seq_6038	Caudoviricetes;Unknown	200k_humans_Viruses_Hug_MGV_seq_7360	Caudoviricetes;Unknown	competitive	One target
200k_humans_Proviruses_Hug_CHGV_seq_6038	Caudoviricetes;Unknown	200k_humans_Viruses_Hug_MGV_seq_7776	Caudoviricetes;Unknown	competitive	One target
200k_humans_Proviruses_Hug_CHGV_seq_6038	Caudoviricetes;Unknown	200k_humans_Viruses_Hug_MGV_seq_7935	Caudoviricetes;Unknown	competitive	One target
200k_humans_Proviruses_Hug_CHGV_seq_6038	Caudoviricetes;Unknown	200k_humans_Viruses_Hug_MGV_seq_7995	Caudoviricetes;Unknown	competitive	One target
200k_humans_Proviruses_Hug_CHGV_seq_6038	Caudoviricetes;Unknown	200k_humans_Viruses_Hug_MGV_seq_7999	Caudoviricetes;Unknown	competitive	One target
200k_humans_Proviruses_Hug_CHGV_seq_6038	Caudoviricetes;Unknown	200k_humans_Viruses_Hug_MGV_seq_8006	Caudoviricetes;Unknown	competitive	One target
200k_humans_Proviruses_Hug_CHGV_seq_6038	Caudoviricetes;Unknown	200k_humans_Viruses_Hug_MGV_seq_8034	Caudoviricetes;Unknown	competitive	One target
200k_humans_Proviruses_Hug_CHGV_seq_6038	Caudoviricetes;Unknown	200k_humans_Viruses_Hug_MGV_seq_8039	Caudoviricetes;Unknown	competitive	One target
200k_humans_Proviruses_Hug_CHGV_seq_6038	Caudoviricetes;Unknown	200k_humans_Viruses_Hug_MGV_seq_8040	Caudoviricetes;Unknown	competitive	One target
200k_humans_Proviruses_Hug_CHGV_seq_6038	Caudoviricetes;Unknown	200k_humans_Viruses_Hug_MGV_seq_8042	Caudoviricetes;Unknown	competitive	One target
200k_humans_Proviruses_Hug_CHGV_seq_6038	Caudoviricetes;Unknown	200k_humans_Viruses_Hug_MGV_seq_8046	Caudoviricetes;Unknown	competitive	One target
200k_humans_Proviruses_Hug_CHGV_seq_6038	Caudoviricetes;Unknown	200k_humans_Viruses_Hug_MGV_seq_8083	Caudoviricetes;Unknown	competitive	One target
200k_humans_Proviruses_Hug_CHGV_seq_6038	Caudoviricetes;Unknown	200k_humans_Viruses_Hug_MGV_seq_8102	Caudoviricetes;Unknown	competitive	One target
200k_humans_Proviruses_Hug_CHGV_seq_6038	Caudoviricetes;Unknown	200k_refdb_Proviruses_Ref_Refdb_seq_5574	Caudoviricetes;Unknown	competitive	One target
200k_humans_Proviruses_Hug_CHGV_seq_6038	Caudoviricetes;Unknown	200k_refdb_Viruses_Ref_Refdb_seq_147	Caudoviricetes;Unknown	competitive	One target
200k_humans_Proviruses_Hug_CHGV_seq_6038	Caudoviricetes;Unknown	200k_refdb_Viruses_Ref_Refdb_seq_1651	Caudoviricetes;Unknown	competitive	One target
200k_humans_Proviruses_Hug_CHGV_seq_6038	Caudoviricetes;Unknown	200k_refdb_Viruses_Ref_Refdb_seq_2218	Caudoviricetes;Unknown	competitive	One target
200k_humans_Proviruses_Hug_CHGV_seq_6038	Caudoviricetes;Unknown	200k_refdb_Viruses_Ref_Refdb_seq_2219	Caudoviricetes;Unknown	competitive	One target
200k_humans_Proviruses_Hug_CHGV_seq_6038	Caudoviricetes;Unknown	200k_refdb_Viruses_Ref_Refdb_seq_2665	Caudoviricetes;Unknown	competitive	One target
200k_humans_Proviruses_Hug_CHGV_seq_6038	Caudoviricetes;Unknown	200k_refdb_Viruses_Ref_Refdb_seq_2910	Caudoviricetes;Unknown	competitive	One target
200k_humans_Proviruses_Hug_CHGV_seq_6038	Caudoviricetes;Unknown	200k_refdb_Viruses_Ref_Refdb_seq_3589	Caudoviricetes;Unknown	competitive	Two targets
200k_humans_Proviruses_Hug_CHGV_seq_6038	Caudoviricetes;Unknown	200k_refdb_Viruses_Ref_Refdb_seq_3613	Caudoviricetes;Unknown	competitive	One target
200k_humans_Proviruses_Hug_CHGV_seq_6038	Caudoviricetes;Unknown	200k_refdb_Viruses_Ref_Refdb_seq_3709	Caudoviricetes;Unknown	competitive	One target
200k_humans_Proviruses_Hug_CHGV_seq_6038	Caudoviricetes;Unknown	200k_refdb_Viruses_Ref_Refdb_seq_374	Caudoviricetes;Unknown	competitive	Two targets
200k_humans_Proviruses_Hug_CHGV_seq_6038	Caudoviricetes;Unknown	200k_refdb_Viruses_Ref_Refdb_seq_4057	Caudoviricetes;Unknown	competitive	One target
200k_humans_Proviruses_Hug_CHGV_seq_6038	Caudoviricetes;Unknown	200k_refdb_Viruses_Ref_Refdb_seq_4942	Caudoviricetes;Unknown	competitive	One target
200k_humans_Proviruses_Hug_CHGV_seq_6038	Caudoviricetes;Unknown	200k_refdb_Viruses_Ref_Refdb_seq_5348	Caudoviricetes;Unknown	competitive	One target
200k_humans_Proviruses_Hug_CHGV_seq_6038	Caudoviricetes;Unknown	200k_refdb_Viruses_Ref_Refdb_seq_5421	Caudoviricetes;Unknown	competitive	One target
200k_humans_Proviruses_Hug_CHGV_seq_6038	Caudoviricetes;Unknown	200k_refdb_Viruses_Ref_Refdb_seq_552	Caudoviricetes;Unknown	competitive	One target
200k_humans_Proviruses_Hug_CHGV_seq_6038	Caudoviricetes;Unknown	200k_refdb_Viruses_Ref_Refdb_seq_5615	Caudoviricetes;Unknown	competitive	One target
200k_humans_Proviruses_Hug_CHGV_seq_6038	Caudoviricetes;Unknown	200k_refdb_Viruses_Ref_Refdb_seq_5880	Caudoviricetes;Unknown	competitive	One target
200k_humans_Proviruses_Hug_CHGV_seq_6038	Caudoviricetes;Unknown	200k_refdb_Viruses_Ref_Refdb_seq_783	Caudoviricetes;Unknown	competitive	One target
200k_humans_Proviruses_Hug_CHGV_seq_6038	Caudoviricetes;Unknown	200k_refdb_Viruses_Ref_Refdb_seq_908	Caudoviricetes;Unknown	competitive	One target
200k_humans_Proviruses_Hug_CHGV_seq_6038	Caudoviricetes;Unknown	low200k_humans_Viruses_Hug_CHGV_seq_6788498	Caudoviricetes;Unknown	competitive	One target
200k_humans_Proviruses_Hug_CHGV_seq_6038	Caudoviricetes;Unknown	low200k_humans_Viruses_Hug_GPD_seq_7075697	Caudoviricetes;Unknown	competitive	One target
200k_humans_Proviruses_Hug_CHGV_seq_6039	Caudoviricetes;Unknown	low200k_humans_Viruses_Hug_CHGV_seq_6775318	Caudoviricetes;Unknown	competitive	Two targets
200k_humans_Proviruses_Hug_CHGV_seq_6039	Caudoviricetes;Unknown	low200k_humans_Viruses_Hug_CHGV_seq_6775368	Caudoviricetes;Unknown	competitive	Two targets
200k_humans_Proviruses_Hug_CHGV_seq_6039	Caudoviricetes;Unknown	low200k_humans_Viruses_Hug_CHGV_seq_6775401	Caudoviricetes;Unknown	competitive	Two targets
200k_humans_Proviruses_Hug_CHGV_seq_6039	Caudoviricetes;Unknown	low200k_humans_Viruses_Hug_CHGV_seq_6787479	Caudoviricetes;Unknown	competitive	Two targets
200k_humans_Proviruses_Hug_CHGV_seq_6039	Caudoviricetes;Unknown	low200k_humans_Viruses_Hug_ELGV_seq_9564677	Caudoviricetes;Unknown	competitive	Two targets
200k_humans_Proviruses_Hug_CHGV_seq_6039	Caudoviricetes;Unknown	low200k_humans_Viruses_Hug_GPD_seq_7055717	Caudoviricetes;Unknown	competitive	Two targets
200k_humans_Proviruses_Hug_CHGV_seq_6039	Caudoviricetes;Unknown	low200k_humans_Viruses_Hug_GVD_seq_7138885	Caudoviricetes;Unknown	competitive	Two targets
200k_humans_Proviruses_Hug_CHGV_seq_6039	Caudoviricetes;Unknown	low200k_humans_Viruses_Hug_MGV_seq_7290554	Caudoviricetes;Unknown	competitive	Two targets
200k_humans_Proviruses_Hug_CHGV_seq_6039	Caudoviricetes;Unknown	low200k_humans_Viruses_Hug_MGV_seq_7290651	Caudoviricetes;Unknown	competitive	Two targets
200k_humans_Proviruses_Hug_CHGV_seq_6039	Caudoviricetes;Unknown	low200k_humans_Viruses_Hug_MGV_seq_7326414	Caudoviricetes;Unknown	competitive	Two targets
200k_humans_Proviruses_Hug_CHGV_seq_6039	Caudoviricetes;Unknown	low200k_refdb_Viruses_Ref_Refdb_seq_1125216	Caudoviricetes;Unknown	competitive	Two targets
200k_humans_Proviruses_Hug_CHGV_seq_6039	Caudoviricetes;Unknown	low200k_refdb_Viruses_Ref_Refdb_seq_1874328	Caudoviricetes;Unknown	competitive	Two targets
200k_humans_Proviruses_Hug_CHGV_seq_6039	Caudoviricetes;Unknown	low200k_refdb_Viruses_Ref_Refdb_seq_3609953	Caudoviricetes;Unknown	competitive	Two targets
200k_humans_Proviruses_Hug_CHGV_seq_6039	Caudoviricetes;Unknown	low200k_refdb_Viruses_Ref_Refdb_seq_6309468	Caudoviricetes;Unknown	competitive	Two targets
200k_humans_Proviruses_Hug_CHGV_seq_6039	Caudoviricetes;Unknown	low200k_refdb_Viruses_Ref_Refdb_seq_930770	Caudoviricetes;Unknown	competitive	Two targets
200k_humans_Proviruses_Hug_GVD_seq_6730	Caudoviricetes;Unknown	200k_humans_Viruses_Hug_GPD_seq_6696	Caudoviricetes;Unknown	competitive	One target
200k_humans_Proviruses_Hug_GVD_seq_6730	Caudoviricetes;Unknown	200k_humans_Viruses_Hug_MGV_seq_8079	Caudoviricetes;Unknown	competitive	Two targets
200k_humans_Proviruses_Hug_GVD_seq_6730	Caudoviricetes;Unknown	200k_refdb_Viruses_Ref_Refdb_seq_1150	Caudoviricetes;Unknown	competitive	One target
200k_humans_Proviruses_Hug_GVD_seq_6730	Caudoviricetes;Unknown	200k_refdb_Viruses_Ref_Refdb_seq_1747	Caudoviricetes;Unknown	competitive	Two targets
200k_humans_Proviruses_Hug_GVD_seq_6730	Caudoviricetes;Unknown	low200k_humans_Proviruses_Hug_GPD_seq_7122732	Caudoviricetes;Unknown	competitive	Two targets
200k_humans_Proviruses_Hug_GVD_seq_6730	Caudoviricetes;Unknown	low200k_humans_Viruses_Hug_MGV_seq_7409309	Caudoviricetes;Unknown	competitive	Two targets
200k_humans_Proviruses_Hug_GVD_seq_6730	Caudoviricetes;Unknown	low200k_refdb_Viruses_Ref_Refdb_seq_902705	Caudoviricetes;Unknown	competitive	Two targets
200k_humans_Proviruses_Hug_JapVD_seq_7330	Caudoviricetes;Unknown	200k_humans_Proviruses_Hug_JapVD_seq_7331	Caudoviricetes;Unknown	competitive	Two targets
200k_humans_Proviruses_Hug_JapVD_seq_7330	Caudoviricetes;Unknown	200k_humans_Viruses_Hug_CHVD_seq_6072	Caudoviricetes;Unknown	competitive	Two targets
200k_humans_Proviruses_Hug_JapVD_seq_7330	Caudoviricetes;Unknown	200k_humans_Viruses_Hug_CeDGV_seq_6468	Caudoviricetes;Unknown	competitive	One target
200k_humans_Proviruses_Hug_JapVD_seq_7330	Caudoviricetes;Unknown	200k_humans_Viruses_Hug_GVD_seq_6739	Caudoviricetes;Unknown	competitive	Two targets
200k_humans_Proviruses_Hug_JapVD_seq_7330	Caudoviricetes;Unknown	200k_humans_Viruses_Hug_JapVD_seq_7341	Caudoviricetes;Unknown	competitive	One target
200k_humans_Proviruses_Hug_JapVD_seq_7330	Caudoviricetes;Unknown	200k_humans_Viruses_Hug_JapVD_seq_7343	Caudoviricetes;Unknown	competitive	Two targets
200k_humans_Proviruses_Hug_JapVD_seq_7330	Caudoviricetes;Unknown	200k_humans_Viruses_Hug_JapVD_seq_7344	Caudoviricetes;Unknown	competitive	Two targets
200k_humans_Proviruses_Hug_JapVD_seq_7330	Caudoviricetes;Unknown	200k_humans_Viruses_Hug_JapVD_seq_7345	Caudoviricetes;Unknown	competitive	One target
200k_humans_Proviruses_Hug_JapVD_seq_7330	Caudoviricetes;Unknown	200k_humans_Viruses_Hug_JapVD_seq_7347	Caudoviricetes;Unknown	competitive	Two targets
200k_humans_Proviruses_Hug_JapVD_seq_7330	Caudoviricetes;Unknown	200k_humans_Viruses_Hug_MGV_seq_7358	Caudoviricetes;Unknown	competitive	Two targets
200k_humans_Proviruses_Hug_JapVD_seq_7330	Caudoviricetes;Unknown	200k_humans_Viruses_Hug_MGV_seq_7366	Caudoviricetes;Unknown	competitive	One target
200k_humans_Proviruses_Hug_JapVD_seq_7330	Caudoviricetes;Unknown	200k_humans_Viruses_Hug_MGV_seq_7701	Caudoviricetes;Unknown	competitive	One target
200k_humans_Proviruses_Hug_JapVD_seq_7330	Caudoviricetes;Unknown	200k_humans_Viruses_Hug_MGV_seq_7935	Caudoviricetes;Unknown	competitive	One target
200k_humans_Proviruses_Hug_JapVD_seq_7330	Caudoviricetes;Unknown	200k_humans_Viruses_Hug_MGV_seq_7995	Caudoviricetes;Unknown	competitive	One target
200k_humans_Proviruses_Hug_JapVD_seq_7330	Caudoviricetes;Unknown	200k_humans_Viruses_Hug_MGV_seq_7999	Caudoviricetes;Unknown	competitive	One target
200k_humans_Proviruses_Hug_JapVD_seq_7330	Caudoviricetes;Unknown	200k_humans_Viruses_Hug_MGV_seq_8002	Caudoviricetes;Unknown	competitive	One target
200k_humans_Proviruses_Hug_JapVD_seq_7330	Caudoviricetes;Unknown	200k_humans_Viruses_Hug_MGV_seq_8039	Caudoviricetes;Unknown	competitive	One target
200k_humans_Proviruses_Hug_JapVD_seq_7330	Caudoviricetes;Unknown	200k_humans_Viruses_Hug_MGV_seq_8040	Caudoviricetes;Unknown	competitive	One target
200k_humans_Proviruses_Hug_JapVD_seq_7330	Caudoviricetes;Unknown	200k_humans_Viruses_Hug_MGV_seq_8042	Caudoviricetes;Unknown	competitive	One target
200k_humans_Proviruses_Hug_JapVD_seq_7330	Caudoviricetes;Unknown	200k_humans_Viruses_Hug_MGV_seq_8046	Caudoviricetes;Unknown	competitive	Two targets
200k_humans_Proviruses_Hug_JapVD_seq_7330	Caudoviricetes;Unknown	200k_humans_Viruses_Hug_MGV_seq_8102	Caudoviricetes;Unknown	competitive	One target
200k_humans_Proviruses_Hug_JapVD_seq_7330	Caudoviricetes;Unknown	200k_refdb_Viruses_Ref_Refdb_seq_1245	Caudoviricetes;Unknown	competitive	One target
200k_humans_Proviruses_Hug_JapVD_seq_7330	Caudoviricetes;Unknown	200k_refdb_Viruses_Ref_Refdb_seq_147	Caudoviricetes;Unknown	competitive	One target
200k_humans_Proviruses_Hug_JapVD_seq_7330	Caudoviricetes;Unknown	200k_refdb_Viruses_Ref_Refdb_seq_1651	Caudoviricetes;Unknown	competitive	One target
200k_humans_Proviruses_Hug_JapVD_seq_7330	Caudoviricetes;Unknown	200k_refdb_Viruses_Ref_Refdb_seq_1652	Caudoviricetes;Unknown	competitive	One target
200k_humans_Proviruses_Hug_JapVD_seq_7330	Caudoviricetes;Unknown	200k_refdb_Viruses_Ref_Refdb_seq_2218	Caudoviricetes;Unknown	competitive	One target
200k_humans_Proviruses_Hug_JapVD_seq_7330	Caudoviricetes;Unknown	200k_refdb_Viruses_Ref_Refdb_seq_2219	Caudoviricetes;Unknown	competitive	Two targets
200k_humans_Proviruses_Hug_JapVD_seq_7330	Caudoviricetes;Unknown	200k_refdb_Viruses_Ref_Refdb_seq_2665	Caudoviricetes;Unknown	competitive	One target
200k_humans_Proviruses_Hug_JapVD_seq_7330	Caudoviricetes;Unknown	200k_refdb_Viruses_Ref_Refdb_seq_3589	Caudoviricetes;Unknown	competitive	Two targets
200k_humans_Proviruses_Hug_JapVD_seq_7330	Caudoviricetes;Unknown	200k_refdb_Viruses_Ref_Refdb_seq_374	Caudoviricetes;Unknown	competitive	Two targets
200k_humans_Proviruses_Hug_JapVD_seq_7330	Caudoviricetes;Unknown	200k_refdb_Viruses_Ref_Refdb_seq_4027	Caudoviricetes;Unknown	competitive	One target
200k_humans_Proviruses_Hug_JapVD_seq_7330	Caudoviricetes;Unknown	200k_refdb_Viruses_Ref_Refdb_seq_4942	Caudoviricetes;Unknown	competitive	One target
200k_humans_Proviruses_Hug_JapVD_seq_7330	Caudoviricetes;Unknown	200k_refdb_Viruses_Ref_Refdb_seq_5421	Caudoviricetes;Unknown	competitive	Two targets
200k_humans_Proviruses_Hug_JapVD_seq_7330	Caudoviricetes;Unknown	200k_refdb_Viruses_Ref_Refdb_seq_552	Caudoviricetes;Unknown	competitive	One target
200k_humans_Proviruses_Hug_JapVD_seq_7330	Caudoviricetes;Unknown	200k_refdb_Viruses_Ref_Refdb_seq_908	Caudoviricetes;Unknown	competitive	One target
200k_humans_Proviruses_Hug_JapVD_seq_7330	Caudoviricetes;Unknown	low200k_humans_Viruses_Hug_GPD_seq_7077150	Caudoviricetes;Unknown	competitive	One target
200k_humans_Proviruses_Hug_JapVD_seq_7331	Caudoviricetes;Unknown	200k_humans_Proviruses_Hug_CHGV_seq_6038	Caudoviricetes;Unknown	competitive	Two targets
200k_humans_Proviruses_Hug_JapVD_seq_7331	Caudoviricetes;Unknown	200k_humans_Proviruses_Hug_JapVD_seq_7330	Caudoviricetes;Unknown	competitive	Two targets
200k_humans_Proviruses_Hug_JapVD_seq_7331	Caudoviricetes;Unknown	200k_humans_Viruses_Hug_CHGV_seq_6045	Caudoviricetes;Unknown	competitive	Two targets
200k_humans_Proviruses_Hug_JapVD_seq_7331	Caudoviricetes;Unknown	200k_humans_Viruses_Hug_CHGV_seq_6048	Caudoviricetes;Unknown	competitive	One target
200k_humans_Proviruses_Hug_JapVD_seq_7331	Caudoviricetes;Unknown	200k_humans_Viruses_Hug_CHGV_seq_6050	Caudoviricetes;Unknown	competitive	One target
200k_humans_Proviruses_Hug_JapVD_seq_7331	Caudoviricetes;Unknown	200k_humans_Viruses_Hug_CHVD_seq_6072	Caudoviricetes;Unknown	competitive	Two targets
200k_humans_Proviruses_Hug_JapVD_seq_7331	Caudoviricetes;Unknown	200k_humans_Viruses_Hug_CeDGV_seq_6468	Caudoviricetes;Unknown	competitive	Two targets
200k_humans_Proviruses_Hug_JapVD_seq_7331	Caudoviricetes;Unknown	200k_humans_Viruses_Hug_ELGV_seq_11566	Caudoviricetes;Unknown	competitive	One target
200k_humans_Proviruses_Hug_JapVD_seq_7331	Caudoviricetes;Unknown	200k_humans_Viruses_Hug_ELGV_seq_11571	Caudoviricetes;Unknown	competitive	One target
200k_humans_Proviruses_Hug_JapVD_seq_7331	Caudoviricetes;Unknown	200k_humans_Viruses_Hug_GVD_seq_6739	Caudoviricetes;Unknown	competitive	Two targets
200k_humans_Proviruses_Hug_JapVD_seq_7331	Caudoviricetes;Unknown	200k_humans_Viruses_Hug_INGD_seq_7338	Caudoviricetes;Unknown	competitive	One target
200k_humans_Proviruses_Hug_JapVD_seq_7331	Caudoviricetes;Unknown	200k_humans_Viruses_Hug_JapVD_seq_7341	Caudoviricetes;Unknown	competitive	One target
200k_humans_Proviruses_Hug_JapVD_seq_7331	Caudoviricetes;Unknown	200k_humans_Viruses_Hug_JapVD_seq_7343	Caudoviricetes;Unknown	competitive	One target
200k_humans_Proviruses_Hug_JapVD_seq_7331	Caudoviricetes;Unknown	200k_humans_Viruses_Hug_JapVD_seq_7344	Caudoviricetes;Unknown	competitive	One target
200k_humans_Proviruses_Hug_JapVD_seq_7331	Caudoviricetes;Unknown	200k_humans_Viruses_Hug_JapVD_seq_7345	Caudoviricetes;Unknown	competitive	One target
200k_humans_Proviruses_Hug_JapVD_seq_7331	Caudoviricetes;Unknown	200k_humans_Viruses_Hug_JapVD_seq_7347	Caudoviricetes;Unknown	competitive	Two targets
200k_humans_Proviruses_Hug_JapVD_seq_7331	Caudoviricetes;Unknown	200k_humans_Viruses_Hug_JapVD_seq_7348	Caudoviricetes;Unknown	competitive	One target
200k_humans_Proviruses_Hug_JapVD_seq_7331	Caudoviricetes;Unknown	200k_humans_Viruses_Hug_MGV_seq_7355	Caudoviricetes;Unknown	competitive	Two targets
200k_humans_Proviruses_Hug_JapVD_seq_7331	Caudoviricetes;Unknown	200k_humans_Viruses_Hug_MGV_seq_7356	Caudoviricetes;Unknown	competitive	One target
200k_humans_Proviruses_Hug_JapVD_seq_7331	Caudoviricetes;Unknown	200k_humans_Viruses_Hug_MGV_seq_7358	Caudoviricetes;Unknown	competitive	Two targets
200k_humans_Proviruses_Hug_JapVD_seq_7331	Caudoviricetes;Unknown	200k_humans_Viruses_Hug_MGV_seq_7360	Caudoviricetes;Unknown	competitive	One target
200k_humans_Proviruses_Hug_JapVD_seq_7331	Caudoviricetes;Unknown	200k_humans_Viruses_Hug_MGV_seq_7366	Caudoviricetes;Unknown	competitive	One target
200k_humans_Proviruses_Hug_JapVD_seq_7331	Caudoviricetes;Unknown	200k_humans_Viruses_Hug_MGV_seq_7776	Caudoviricetes;Unknown	competitive	One target
200k_humans_Proviruses_Hug_JapVD_seq_7331	Caudoviricetes;Unknown	200k_humans_Viruses_Hug_MGV_seq_7935	Caudoviricetes;Unknown	competitive	One target
200k_humans_Proviruses_Hug_JapVD_seq_7331	Caudoviricetes;Unknown	200k_humans_Viruses_Hug_MGV_seq_7995	Caudoviricetes;Unknown	competitive	Two targets
200k_humans_Proviruses_Hug_JapVD_seq_7331	Caudoviricetes;Unknown	200k_humans_Viruses_Hug_MGV_seq_7999	Caudoviricetes;Unknown	competitive	One target
200k_humans_Proviruses_Hug_JapVD_seq_7331	Caudoviricetes;Unknown	200k_humans_Viruses_Hug_MGV_seq_8002	Caudoviricetes;Unknown	competitive	Two targets
200k_humans_Proviruses_Hug_JapVD_seq_7331	Caudoviricetes;Unknown	200k_humans_Viruses_Hug_MGV_seq_8006	Caudoviricetes;Unknown	competitive	One target
200k_humans_Proviruses_Hug_JapVD_seq_7331	Caudoviricetes;Unknown	200k_humans_Viruses_Hug_MGV_seq_8034	Caudoviricetes;Unknown	competitive	One target
200k_humans_Proviruses_Hug_JapVD_seq_7331	Caudoviricetes;Unknown	200k_humans_Viruses_Hug_MGV_seq_8039	Caudoviricetes;Unknown	competitive	One target
200k_humans_Proviruses_Hug_JapVD_seq_7331	Caudoviricetes;Unknown	200k_humans_Viruses_Hug_MGV_seq_8040	Caudoviricetes;Unknown	competitive	One target
200k_humans_Proviruses_Hug_JapVD_seq_7331	Caudoviricetes;Unknown	200k_humans_Viruses_Hug_MGV_seq_8042	Caudoviricetes;Unknown	competitive	One target
200k_humans_Proviruses_Hug_JapVD_seq_7331	Caudoviricetes;Unknown	200k_humans_Viruses_Hug_MGV_seq_8046	Caudoviricetes;Unknown	competitive	One target
200k_humans_Proviruses_Hug_JapVD_seq_7331	Caudoviricetes;Unknown	200k_humans_Viruses_Hug_MGV_seq_8083	Caudoviricetes;Unknown	competitive	One target
200k_humans_Proviruses_Hug_JapVD_seq_7331	Caudoviricetes;Unknown	200k_humans_Viruses_Hug_MGV_seq_8102	Caudoviricetes;Unknown	competitive	One target
200k_humans_Proviruses_Hug_JapVD_seq_7331	Caudoviricetes;Unknown	200k_refdb_Proviruses_Ref_Refdb_seq_5574	Caudoviricetes;Unknown	competitive	One target
200k_humans_Proviruses_Hug_JapVD_seq_7331	Caudoviricetes;Unknown	200k_refdb_Viruses_Ref_Refdb_seq_1245	Caudoviricetes;Unknown	competitive	One target
200k_humans_Proviruses_Hug_JapVD_seq_7331	Caudoviricetes;Unknown	200k_refdb_Viruses_Ref_Refdb_seq_147	Caudoviricetes;Unknown	competitive	One target
200k_humans_Proviruses_Hug_JapVD_seq_7331	Caudoviricetes;Unknown	200k_refdb_Viruses_Ref_Refdb_seq_1651	Caudoviricetes;Unknown	competitive	Two targets
200k_humans_Proviruses_Hug_JapVD_seq_7331	Caudoviricetes;Unknown	200k_refdb_Viruses_Ref_Refdb_seq_1652	Caudoviricetes;Unknown	competitive	Two targets
200k_humans_Proviruses_Hug_JapVD_seq_7331	Caudoviricetes;Unknown	200k_refdb_Viruses_Ref_Refdb_seq_2218	Caudoviricetes;Unknown	competitive	One target
200k_humans_Proviruses_Hug_JapVD_seq_7331	Caudoviricetes;Unknown	200k_refdb_Viruses_Ref_Refdb_seq_2219	Caudoviricetes;Unknown	competitive	One target
200k_humans_Proviruses_Hug_JapVD_seq_7331	Caudoviricetes;Unknown	200k_refdb_Viruses_Ref_Refdb_seq_2665	Caudoviricetes;Unknown	competitive	One target
200k_humans_Proviruses_Hug_JapVD_seq_7331	Caudoviricetes;Unknown	200k_refdb_Viruses_Ref_Refdb_seq_2910	Caudoviricetes;Unknown	competitive	One target
200k_humans_Proviruses_Hug_JapVD_seq_7331	Caudoviricetes;Unknown	200k_refdb_Viruses_Ref_Refdb_seq_3589	Caudoviricetes;Unknown	competitive	Two targets
200k_humans_Proviruses_Hug_JapVD_seq_7331	Caudoviricetes;Unknown	200k_refdb_Viruses_Ref_Refdb_seq_3613	Caudoviricetes;Unknown	competitive	One target
200k_humans_Proviruses_Hug_JapVD_seq_7331	Caudoviricetes;Unknown	200k_refdb_Viruses_Ref_Refdb_seq_3709	Caudoviricetes;Unknown	competitive	One target
200k_humans_Proviruses_Hug_JapVD_seq_7331	Caudoviricetes;Unknown	200k_refdb_Viruses_Ref_Refdb_seq_374	Caudoviricetes;Unknown	competitive	Two targets
200k_humans_Proviruses_Hug_JapVD_seq_7331	Caudoviricetes;Unknown	200k_refdb_Viruses_Ref_Refdb_seq_4057	Caudoviricetes;Unknown	competitive	One target
200k_humans_Proviruses_Hug_JapVD_seq_7331	Caudoviricetes;Unknown	200k_refdb_Viruses_Ref_Refdb_seq_4942	Caudoviricetes;Unknown	competitive	One target
200k_humans_Proviruses_Hug_JapVD_seq_7331	Caudoviricetes;Unknown	200k_refdb_Viruses_Ref_Refdb_seq_5348	Caudoviricetes;Unknown	competitive	Two targets
200k_humans_Proviruses_Hug_JapVD_seq_7331	Caudoviricetes;Unknown	200k_refdb_Viruses_Ref_Refdb_seq_5421	Caudoviricetes;Unknown	competitive	One target
200k_humans_Proviruses_Hug_JapVD_seq_7331	Caudoviricetes;Unknown	200k_refdb_Viruses_Ref_Refdb_seq_552	Caudoviricetes;Unknown	competitive	One target
200k_humans_Proviruses_Hug_JapVD_seq_7331	Caudoviricetes;Unknown	200k_refdb_Viruses_Ref_Refdb_seq_5615	Caudoviricetes;Unknown	competitive	One target
200k_humans_Proviruses_Hug_JapVD_seq_7331	Caudoviricetes;Unknown	200k_refdb_Viruses_Ref_Refdb_seq_5880	Caudoviricetes;Unknown	competitive	One target
200k_humans_Proviruses_Hug_JapVD_seq_7331	Caudoviricetes;Unknown	200k_refdb_Viruses_Ref_Refdb_seq_783	Caudoviricetes;Unknown	competitive	One target
200k_humans_Proviruses_Hug_JapVD_seq_7331	Caudoviricetes;Unknown	200k_refdb_Viruses_Ref_Refdb_seq_908	Caudoviricetes;Unknown	competitive	One target
200k_humans_Proviruses_Hug_JapVD_seq_7331	Caudoviricetes;Unknown	low200k_humans_Viruses_Hug_CHGV_seq_6788362	Caudoviricetes;Unknown	competitive	One target
200k_humans_Proviruses_Hug_JapVD_seq_7331	Caudoviricetes;Unknown	low200k_humans_Viruses_Hug_CHGV_seq_6788498	Caudoviricetes;Unknown	competitive	One target
200k_humans_Proviruses_Hug_JapVD_seq_7331	Caudoviricetes;Unknown	low200k_humans_Viruses_Hug_GPD_seq_7075697	Caudoviricetes;Unknown	competitive	One target
200k_humans_Proviruses_Hug_JapVD_seq_7331	Caudoviricetes;Unknown	low200k_humans_Viruses_Hug_JapVD_seq_7236702	Caudoviricetes;Unknown	non-competitive	One target
200k_humans_Viruses_Hug_CHGV_seq_6005	Caudoviricetes;Unknown	200k_humans_Viruses_Hug_HadzaGD_seq_7295	Unclassified	competitive	Two targets
200k_humans_Viruses_Hug_CHGV_seq_6005	Caudoviricetes;Unknown	200k_humans_Viruses_Hug_MGV_seq_7743	Caudoviricetes;Unknown	competitive	Two targets
200k_humans_Viruses_Hug_CHGV_seq_6005	Caudoviricetes;Unknown	200k_humans_Viruses_Hug_MGV_seq_7764	Caudoviricetes;Unknown	competitive	Two targets
200k_humans_Viruses_Hug_CHGV_seq_6005	Caudoviricetes;Unknown	200k_humans_Viruses_Hug_MGV_seq_7765	Caudoviricetes;Unknown	competitive	Two targets
200k_humans_Viruses_Hug_CHGV_seq_6005	Caudoviricetes;Unknown	200k_humans_Viruses_Hug_MGV_seq_7834	Caudoviricetes;Unknown	competitive	Two targets
200k_humans_Viruses_Hug_CHGV_seq_6005	Caudoviricetes;Unknown	low200k_humans_Viruses_Hug_MGV_seq_7401130	Caudoviricetes;Unknown	non-competitive	One target
200k_humans_Viruses_Hug_CHGV_seq_6005	Caudoviricetes;Unknown	low200k_refdb_Proviruses_Ref_Refdb_seq_6173184	Caudoviricetes;Unknown	non-competitive	One target
200k_humans_Viruses_Hug_CHGV_seq_6028	Caudoviricetes;Unknown	200k_humans_Viruses_Hug_CHGV_seq_6005	Caudoviricetes;Unknown	competitive	One target
200k_humans_Viruses_Hug_CHGV_seq_6028	Caudoviricetes;Unknown	200k_humans_Viruses_Hug_GVD_seq_6737	Unclassified	competitive	Two targets
200k_humans_Viruses_Hug_CHGV_seq_6028	Caudoviricetes;Unknown	200k_humans_Viruses_Hug_HadzaGD_seq_6796	Caudoviricetes;Unknown	competitive	Two targets
200k_humans_Viruses_Hug_CHGV_seq_6028	Caudoviricetes;Unknown	200k_humans_Viruses_Hug_HadzaGD_seq_6800	Caudoviricetes;Unknown	competitive	Two targets
200k_humans_Viruses_Hug_CHGV_seq_6028	Caudoviricetes;Unknown	200k_humans_Viruses_Hug_HadzaGD_seq_6993	Caudoviricetes;Unknown	competitive	Two targets
200k_humans_Viruses_Hug_CHGV_seq_6028	Caudoviricetes;Unknown	200k_humans_Viruses_Hug_HadzaGD_seq_7002	Caudoviricetes;Unknown	competitive	One target
200k_humans_Viruses_Hug_CHGV_seq_6028	Caudoviricetes;Unknown	200k_humans_Viruses_Hug_HadzaGD_seq_7095	Caudoviricetes;Unknown	competitive	Two targets
200k_humans_Viruses_Hug_CHGV_seq_6028	Caudoviricetes;Unknown	200k_humans_Viruses_Hug_HadzaGD_seq_7149	Caudoviricetes;Unknown	competitive	Two targets
200k_humans_Viruses_Hug_CHGV_seq_6028	Caudoviricetes;Unknown	200k_humans_Viruses_Hug_HadzaGD_seq_7180	Caudoviricetes;Unknown	competitive	Two targets
200k_humans_Viruses_Hug_CHGV_seq_6028	Caudoviricetes;Unknown	200k_humans_Viruses_Hug_HadzaGD_seq_7229	Caudoviricetes;Unknown	competitive	Two targets
200k_humans_Viruses_Hug_CHGV_seq_6028	Caudoviricetes;Unknown	200k_humans_Viruses_Hug_HadzaGD_seq_7242	Caudoviricetes;Unknown	competitive	One target
200k_humans_Viruses_Hug_CHGV_seq_6028	Caudoviricetes;Unknown	200k_humans_Viruses_Hug_HadzaGD_seq_7252	Unclassified	competitive	Two targets
200k_humans_Viruses_Hug_CHGV_seq_6028	Caudoviricetes;Unknown	200k_humans_Viruses_Hug_HadzaGD_seq_7318	Caudoviricetes;Unknown	competitive	Two targets
200k_humans_Viruses_Hug_CHGV_seq_6028	Caudoviricetes;Unknown	200k_humans_Viruses_Hug_MGV_seq_7386	Caudoviricetes;Unknown	competitive	One target
200k_humans_Viruses_Hug_CHGV_seq_6028	Caudoviricetes;Unknown	200k_humans_Viruses_Hug_MGV_seq_7409	Caudoviricetes;Unknown	competitive	One target
200k_humans_Viruses_Hug_CHGV_seq_6028	Caudoviricetes;Unknown	200k_humans_Viruses_Hug_MGV_seq_7410	Caudoviricetes;Unknown	competitive	Two targets
200k_humans_Viruses_Hug_CHGV_seq_6028	Caudoviricetes;Unknown	200k_humans_Viruses_Hug_MGV_seq_7413	Caudoviricetes;Unknown	competitive	Two targets
200k_humans_Viruses_Hug_CHGV_seq_6028	Caudoviricetes;Unknown	200k_humans_Viruses_Hug_MGV_seq_7417	Caudoviricetes;Unknown	competitive	Two targets
200k_humans_Viruses_Hug_CHGV_seq_6028	Caudoviricetes;Unknown	200k_humans_Viruses_Hug_MGV_seq_7418	Caudoviricetes;Unknown	competitive	Two targets
200k_humans_Viruses_Hug_CHGV_seq_6028	Caudoviricetes;Unknown	200k_humans_Viruses_Hug_MGV_seq_7420	Caudoviricetes;Unknown	competitive	Two targets
200k_humans_Viruses_Hug_CHGV_seq_6028	Caudoviricetes;Unknown	200k_humans_Viruses_Hug_MGV_seq_7459	Caudoviricetes;Unknown	competitive	Two targets
200k_humans_Viruses_Hug_CHGV_seq_6028	Caudoviricetes;Unknown	200k_humans_Viruses_Hug_MGV_seq_7489	Caudoviricetes;Unknown	competitive	Two targets
200k_humans_Viruses_Hug_CHGV_seq_6028	Caudoviricetes;Unknown	200k_humans_Viruses_Hug_MGV_seq_7707	Caudoviricetes;Unknown	competitive	One target
200k_humans_Viruses_Hug_CHGV_seq_6028	Caudoviricetes;Unknown	200k_humans_Viruses_Hug_MGV_seq_7764	Caudoviricetes;Unknown	competitive	One target
200k_humans_Viruses_Hug_CHGV_seq_6028	Caudoviricetes;Unknown	200k_humans_Viruses_Hug_MGV_seq_7765	Caudoviricetes;Unknown	competitive	One target
200k_humans_Viruses_Hug_CHGV_seq_6028	Caudoviricetes;Unknown	200k_humans_Viruses_Hug_MGV_seq_7799	Caudoviricetes;Unknown	competitive	Two targets
200k_humans_Viruses_Hug_CHGV_seq_6028	Caudoviricetes;Unknown	200k_humans_Viruses_Hug_MGV_seq_7834	Caudoviricetes;Unknown	competitive	One target
200k_humans_Viruses_Hug_CHGV_seq_6028	Caudoviricetes;Unknown	200k_humans_Viruses_Hug_MGV_seq_7871	Caudoviricetes;Unknown	competitive	One target
200k_humans_Viruses_Hug_CHGV_seq_6028	Caudoviricetes;Unknown	200k_humans_Viruses_Hug_MGV_seq_7952	Unclassified	competitive	Two targets
200k_humans_Viruses_Hug_CHGV_seq_6028	Caudoviricetes;Unknown	200k_humans_Viruses_Hug_MGV_seq_7963	Caudoviricetes;Unknown	competitive	Two targets
200k_humans_Viruses_Hug_CHGV_seq_6028	Caudoviricetes;Unknown	200k_humans_Viruses_Hug_MGV_seq_7998	Caudoviricetes;Unknown	competitive	One target
200k_humans_Viruses_Hug_CHGV_seq_6028	Caudoviricetes;Unknown	200k_humans_Viruses_Hug_MGV_seq_8004	Unclassified	competitive	Two targets
200k_humans_Viruses_Hug_CHGV_seq_6028	Caudoviricetes;Unknown	200k_humans_Viruses_Hug_MGV_seq_8007	Caudoviricetes;Unknown	competitive	One target
200k_humans_Viruses_Hug_CHGV_seq_6028	Caudoviricetes;Unknown	200k_humans_Viruses_Hug_MGV_seq_8008	Unclassified	competitive	Two targets
200k_humans_Viruses_Hug_CHGV_seq_6028	Caudoviricetes;Unknown	200k_humans_Viruses_Hug_MGV_seq_8017	Caudoviricetes;Unknown	competitive	One target
200k_humans_Viruses_Hug_CHGV_seq_6028	Caudoviricetes;Unknown	200k_humans_Viruses_Hug_MGV_seq_8085	Caudoviricetes;Unknown	competitive	One target
200k_humans_Viruses_Hug_CHGV_seq_6028	Caudoviricetes;Unknown	200k_refdb_Viruses_Ref_Refdb_seq_1106	Caudoviricetes;Unknown	competitive	One target
200k_humans_Viruses_Hug_CHGV_seq_6028	Caudoviricetes;Unknown	200k_refdb_Viruses_Ref_Refdb_seq_2081	Caudoviricetes;Unknown	competitive	One target
200k_humans_Viruses_Hug_CHGV_seq_6028	Caudoviricetes;Unknown	200k_refdb_Viruses_Ref_Refdb_seq_2734	Caudoviricetes;Unknown	competitive	Two targets
200k_humans_Viruses_Hug_CHGV_seq_6028	Caudoviricetes;Unknown	200k_refdb_Viruses_Ref_Refdb_seq_4499	Caudoviricetes;Unknown	competitive	One target
200k_humans_Viruses_Hug_CHGV_seq_6028	Caudoviricetes;Unknown	200k_refdb_Viruses_Ref_Refdb_seq_4947	Caudoviricetes;Unknown	competitive	One target
200k_humans_Viruses_Hug_CHGV_seq_6028	Caudoviricetes;Unknown	200k_refdb_Viruses_Ref_Refdb_seq_5896	Caudoviricetes;Unknown	competitive	One target
200k_humans_Viruses_Hug_CHGV_seq_6028	Caudoviricetes;Unknown	low200k_humans_Viruses_Hug_GVD_seq_7139624	Caudoviricetes;Unknown	competitive	One target
200k_humans_Viruses_Hug_CHGV_seq_6028	Caudoviricetes;Unknown	low200k_humans_Viruses_Hug_HadzaGD_seq_7158448	Caudoviricetes;Unknown	competitive	One target
200k_humans_Viruses_Hug_CHGV_seq_6028	Caudoviricetes;Unknown	low200k_humans_Viruses_Hug_HadzaGD_seq_7167468	Caudoviricetes;Unknown	competitive	Two targets
200k_humans_Viruses_Hug_CHGV_seq_6028	Caudoviricetes;Unknown	low200k_humans_Viruses_Hug_HadzaGD_seq_7167475	Unclassified	competitive	Two targets
200k_humans_Viruses_Hug_CHGV_seq_6028	Caudoviricetes;Unknown	low200k_humans_Viruses_Hug_HadzaGD_seq_7179772	Caudoviricetes;Unknown	competitive	Two targets
200k_humans_Viruses_Hug_CHGV_seq_6028	Caudoviricetes;Unknown	low200k_humans_Viruses_Hug_HadzaGD_seq_7185489	Caudoviricetes;Unknown	competitive	One target
200k_humans_Viruses_Hug_CHGV_seq_6028	Caudoviricetes;Unknown	low200k_humans_Viruses_Hug_HadzaGD_seq_7187433	Caudoviricetes;Unknown	competitive	One target
200k_humans_Viruses_Hug_CHGV_seq_6028	Caudoviricetes;Unknown	low200k_humans_Viruses_Hug_HadzaGD_seq_7194264	Caudoviricetes;Unknown	competitive	One target
200k_humans_Viruses_Hug_CHGV_seq_6028	Caudoviricetes;Unknown	low200k_humans_Viruses_Hug_HadzaGD_seq_7194877	Caudoviricetes;Unknown	competitive	One target
200k_humans_Viruses_Hug_CHGV_seq_6028	Caudoviricetes;Unknown	low200k_humans_Viruses_Hug_HadzaGD_seq_7195355	Caudoviricetes;Unknown	competitive	Two targets
200k_humans_Viruses_Hug_CHGV_seq_6028	Caudoviricetes;Unknown	low200k_humans_Viruses_Hug_MGV_seq_7263190	Caudoviricetes;Unknown	competitive	One target
200k_humans_Viruses_Hug_CHGV_seq_6028	Caudoviricetes;Unknown	low200k_humans_Viruses_Hug_MGV_seq_7281688	Caudoviricetes;Unknown	competitive	One target
200k_humans_Viruses_Hug_CHGV_seq_6028	Caudoviricetes;Unknown	low200k_humans_Viruses_Hug_MGV_seq_7281739	Caudoviricetes;Unknown	non-competitive	One target
200k_humans_Viruses_Hug_CHGV_seq_6028	Caudoviricetes;Unknown	low200k_humans_Viruses_Hug_MGV_seq_7286780	Caudoviricetes;Unknown	competitive	One target
200k_humans_Viruses_Hug_CHGV_seq_6028	Caudoviricetes;Unknown	low200k_humans_Viruses_Hug_MGV_seq_7286785	Caudoviricetes;Unknown	competitive	Two targets
200k_humans_Viruses_Hug_CHGV_seq_6028	Caudoviricetes;Unknown	low200k_humans_Viruses_Hug_MGV_seq_7289165	Caudoviricetes;Unknown	competitive	One target
200k_humans_Viruses_Hug_CHGV_seq_6028	Caudoviricetes;Unknown	low200k_humans_Viruses_Hug_MGV_seq_7303567	Caudoviricetes;Unknown	competitive	One target
200k_humans_Viruses_Hug_CHGV_seq_6028	Caudoviricetes;Unknown	low200k_humans_Viruses_Hug_MGV_seq_7303598	Caudoviricetes;Unknown	competitive	One target
200k_humans_Viruses_Hug_CHGV_seq_6028	Caudoviricetes;Unknown	low200k_humans_Viruses_Hug_MGV_seq_7303608	Caudoviricetes;Unknown	competitive	One target
200k_humans_Viruses_Hug_CHGV_seq_6028	Caudoviricetes;Unknown	low200k_humans_Viruses_Hug_MGV_seq_7308914	Caudoviricetes;Unknown	competitive	One target
200k_humans_Viruses_Hug_CHGV_seq_6028	Caudoviricetes;Unknown	low200k_humans_Viruses_Hug_MGV_seq_7308935	Caudoviricetes;Unknown	competitive	One target
200k_humans_Viruses_Hug_CHGV_seq_6028	Caudoviricetes;Unknown	low200k_humans_Viruses_Hug_MGV_seq_7321976	Caudoviricetes;Unknown	non-competitive	One target
200k_humans_Viruses_Hug_CHGV_seq_6028	Caudoviricetes;Unknown	low200k_humans_Viruses_Hug_MGV_seq_7341236	Caudoviricetes;Unknown	competitive	One target
200k_humans_Viruses_Hug_CHGV_seq_6028	Caudoviricetes;Unknown	low200k_humans_Viruses_Hug_MGV_seq_7341259	Caudoviricetes;Unknown	competitive	One target
200k_humans_Viruses_Hug_CHGV_seq_6028	Caudoviricetes;Unknown	low200k_humans_Viruses_Hug_MGV_seq_7341266	Caudoviricetes;Unknown	competitive	One target
200k_humans_Viruses_Hug_CHGV_seq_6028	Caudoviricetes;Unknown	low200k_humans_Viruses_Hug_MGV_seq_7341269	Caudoviricetes;Unknown	non-competitive	One target
200k_humans_Viruses_Hug_CHGV_seq_6028	Caudoviricetes;Unknown	low200k_humans_Viruses_Hug_MGV_seq_7341270	Caudoviricetes;Unknown	non-competitive	One target
200k_humans_Viruses_Hug_CHGV_seq_6028	Caudoviricetes;Unknown	low200k_humans_Viruses_Hug_MGV_seq_7341282	Caudoviricetes;Unknown	competitive	One target
200k_humans_Viruses_Hug_CHGV_seq_6028	Caudoviricetes;Unknown	low200k_humans_Viruses_Hug_MGV_seq_7357129	Unclassified	competitive	Two targets
200k_humans_Viruses_Hug_CHGV_seq_6028	Caudoviricetes;Unknown	low200k_humans_Viruses_Hug_MGV_seq_7359945	Caudoviricetes;Unknown	competitive	Two targets
200k_humans_Viruses_Hug_CHGV_seq_6028	Caudoviricetes;Unknown	low200k_humans_Viruses_Hug_MGV_seq_7359962	Caudoviricetes;Unknown	competitive	Two targets
200k_humans_Viruses_Hug_CHGV_seq_6028	Caudoviricetes;Unknown	low200k_humans_Viruses_Hug_MGV_seq_7359968	Unclassified	competitive	Two targets
200k_humans_Viruses_Hug_CHGV_seq_6028	Caudoviricetes;Unknown	low200k_humans_Viruses_Hug_MGV_seq_7359971	Caudoviricetes;Unknown	non-competitive	One target
200k_humans_Viruses_Hug_CHGV_seq_6028	Caudoviricetes;Unknown	low200k_humans_Viruses_Hug_MGV_seq_7359988	Unclassified	non-competitive	Two targets
200k_humans_Viruses_Hug_CHGV_seq_6028	Caudoviricetes;Unknown	low200k_humans_Viruses_Hug_MGV_seq_7360000	Caudoviricetes;Unknown	competitive	One target
200k_humans_Viruses_Hug_CHGV_seq_6028	Caudoviricetes;Unknown	low200k_humans_Viruses_Hug_MGV_seq_7360014	Caudoviricetes;Unknown	competitive	Two targets
200k_humans_Viruses_Hug_CHGV_seq_6028	Caudoviricetes;Unknown	low200k_humans_Viruses_Hug_MGV_seq_7360019	Caudoviricetes;Unknown	competitive	One target
200k_humans_Viruses_Hug_CHGV_seq_6028	Caudoviricetes;Unknown	low200k_humans_Viruses_Hug_MGV_seq_7367201	Caudoviricetes;Unknown	competitive	One target
200k_humans_Viruses_Hug_CHGV_seq_6028	Caudoviricetes;Unknown	low200k_humans_Viruses_Hug_MGV_seq_7367209	Caudoviricetes;Unknown	competitive	One target
200k_humans_Viruses_Hug_CHGV_seq_6028	Caudoviricetes;Unknown	low200k_humans_Viruses_Hug_MGV_seq_7374720	Caudoviricetes;Unknown	competitive	One target
200k_humans_Viruses_Hug_CHGV_seq_6028	Caudoviricetes;Unknown	low200k_humans_Viruses_Hug_MGV_seq_7374727	Unclassified	competitive	Two targets
200k_humans_Viruses_Hug_CHGV_seq_6028	Caudoviricetes;Unknown	low200k_humans_Viruses_Hug_MGV_seq_7374770	Caudoviricetes;Unknown	competitive	One target
200k_humans_Viruses_Hug_CHGV_seq_6028	Caudoviricetes;Unknown	low200k_refdb_Viruses_Ref_Refdb_seq_1309863	Caudoviricetes;Unknown	non-competitive	One target
200k_humans_Viruses_Hug_CHGV_seq_6028	Caudoviricetes;Unknown	low200k_refdb_Viruses_Ref_Refdb_seq_1391580	Caudoviricetes;Unknown	competitive	One target
200k_humans_Viruses_Hug_CHGV_seq_6028	Caudoviricetes;Unknown	low200k_refdb_Viruses_Ref_Refdb_seq_1459636	Caudoviricetes;Unknown	competitive	One target
200k_humans_Viruses_Hug_CHGV_seq_6028	Caudoviricetes;Unknown	low200k_refdb_Viruses_Ref_Refdb_seq_167514	Caudoviricetes;Unknown	competitive	Two targets
200k_humans_Viruses_Hug_CHGV_seq_6028	Caudoviricetes;Unknown	low200k_refdb_Viruses_Ref_Refdb_seq_3091840	Caudoviricetes;Unknown	competitive	One target
200k_humans_Viruses_Hug_CHGV_seq_6028	Caudoviricetes;Unknown	low200k_refdb_Viruses_Ref_Refdb_seq_3598475	Caudoviricetes;Unknown	non-competitive	One target
200k_humans_Viruses_Hug_CHGV_seq_6028	Caudoviricetes;Unknown	low200k_refdb_Viruses_Ref_Refdb_seq_3995704	Caudoviricetes;Unknown	competitive	One target
200k_humans_Viruses_Hug_CHGV_seq_6028	Caudoviricetes;Unknown	low200k_refdb_Viruses_Ref_Refdb_seq_4011419	Caudoviricetes;Unknown	competitive	One target
200k_humans_Viruses_Hug_CHGV_seq_6028	Caudoviricetes;Unknown	low200k_refdb_Viruses_Ref_Refdb_seq_5120364	Caudoviricetes;Unknown	competitive	One target
200k_humans_Viruses_Hug_CHGV_seq_6028	Caudoviricetes;Unknown	low200k_refdb_Viruses_Ref_Refdb_seq_5218086	Caudoviricetes;Unknown	non-competitive	One target
200k_humans_Viruses_Hug_CHGV_seq_6028	Caudoviricetes;Unknown	low200k_refdb_Viruses_Ref_Refdb_seq_5583046	Caudoviricetes;Unknown	competitive	One target
200k_humans_Viruses_Hug_CHGV_seq_6028	Caudoviricetes;Unknown	low200k_refdb_Viruses_Ref_Refdb_seq_5760589	Caudoviricetes;Unknown	non-competitive	One target
200k_humans_Viruses_Hug_CHGV_seq_6028	Caudoviricetes;Unknown	low200k_refdb_Viruses_Ref_Refdb_seq_6015144	Caudoviricetes;Unknown	competitive	One target
200k_humans_Viruses_Hug_CHGV_seq_6028	Caudoviricetes;Unknown	low200k_refdb_Viruses_Ref_Refdb_seq_6266369	Caudoviricetes;Unknown	competitive	One target
200k_humans_Viruses_Hug_CHGV_seq_6033	Caudoviricetes;Unknown	200k_humans_Proviruses_Hug_CHGV_seq_6001	Caudoviricetes;Unknown	competitive	Two targets
200k_humans_Viruses_Hug_CHGV_seq_6033	Caudoviricetes;Unknown	200k_humans_Viruses_Hug_CHGV_seq_6010	Caudoviricetes;Unknown	competitive	One target
200k_humans_Viruses_Hug_CHGV_seq_6033	Caudoviricetes;Unknown	200k_humans_Viruses_Hug_CHGV_seq_6011	Caudoviricetes;Unknown	competitive	One target
200k_humans_Viruses_Hug_CHGV_seq_6033	Caudoviricetes;Unknown	200k_humans_Viruses_Hug_MGV_seq_7538	Caudoviricetes;Unknown	competitive	Two targets
200k_humans_Viruses_Hug_CHGV_seq_6033	Caudoviricetes;Unknown	200k_refdb_Viruses_Ref_Refdb_seq_1270	Caudoviricetes;Unknown	competitive	Two targets
200k_humans_Viruses_Hug_CHGV_seq_6033	Caudoviricetes;Unknown	200k_refdb_Viruses_Ref_Refdb_seq_4479	Caudoviricetes;Unknown	competitive	Two targets
200k_humans_Viruses_Hug_CHGV_seq_6033	Caudoviricetes;Unknown	low200k_humans_Viruses_Hug_INGD_seq_7230811	Caudoviricetes;Unknown	competitive	One target
200k_humans_Viruses_Hug_CHGV_seq_6033	Caudoviricetes;Unknown	low200k_humans_Viruses_Hug_MGV_seq_7272077	Caudoviricetes;Unknown	competitive	Two targets
200k_humans_Viruses_Hug_CHGV_seq_6033	Caudoviricetes;Unknown	low200k_humans_Viruses_Hug_MGV_seq_7396841	Caudoviricetes;Unknown	competitive	Two targets
200k_humans_Viruses_Hug_CHGV_seq_6033	Caudoviricetes;Unknown	low200k_refdb_Viruses_Ref_Refdb_seq_1053945	Caudoviricetes;Unknown	competitive	Two targets
200k_humans_Viruses_Hug_CHGV_seq_6033	Caudoviricetes;Unknown	low200k_refdb_Viruses_Ref_Refdb_seq_1881152	Caudoviricetes;Unknown	competitive	Two targets
200k_humans_Viruses_Hug_CHGV_seq_6033	Caudoviricetes;Unknown	low200k_refdb_Viruses_Ref_Refdb_seq_6226361	Caudoviricetes;Unknown	competitive	Two targets
200k_humans_Viruses_Hug_CHGV_seq_6041	Caudoviricetes;Unknown	200k_humans_Viruses_Hug_CHGV_seq_6043	Caudoviricetes;Unknown	competitive	Two targets
200k_humans_Viruses_Hug_CHGV_seq_6043	Caudoviricetes;Unknown	200k_humans_Viruses_Hug_CHGV_seq_6041	Caudoviricetes;Unknown	competitive	Two targets
200k_humans_Viruses_Hug_CHGV_seq_6045	Caudoviricetes;Unknown	200k_humans_Proviruses_Hug_CHGV_seq_6038	Caudoviricetes;Unknown	competitive	Two targets
200k_humans_Viruses_Hug_CHGV_seq_6045	Caudoviricetes;Unknown	200k_humans_Proviruses_Hug_JapVD_seq_7330	Caudoviricetes;Unknown	competitive	One target
200k_humans_Viruses_Hug_CHGV_seq_6045	Caudoviricetes;Unknown	200k_humans_Proviruses_Hug_JapVD_seq_7331	Caudoviricetes;Unknown	competitive	Two targets
200k_humans_Viruses_Hug_CHGV_seq_6045	Caudoviricetes;Unknown	200k_humans_Viruses_Hug_CHGV_seq_6048	Caudoviricetes;Unknown	competitive	Two targets
200k_humans_Viruses_Hug_CHGV_seq_6045	Caudoviricetes;Unknown	200k_humans_Viruses_Hug_CHGV_seq_6050	Caudoviricetes;Unknown	competitive	Two targets
200k_humans_Viruses_Hug_CHGV_seq_6045	Caudoviricetes;Unknown	200k_humans_Viruses_Hug_CHVD_seq_6072	Caudoviricetes;Unknown	competitive	Two targets
200k_humans_Viruses_Hug_CHGV_seq_6045	Caudoviricetes;Unknown	200k_humans_Viruses_Hug_CeDGV_seq_6468	Caudoviricetes;Unknown	competitive	One target
200k_humans_Viruses_Hug_CHGV_seq_6045	Caudoviricetes;Unknown	200k_humans_Viruses_Hug_ELGV_seq_11566	Caudoviricetes;Unknown	competitive	Two targets
200k_humans_Viruses_Hug_CHGV_seq_6045	Caudoviricetes;Unknown	200k_humans_Viruses_Hug_ELGV_seq_11571	Caudoviricetes;Unknown	competitive	Two targets
200k_humans_Viruses_Hug_CHGV_seq_6045	Caudoviricetes;Unknown	200k_humans_Viruses_Hug_GVD_seq_6739	Caudoviricetes;Unknown	competitive	Two targets
200k_humans_Viruses_Hug_CHGV_seq_6045	Caudoviricetes;Unknown	200k_humans_Viruses_Hug_INGD_seq_7338	Caudoviricetes;Unknown	competitive	One target
200k_humans_Viruses_Hug_CHGV_seq_6045	Caudoviricetes;Unknown	200k_humans_Viruses_Hug_JapVD_seq_7341	Caudoviricetes;Unknown	competitive	One target
200k_humans_Viruses_Hug_CHGV_seq_6045	Caudoviricetes;Unknown	200k_humans_Viruses_Hug_JapVD_seq_7343	Caudoviricetes;Unknown	competitive	Two targets
200k_humans_Viruses_Hug_CHGV_seq_6045	Caudoviricetes;Unknown	200k_humans_Viruses_Hug_JapVD_seq_7344	Caudoviricetes;Unknown	competitive	Two targets
200k_humans_Viruses_Hug_CHGV_seq_6045	Caudoviricetes;Unknown	200k_humans_Viruses_Hug_JapVD_seq_7345	Caudoviricetes;Unknown	competitive	One target
200k_humans_Viruses_Hug_CHGV_seq_6045	Caudoviricetes;Unknown	200k_humans_Viruses_Hug_JapVD_seq_7347	Caudoviricetes;Unknown	competitive	Two targets
200k_humans_Viruses_Hug_CHGV_seq_6045	Caudoviricetes;Unknown	200k_humans_Viruses_Hug_JapVD_seq_7348	Caudoviricetes;Unknown	competitive	One target
200k_humans_Viruses_Hug_CHGV_seq_6045	Caudoviricetes;Unknown	200k_humans_Viruses_Hug_MGV_seq_7355	Caudoviricetes;Unknown	competitive	One target
200k_humans_Viruses_Hug_CHGV_seq_6045	Caudoviricetes;Unknown	200k_humans_Viruses_Hug_MGV_seq_7356	Caudoviricetes;Unknown	competitive	One target
200k_humans_Viruses_Hug_CHGV_seq_6045	Caudoviricetes;Unknown	200k_humans_Viruses_Hug_MGV_seq_7358	Caudoviricetes;Unknown	competitive	Two targets
200k_humans_Viruses_Hug_CHGV_seq_6045	Caudoviricetes;Unknown	200k_humans_Viruses_Hug_MGV_seq_7360	Caudoviricetes;Unknown	competitive	One target
200k_humans_Viruses_Hug_CHGV_seq_6045	Caudoviricetes;Unknown	200k_humans_Viruses_Hug_MGV_seq_7776	Caudoviricetes;Unknown	competitive	One target
200k_humans_Viruses_Hug_CHGV_seq_6045	Caudoviricetes;Unknown	200k_humans_Viruses_Hug_MGV_seq_7935	Caudoviricetes;Unknown	competitive	One target
200k_humans_Viruses_Hug_CHGV_seq_6045	Caudoviricetes;Unknown	200k_humans_Viruses_Hug_MGV_seq_7995	Caudoviricetes;Unknown	competitive	One target
200k_humans_Viruses_Hug_CHGV_seq_6045	Caudoviricetes;Unknown	200k_humans_Viruses_Hug_MGV_seq_7999	Caudoviricetes;Unknown	competitive	One target
200k_humans_Viruses_Hug_CHGV_seq_6045	Caudoviricetes;Unknown	200k_humans_Viruses_Hug_MGV_seq_8006	Caudoviricetes;Unknown	competitive	One target
200k_humans_Viruses_Hug_CHGV_seq_6045	Caudoviricetes;Unknown	200k_humans_Viruses_Hug_MGV_seq_8034	Caudoviricetes;Unknown	competitive	One target
200k_humans_Viruses_Hug_CHGV_seq_6045	Caudoviricetes;Unknown	200k_humans_Viruses_Hug_MGV_seq_8039	Caudoviricetes;Unknown	competitive	One target
200k_humans_Viruses_Hug_CHGV_seq_6045	Caudoviricetes;Unknown	200k_humans_Viruses_Hug_MGV_seq_8040	Caudoviricetes;Unknown	competitive	One target
200k_humans_Viruses_Hug_CHGV_seq_6045	Caudoviricetes;Unknown	200k_humans_Viruses_Hug_MGV_seq_8042	Caudoviricetes;Unknown	competitive	One target
200k_humans_Viruses_Hug_CHGV_seq_6045	Caudoviricetes;Unknown	200k_humans_Viruses_Hug_MGV_seq_8046	Caudoviricetes;Unknown	competitive	Two targets
200k_humans_Viruses_Hug_CHGV_seq_6045	Caudoviricetes;Unknown	200k_humans_Viruses_Hug_MGV_seq_8083	Caudoviricetes;Unknown	competitive	One target
200k_humans_Viruses_Hug_CHGV_seq_6045	Caudoviricetes;Unknown	200k_humans_Viruses_Hug_MGV_seq_8102	Caudoviricetes;Unknown	competitive	One target
200k_humans_Viruses_Hug_CHGV_seq_6045	Caudoviricetes;Unknown	200k_refdb_Proviruses_Ref_Refdb_seq_5574	Caudoviricetes;Unknown	competitive	One target
200k_humans_Viruses_Hug_CHGV_seq_6045	Caudoviricetes;Unknown	200k_refdb_Viruses_Ref_Refdb_seq_147	Caudoviricetes;Unknown	competitive	One target
200k_humans_Viruses_Hug_CHGV_seq_6045	Caudoviricetes;Unknown	200k_refdb_Viruses_Ref_Refdb_seq_1651	Caudoviricetes;Unknown	competitive	One target
200k_humans_Viruses_Hug_CHGV_seq_6045	Caudoviricetes;Unknown	200k_refdb_Viruses_Ref_Refdb_seq_2218	Caudoviricetes;Unknown	competitive	One target
200k_humans_Viruses_Hug_CHGV_seq_6045	Caudoviricetes;Unknown	200k_refdb_Viruses_Ref_Refdb_seq_2219	Caudoviricetes;Unknown	competitive	Two targets
200k_humans_Viruses_Hug_CHGV_seq_6045	Caudoviricetes;Unknown	200k_refdb_Viruses_Ref_Refdb_seq_2665	Caudoviricetes;Unknown	competitive	One target
200k_humans_Viruses_Hug_CHGV_seq_6045	Caudoviricetes;Unknown	200k_refdb_Viruses_Ref_Refdb_seq_2910	Caudoviricetes;Unknown	competitive	One target
200k_humans_Viruses_Hug_CHGV_seq_6045	Caudoviricetes;Unknown	200k_refdb_Viruses_Ref_Refdb_seq_3589	Caudoviricetes;Unknown	competitive	Two targets
200k_humans_Viruses_Hug_CHGV_seq_6045	Caudoviricetes;Unknown	200k_refdb_Viruses_Ref_Refdb_seq_3613	Caudoviricetes;Unknown	competitive	One target
200k_humans_Viruses_Hug_CHGV_seq_6045	Caudoviricetes;Unknown	200k_refdb_Viruses_Ref_Refdb_seq_3709	Caudoviricetes;Unknown	competitive	Two targets
200k_humans_Viruses_Hug_CHGV_seq_6045	Caudoviricetes;Unknown	200k_refdb_Viruses_Ref_Refdb_seq_374	Caudoviricetes;Unknown	competitive	Two targets
200k_humans_Viruses_Hug_CHGV_seq_6045	Caudoviricetes;Unknown	200k_refdb_Viruses_Ref_Refdb_seq_4057	Caudoviricetes;Unknown	competitive	One target
200k_humans_Viruses_Hug_CHGV_seq_6045	Caudoviricetes;Unknown	200k_refdb_Viruses_Ref_Refdb_seq_4942	Caudoviricetes;Unknown	competitive	One target
200k_humans_Viruses_Hug_CHGV_seq_6045	Caudoviricetes;Unknown	200k_refdb_Viruses_Ref_Refdb_seq_5348	Caudoviricetes;Unknown	competitive	One target
200k_humans_Viruses_Hug_CHGV_seq_6045	Caudoviricetes;Unknown	200k_refdb_Viruses_Ref_Refdb_seq_5421	Caudoviricetes;Unknown	competitive	Two targets
200k_humans_Viruses_Hug_CHGV_seq_6045	Caudoviricetes;Unknown	200k_refdb_Viruses_Ref_Refdb_seq_552	Caudoviricetes;Unknown	competitive	One target
200k_humans_Viruses_Hug_CHGV_seq_6045	Caudoviricetes;Unknown	200k_refdb_Viruses_Ref_Refdb_seq_5615	Caudoviricetes;Unknown	competitive	One target
200k_humans_Viruses_Hug_CHGV_seq_6045	Caudoviricetes;Unknown	200k_refdb_Viruses_Ref_Refdb_seq_5880	Caudoviricetes;Unknown	competitive	One target
200k_humans_Viruses_Hug_CHGV_seq_6045	Caudoviricetes;Unknown	200k_refdb_Viruses_Ref_Refdb_seq_783	Caudoviricetes;Unknown	competitive	One target
200k_humans_Viruses_Hug_CHGV_seq_6045	Caudoviricetes;Unknown	200k_refdb_Viruses_Ref_Refdb_seq_908	Caudoviricetes;Unknown	competitive	One target
200k_humans_Viruses_Hug_CHGV_seq_6045	Caudoviricetes;Unknown	low200k_humans_Viruses_Hug_CHGV_seq_6788362	Caudoviricetes;Unknown	competitive	Two targets
200k_humans_Viruses_Hug_CHGV_seq_6045	Caudoviricetes;Unknown	low200k_humans_Viruses_Hug_CHGV_seq_6788498	Caudoviricetes;Unknown	competitive	One target
200k_humans_Viruses_Hug_CHGV_seq_6045	Caudoviricetes;Unknown	low200k_humans_Viruses_Hug_GPD_seq_7075697	Caudoviricetes;Unknown	competitive	One target
200k_humans_Viruses_Hug_CHGV_seq_6048	Caudoviricetes;Unknown	200k_humans_Proviruses_Hug_JapVD_seq_7330	Caudoviricetes;Unknown	competitive	One target
200k_humans_Viruses_Hug_CHGV_seq_6048	Caudoviricetes;Unknown	200k_humans_Viruses_Hug_CHGV_seq_6045	Caudoviricetes;Unknown	competitive	Two targets
200k_humans_Viruses_Hug_CHGV_seq_6048	Caudoviricetes;Unknown	200k_humans_Viruses_Hug_CHGV_seq_6050	Caudoviricetes;Unknown	competitive	Two targets
200k_humans_Viruses_Hug_CHGV_seq_6048	Caudoviricetes;Unknown	200k_humans_Viruses_Hug_CHVD_seq_6072	Caudoviricetes;Unknown	competitive	Two targets
200k_humans_Viruses_Hug_CHGV_seq_6048	Caudoviricetes;Unknown	200k_humans_Viruses_Hug_ELGV_seq_11566	Caudoviricetes;Unknown	competitive	Two targets
200k_humans_Viruses_Hug_CHGV_seq_6048	Caudoviricetes;Unknown	200k_humans_Viruses_Hug_ELGV_seq_11571	Caudoviricetes;Unknown	competitive	Two targets
200k_humans_Viruses_Hug_CHGV_seq_6048	Caudoviricetes;Unknown	200k_humans_Viruses_Hug_GVD_seq_6739	Caudoviricetes;Unknown	competitive	Two targets
200k_humans_Viruses_Hug_CHGV_seq_6048	Caudoviricetes;Unknown	200k_humans_Viruses_Hug_JapVD_seq_7343	Caudoviricetes;Unknown	competitive	Two targets
200k_humans_Viruses_Hug_CHGV_seq_6048	Caudoviricetes;Unknown	200k_humans_Viruses_Hug_JapVD_seq_7344	Caudoviricetes;Unknown	competitive	Two targets
200k_humans_Viruses_Hug_CHGV_seq_6048	Caudoviricetes;Unknown	200k_humans_Viruses_Hug_MGV_seq_8042	Caudoviricetes;Unknown	competitive	One target
200k_humans_Viruses_Hug_CHGV_seq_6048	Caudoviricetes;Unknown	200k_humans_Viruses_Hug_MGV_seq_8046	Caudoviricetes;Unknown	competitive	Two targets
200k_humans_Viruses_Hug_CHGV_seq_6048	Caudoviricetes;Unknown	200k_refdb_Viruses_Ref_Refdb_seq_2219	Caudoviricetes;Unknown	competitive	Two targets
200k_humans_Viruses_Hug_CHGV_seq_6048	Caudoviricetes;Unknown	200k_refdb_Viruses_Ref_Refdb_seq_2665	Caudoviricetes;Unknown	competitive	One target
200k_humans_Viruses_Hug_CHGV_seq_6048	Caudoviricetes;Unknown	200k_refdb_Viruses_Ref_Refdb_seq_3589	Caudoviricetes;Unknown	competitive	Two targets
200k_humans_Viruses_Hug_CHGV_seq_6048	Caudoviricetes;Unknown	200k_refdb_Viruses_Ref_Refdb_seq_3709	Caudoviricetes;Unknown	competitive	Two targets
200k_humans_Viruses_Hug_CHGV_seq_6048	Caudoviricetes;Unknown	200k_refdb_Viruses_Ref_Refdb_seq_5421	Caudoviricetes;Unknown	competitive	Two targets
200k_humans_Viruses_Hug_CHGV_seq_6048	Caudoviricetes;Unknown	low200k_humans_Viruses_Hug_CHGV_seq_6788362	Caudoviricetes;Unknown	competitive	Two targets
200k_humans_Viruses_Hug_CHGV_seq_6048	Caudoviricetes;Unknown	low200k_humans_Viruses_Hug_MGV_seq_7408179	Caudoviricetes;Unknown	non-competitive	One target
200k_humans_Viruses_Hug_CHGV_seq_6048	Caudoviricetes;Unknown	low200k_humans_Viruses_Hug_MGV_seq_7420461	Caudoviricetes;Unknown	non-competitive	One target
200k_humans_Viruses_Hug_CHGV_seq_6048	Caudoviricetes;Unknown	low200k_refdb_Viruses_Ref_Refdb_seq_2335099	Caudoviricetes;Unknown	non-competitive	One target
200k_humans_Viruses_Hug_CHGV_seq_6048	Caudoviricetes;Unknown	low200k_refdb_Viruses_Ref_Refdb_seq_6682229	Caudoviricetes;Unknown	non-competitive	One target
200k_humans_Viruses_Hug_CHGV_seq_6050	Caudoviricetes;Unknown	200k_humans_Proviruses_Hug_JapVD_seq_7330	Caudoviricetes;Unknown	competitive	One target
200k_humans_Viruses_Hug_CHGV_seq_6050	Caudoviricetes;Unknown	200k_humans_Viruses_Hug_CHGV_seq_6045	Caudoviricetes;Unknown	competitive	Two targets
200k_humans_Viruses_Hug_CHGV_seq_6050	Caudoviricetes;Unknown	200k_humans_Viruses_Hug_CHGV_seq_6048	Caudoviricetes;Unknown	competitive	Two targets
200k_humans_Viruses_Hug_CHGV_seq_6050	Caudoviricetes;Unknown	200k_humans_Viruses_Hug_CHVD_seq_6072	Caudoviricetes;Unknown	competitive	Two targets
200k_humans_Viruses_Hug_CHGV_seq_6050	Caudoviricetes;Unknown	200k_humans_Viruses_Hug_ELGV_seq_11566	Caudoviricetes;Unknown	competitive	Two targets
200k_humans_Viruses_Hug_CHGV_seq_6050	Caudoviricetes;Unknown	200k_humans_Viruses_Hug_ELGV_seq_11571	Caudoviricetes;Unknown	competitive	Two targets
200k_humans_Viruses_Hug_CHGV_seq_6050	Caudoviricetes;Unknown	200k_humans_Viruses_Hug_GVD_seq_6739	Caudoviricetes;Unknown	competitive	Two targets
200k_humans_Viruses_Hug_CHGV_seq_6050	Caudoviricetes;Unknown	200k_humans_Viruses_Hug_JapVD_seq_7343	Caudoviricetes;Unknown	competitive	Two targets
200k_humans_Viruses_Hug_CHGV_seq_6050	Caudoviricetes;Unknown	200k_humans_Viruses_Hug_JapVD_seq_7344	Caudoviricetes;Unknown	competitive	Two targets
200k_humans_Viruses_Hug_CHGV_seq_6050	Caudoviricetes;Unknown	200k_humans_Viruses_Hug_MGV_seq_8042	Caudoviricetes;Unknown	competitive	One target
200k_humans_Viruses_Hug_CHGV_seq_6050	Caudoviricetes;Unknown	200k_humans_Viruses_Hug_MGV_seq_8046	Caudoviricetes;Unknown	competitive	Two targets
200k_humans_Viruses_Hug_CHGV_seq_6050	Caudoviricetes;Unknown	200k_refdb_Viruses_Ref_Refdb_seq_2219	Caudoviricetes;Unknown	competitive	Two targets
200k_humans_Viruses_Hug_CHGV_seq_6050	Caudoviricetes;Unknown	200k_refdb_Viruses_Ref_Refdb_seq_2665	Caudoviricetes;Unknown	competitive	One target
200k_humans_Viruses_Hug_CHGV_seq_6050	Caudoviricetes;Unknown	200k_refdb_Viruses_Ref_Refdb_seq_3589	Caudoviricetes;Unknown	competitive	Two targets
200k_humans_Viruses_Hug_CHGV_seq_6050	Caudoviricetes;Unknown	200k_refdb_Viruses_Ref_Refdb_seq_3709	Caudoviricetes;Unknown	competitive	Two targets
200k_humans_Viruses_Hug_CHGV_seq_6050	Caudoviricetes;Unknown	200k_refdb_Viruses_Ref_Refdb_seq_5421	Caudoviricetes;Unknown	competitive	Two targets
200k_humans_Viruses_Hug_CHGV_seq_6050	Caudoviricetes;Unknown	low200k_humans_Viruses_Hug_CHGV_seq_6788362	Caudoviricetes;Unknown	competitive	Two targets
200k_humans_Viruses_Hug_CHGV_seq_6050	Caudoviricetes;Unknown	low200k_humans_Viruses_Hug_MGV_seq_7408179	Caudoviricetes;Unknown	non-competitive	One target
200k_humans_Viruses_Hug_CHGV_seq_6050	Caudoviricetes;Unknown	low200k_humans_Viruses_Hug_MGV_seq_7420461	Caudoviricetes;Unknown	non-competitive	One target
200k_humans_Viruses_Hug_CHGV_seq_6050	Caudoviricetes;Unknown	low200k_refdb_Viruses_Ref_Refdb_seq_2335099	Caudoviricetes;Unknown	non-competitive	One target
200k_humans_Viruses_Hug_CHGV_seq_6050	Caudoviricetes;Unknown	low200k_refdb_Viruses_Ref_Refdb_seq_6682229	Caudoviricetes;Unknown	non-competitive	One target
200k_humans_Viruses_Hug_CHVD_seq_6052	Caudoviricetes;Unknown	200k_humans_Viruses_Hug_GPD_seq_6668	Caudoviricetes;Unknown	competitive	Two targets
200k_humans_Viruses_Hug_CHVD_seq_6052	Caudoviricetes;Unknown	200k_humans_Viruses_Hug_MGV_seq_7547	Caudoviricetes;Unknown	competitive	Two targets
200k_humans_Viruses_Hug_CHVD_seq_6052	Caudoviricetes;Unknown	200k_humans_Viruses_Hug_MGV_seq_7633	Caudoviricetes;Unknown	competitive	Two targets
200k_humans_Viruses_Hug_CHVD_seq_6052	Caudoviricetes;Unknown	200k_humans_Viruses_Hug_MGV_seq_7648	Caudoviricetes;Unknown	competitive	One target
200k_humans_Viruses_Hug_CHVD_seq_6052	Caudoviricetes;Unknown	200k_humans_Viruses_Hug_MGV_seq_7649	Caudoviricetes;Unknown	competitive	One target
200k_humans_Viruses_Hug_CHVD_seq_6052	Caudoviricetes;Unknown	200k_refdb_Viruses_Ref_Refdb_seq_1081	Caudoviricetes;Unknown	competitive	Two targets
200k_humans_Viruses_Hug_CHVD_seq_6052	Caudoviricetes;Unknown	200k_refdb_Viruses_Ref_Refdb_seq_1096	Caudoviricetes;Unknown	competitive	Two targets
200k_humans_Viruses_Hug_CHVD_seq_6052	Caudoviricetes;Unknown	200k_refdb_Viruses_Ref_Refdb_seq_2883	Caudoviricetes;Unknown	competitive	One target
200k_humans_Viruses_Hug_CHVD_seq_6052	Caudoviricetes;Unknown	200k_refdb_Viruses_Ref_Refdb_seq_3479	Caudoviricetes;Unknown	competitive	One target
200k_humans_Viruses_Hug_CHVD_seq_6052	Caudoviricetes;Unknown	200k_refdb_Viruses_Ref_Refdb_seq_5212	Caudoviricetes;Unknown	competitive	Two targets
200k_humans_Viruses_Hug_CHVD_seq_6052	Caudoviricetes;Unknown	200k_refdb_Viruses_Ref_Refdb_seq_5667	Caudoviricetes;Unknown	competitive	Two targets
200k_humans_Viruses_Hug_CHVD_seq_6052	Caudoviricetes;Unknown	low200k_humans_Viruses_Hug_INGD_seq_7228329	Caudoviricetes;Unknown	competitive	One target
200k_humans_Viruses_Hug_CHVD_seq_6055	Caudoviricetes;Unknown	200k_humans_Viruses_Hug_MGV_seq_7545	Caudoviricetes;Unknown	competitive	Two targets
200k_humans_Viruses_Hug_CHVD_seq_6055	Caudoviricetes;Unknown	200k_refdb_Viruses_Ref_Refdb_seq_4480	Caudoviricetes;Unknown	competitive	Two targets
200k_humans_Viruses_Hug_CHVD_seq_6055	Caudoviricetes;Unknown	low200k_humans_Viruses_Hug_GPD_seq_7059280	Caudoviricetes;Unknown	competitive	Two targets
200k_humans_Viruses_Hug_CHVD_seq_6055	Caudoviricetes;Unknown	low200k_refdb_Viruses_Ref_Refdb_seq_220689	Caudoviricetes;Unknown	competitive	Two targets
200k_humans_Viruses_Hug_CHVD_seq_6072	Caudoviricetes;Unknown	200k_humans_Proviruses_Hug_CHGV_seq_6038	Caudoviricetes;Unknown	competitive	Two targets
200k_humans_Viruses_Hug_CHVD_seq_6072	Caudoviricetes;Unknown	200k_humans_Proviruses_Hug_JapVD_seq_7330	Caudoviricetes;Unknown	competitive	Two targets
200k_humans_Viruses_Hug_CHVD_seq_6072	Caudoviricetes;Unknown	200k_humans_Proviruses_Hug_JapVD_seq_7331	Caudoviricetes;Unknown	competitive	Two targets
200k_humans_Viruses_Hug_CHVD_seq_6072	Caudoviricetes;Unknown	200k_humans_Viruses_Hug_CHGV_seq_6045	Caudoviricetes;Unknown	competitive	Two targets
200k_humans_Viruses_Hug_CHVD_seq_6072	Caudoviricetes;Unknown	200k_humans_Viruses_Hug_CHGV_seq_6048	Caudoviricetes;Unknown	competitive	Two targets
200k_humans_Viruses_Hug_CHVD_seq_6072	Caudoviricetes;Unknown	200k_humans_Viruses_Hug_CHGV_seq_6050	Caudoviricetes;Unknown	competitive	Two targets
200k_humans_Viruses_Hug_CHVD_seq_6072	Caudoviricetes;Unknown	200k_humans_Viruses_Hug_CeDGV_seq_6468	Caudoviricetes;Unknown	competitive	One target
200k_humans_Viruses_Hug_CHVD_seq_6072	Caudoviricetes;Unknown	200k_humans_Viruses_Hug_ELGV_seq_11566	Caudoviricetes;Unknown	competitive	Two targets
200k_humans_Viruses_Hug_CHVD_seq_6072	Caudoviricetes;Unknown	200k_humans_Viruses_Hug_ELGV_seq_11571	Caudoviricetes;Unknown	competitive	Two targets
200k_humans_Viruses_Hug_CHVD_seq_6072	Caudoviricetes;Unknown	200k_humans_Viruses_Hug_GVD_seq_6739	Caudoviricetes;Unknown	competitive	Two targets
200k_humans_Viruses_Hug_CHVD_seq_6072	Caudoviricetes;Unknown	200k_humans_Viruses_Hug_INGD_seq_7338	Caudoviricetes;Unknown	competitive	One target
200k_humans_Viruses_Hug_CHVD_seq_6072	Caudoviricetes;Unknown	200k_humans_Viruses_Hug_JapVD_seq_7341	Caudoviricetes;Unknown	competitive	One target
200k_humans_Viruses_Hug_CHVD_seq_6072	Caudoviricetes;Unknown	200k_humans_Viruses_Hug_JapVD_seq_7343	Caudoviricetes;Unknown	competitive	Two targets
200k_humans_Viruses_Hug_CHVD_seq_6072	Caudoviricetes;Unknown	200k_humans_Viruses_Hug_JapVD_seq_7344	Caudoviricetes;Unknown	competitive	Two targets
200k_humans_Viruses_Hug_CHVD_seq_6072	Caudoviricetes;Unknown	200k_humans_Viruses_Hug_JapVD_seq_7345	Caudoviricetes;Unknown	competitive	One target
200k_humans_Viruses_Hug_CHVD_seq_6072	Caudoviricetes;Unknown	200k_humans_Viruses_Hug_JapVD_seq_7347	Caudoviricetes;Unknown	competitive	Two targets
200k_humans_Viruses_Hug_CHVD_seq_6072	Caudoviricetes;Unknown	200k_humans_Viruses_Hug_JapVD_seq_7348	Caudoviricetes;Unknown	competitive	One target
200k_humans_Viruses_Hug_CHVD_seq_6072	Caudoviricetes;Unknown	200k_humans_Viruses_Hug_MGV_seq_7355	Caudoviricetes;Unknown	competitive	One target
200k_humans_Viruses_Hug_CHVD_seq_6072	Caudoviricetes;Unknown	200k_humans_Viruses_Hug_MGV_seq_7356	Caudoviricetes;Unknown	competitive	One target
200k_humans_Viruses_Hug_CHVD_seq_6072	Caudoviricetes;Unknown	200k_humans_Viruses_Hug_MGV_seq_7358	Caudoviricetes;Unknown	competitive	Two targets
200k_humans_Viruses_Hug_CHVD_seq_6072	Caudoviricetes;Unknown	200k_humans_Viruses_Hug_MGV_seq_7360	Caudoviricetes;Unknown	competitive	One target
200k_humans_Viruses_Hug_CHVD_seq_6072	Caudoviricetes;Unknown	200k_humans_Viruses_Hug_MGV_seq_7776	Caudoviricetes;Unknown	competitive	One target
200k_humans_Viruses_Hug_CHVD_seq_6072	Caudoviricetes;Unknown	200k_humans_Viruses_Hug_MGV_seq_7935	Caudoviricetes;Unknown	competitive	One target
200k_humans_Viruses_Hug_CHVD_seq_6072	Caudoviricetes;Unknown	200k_humans_Viruses_Hug_MGV_seq_7995	Caudoviricetes;Unknown	competitive	One target
200k_humans_Viruses_Hug_CHVD_seq_6072	Caudoviricetes;Unknown	200k_humans_Viruses_Hug_MGV_seq_7999	Caudoviricetes;Unknown	competitive	One target
200k_humans_Viruses_Hug_CHVD_seq_6072	Caudoviricetes;Unknown	200k_humans_Viruses_Hug_MGV_seq_8006	Caudoviricetes;Unknown	competitive	One target
200k_humans_Viruses_Hug_CHVD_seq_6072	Caudoviricetes;Unknown	200k_humans_Viruses_Hug_MGV_seq_8034	Caudoviricetes;Unknown	competitive	One target
200k_humans_Viruses_Hug_CHVD_seq_6072	Caudoviricetes;Unknown	200k_humans_Viruses_Hug_MGV_seq_8039	Caudoviricetes;Unknown	competitive	One target
200k_humans_Viruses_Hug_CHVD_seq_6072	Caudoviricetes;Unknown	200k_humans_Viruses_Hug_MGV_seq_8040	Caudoviricetes;Unknown	competitive	One target
200k_humans_Viruses_Hug_CHVD_seq_6072	Caudoviricetes;Unknown	200k_humans_Viruses_Hug_MGV_seq_8042	Caudoviricetes;Unknown	competitive	One target
200k_humans_Viruses_Hug_CHVD_seq_6072	Caudoviricetes;Unknown	200k_humans_Viruses_Hug_MGV_seq_8046	Caudoviricetes;Unknown	competitive	Two targets
200k_humans_Viruses_Hug_CHVD_seq_6072	Caudoviricetes;Unknown	200k_humans_Viruses_Hug_MGV_seq_8083	Caudoviricetes;Unknown	competitive	One target
200k_humans_Viruses_Hug_CHVD_seq_6072	Caudoviricetes;Unknown	200k_humans_Viruses_Hug_MGV_seq_8102	Caudoviricetes;Unknown	competitive	One target
200k_humans_Viruses_Hug_CHVD_seq_6072	Caudoviricetes;Unknown	200k_refdb_Proviruses_Ref_Refdb_seq_5574	Caudoviricetes;Unknown	competitive	One target
200k_humans_Viruses_Hug_CHVD_seq_6072	Caudoviricetes;Unknown	200k_refdb_Viruses_Ref_Refdb_seq_147	Caudoviricetes;Unknown	competitive	One target
200k_humans_Viruses_Hug_CHVD_seq_6072	Caudoviricetes;Unknown	200k_refdb_Viruses_Ref_Refdb_seq_1651	Caudoviricetes;Unknown	competitive	One target
200k_humans_Viruses_Hug_CHVD_seq_6072	Caudoviricetes;Unknown	200k_refdb_Viruses_Ref_Refdb_seq_2218	Caudoviricetes;Unknown	competitive	One target
200k_humans_Viruses_Hug_CHVD_seq_6072	Caudoviricetes;Unknown	200k_refdb_Viruses_Ref_Refdb_seq_2219	Caudoviricetes;Unknown	competitive	Two targets
200k_humans_Viruses_Hug_CHVD_seq_6072	Caudoviricetes;Unknown	200k_refdb_Viruses_Ref_Refdb_seq_2665	Caudoviricetes;Unknown	competitive	One target
200k_humans_Viruses_Hug_CHVD_seq_6072	Caudoviricetes;Unknown	200k_refdb_Viruses_Ref_Refdb_seq_2910	Caudoviricetes;Unknown	competitive	One target
200k_humans_Viruses_Hug_CHVD_seq_6072	Caudoviricetes;Unknown	200k_refdb_Viruses_Ref_Refdb_seq_3589	Caudoviricetes;Unknown	competitive	Two targets
200k_humans_Viruses_Hug_CHVD_seq_6072	Caudoviricetes;Unknown	200k_refdb_Viruses_Ref_Refdb_seq_3613	Caudoviricetes;Unknown	competitive	One target
200k_humans_Viruses_Hug_CHVD_seq_6072	Caudoviricetes;Unknown	200k_refdb_Viruses_Ref_Refdb_seq_3709	Caudoviricetes;Unknown	competitive	Two targets
200k_humans_Viruses_Hug_CHVD_seq_6072	Caudoviricetes;Unknown	200k_refdb_Viruses_Ref_Refdb_seq_374	Caudoviricetes;Unknown	competitive	Two targets
200k_humans_Viruses_Hug_CHVD_seq_6072	Caudoviricetes;Unknown	200k_refdb_Viruses_Ref_Refdb_seq_4057	Caudoviricetes;Unknown	competitive	One target
200k_humans_Viruses_Hug_CHVD_seq_6072	Caudoviricetes;Unknown	200k_refdb_Viruses_Ref_Refdb_seq_4942	Caudoviricetes;Unknown	competitive	One target
200k_humans_Viruses_Hug_CHVD_seq_6072	Caudoviricetes;Unknown	200k_refdb_Viruses_Ref_Refdb_seq_5348	Caudoviricetes;Unknown	competitive	One target
200k_humans_Viruses_Hug_CHVD_seq_6072	Caudoviricetes;Unknown	200k_refdb_Viruses_Ref_Refdb_seq_5421	Caudoviricetes;Unknown	competitive	Two targets
200k_humans_Viruses_Hug_CHVD_seq_6072	Caudoviricetes;Unknown	200k_refdb_Viruses_Ref_Refdb_seq_552	Caudoviricetes;Unknown	competitive	One target
200k_humans_Viruses_Hug_CHVD_seq_6072	Caudoviricetes;Unknown	200k_refdb_Viruses_Ref_Refdb_seq_5615	Caudoviricetes;Unknown	competitive	One target
200k_humans_Viruses_Hug_CHVD_seq_6072	Caudoviricetes;Unknown	200k_refdb_Viruses_Ref_Refdb_seq_5880	Caudoviricetes;Unknown	competitive	One target
200k_humans_Viruses_Hug_CHVD_seq_6072	Caudoviricetes;Unknown	200k_refdb_Viruses_Ref_Refdb_seq_783	Caudoviricetes;Unknown	competitive	One target
200k_humans_Viruses_Hug_CHVD_seq_6072	Caudoviricetes;Unknown	200k_refdb_Viruses_Ref_Refdb_seq_908	Caudoviricetes;Unknown	competitive	One target
200k_humans_Viruses_Hug_CHVD_seq_6072	Caudoviricetes;Unknown	low200k_humans_Viruses_Hug_CHGV_seq_6788362	Caudoviricetes;Unknown	competitive	Two targets
200k_humans_Viruses_Hug_CHVD_seq_6072	Caudoviricetes;Unknown	low200k_humans_Viruses_Hug_CHGV_seq_6788498	Caudoviricetes;Unknown	competitive	One target
200k_humans_Viruses_Hug_CHVD_seq_6072	Caudoviricetes;Unknown	low200k_humans_Viruses_Hug_GPD_seq_7075697	Caudoviricetes;Unknown	competitive	One target
200k_humans_Viruses_Hug_CeDGV_seq_6468	Caudoviricetes;Unknown	200k_humans_Proviruses_Hug_JapVD_seq_7331	Caudoviricetes;Unknown	competitive	Two targets
200k_humans_Viruses_Hug_CeDGV_seq_6468	Caudoviricetes;Unknown	200k_humans_Viruses_Hug_JapVD_seq_7345	Caudoviricetes;Unknown	competitive	One target
200k_humans_Viruses_Hug_CeDGV_seq_6468	Caudoviricetes;Unknown	200k_humans_Viruses_Hug_JapVD_seq_7347	Caudoviricetes;Unknown	competitive	Two targets
200k_humans_Viruses_Hug_CeDGV_seq_6468	Caudoviricetes;Unknown	200k_humans_Viruses_Hug_MGV_seq_7995	Caudoviricetes;Unknown	competitive	Two targets
200k_humans_Viruses_Hug_CeDGV_seq_6468	Caudoviricetes;Unknown	200k_humans_Viruses_Hug_MGV_seq_8002	Caudoviricetes;Unknown	competitive	Two targets
200k_humans_Viruses_Hug_CeDGV_seq_6468	Caudoviricetes;Unknown	200k_refdb_Viruses_Ref_Refdb_seq_1651	Caudoviricetes;Unknown	competitive	Two targets
200k_humans_Viruses_Hug_CeDGV_seq_6468	Caudoviricetes;Unknown	200k_refdb_Viruses_Ref_Refdb_seq_1652	Caudoviricetes;Unknown	competitive	Two targets
200k_humans_Viruses_Hug_CeDGV_seq_6468	Caudoviricetes;Unknown	low200k_humans_Viruses_Hug_GPD_seq_7117673	Caudoviricetes;Unknown	non-competitive	One target
200k_humans_Viruses_Hug_CeDGV_seq_6468	Caudoviricetes;Unknown	low200k_humans_Viruses_Hug_JapVD_seq_7236702	Caudoviricetes;Unknown	non-competitive	One target
200k_humans_Viruses_Hug_CeDGV_seq_6468	Caudoviricetes;Unknown	low200k_refdb_Viruses_Ref_Refdb_seq_6483691	Caudoviricetes;Unknown	non-competitive	One target
200k_humans_Viruses_Hug_ELGV_seq_11566	Caudoviricetes;Unknown	200k_humans_Viruses_Hug_CHGV_seq_6045	Caudoviricetes;Unknown	competitive	Two targets
200k_humans_Viruses_Hug_ELGV_seq_11566	Caudoviricetes;Unknown	200k_humans_Viruses_Hug_CHGV_seq_6048	Caudoviricetes;Unknown	competitive	Two targets
200k_humans_Viruses_Hug_ELGV_seq_11566	Caudoviricetes;Unknown	200k_humans_Viruses_Hug_CHGV_seq_6050	Caudoviricetes;Unknown	competitive	Two targets
200k_humans_Viruses_Hug_ELGV_seq_11566	Caudoviricetes;Unknown	200k_humans_Viruses_Hug_CHVD_seq_6072	Caudoviricetes;Unknown	competitive	Two targets
200k_humans_Viruses_Hug_ELGV_seq_11566	Caudoviricetes;Unknown	200k_humans_Viruses_Hug_ELGV_seq_11571	Caudoviricetes;Unknown	competitive	Two targets
200k_humans_Viruses_Hug_ELGV_seq_11566	Caudoviricetes;Unknown	200k_humans_Viruses_Hug_GVD_seq_6739	Caudoviricetes;Unknown	competitive	Two targets
200k_humans_Viruses_Hug_ELGV_seq_11566	Caudoviricetes;Unknown	200k_humans_Viruses_Hug_JapVD_seq_7343	Caudoviricetes;Unknown	competitive	Two targets
200k_humans_Viruses_Hug_ELGV_seq_11566	Caudoviricetes;Unknown	200k_humans_Viruses_Hug_JapVD_seq_7344	Caudoviricetes;Unknown	competitive	Two targets
200k_humans_Viruses_Hug_ELGV_seq_11566	Caudoviricetes;Unknown	200k_humans_Viruses_Hug_MGV_seq_8042	Caudoviricetes;Unknown	competitive	One target
200k_humans_Viruses_Hug_ELGV_seq_11566	Caudoviricetes;Unknown	200k_humans_Viruses_Hug_MGV_seq_8046	Caudoviricetes;Unknown	competitive	Two targets
200k_humans_Viruses_Hug_ELGV_seq_11566	Caudoviricetes;Unknown	200k_refdb_Viruses_Ref_Refdb_seq_2219	Caudoviricetes;Unknown	competitive	Two targets
200k_humans_Viruses_Hug_ELGV_seq_11566	Caudoviricetes;Unknown	200k_refdb_Viruses_Ref_Refdb_seq_2665	Caudoviricetes;Unknown	competitive	One target
200k_humans_Viruses_Hug_ELGV_seq_11566	Caudoviricetes;Unknown	200k_refdb_Viruses_Ref_Refdb_seq_3589	Caudoviricetes;Unknown	competitive	Two targets
200k_humans_Viruses_Hug_ELGV_seq_11566	Caudoviricetes;Unknown	200k_refdb_Viruses_Ref_Refdb_seq_3709	Caudoviricetes;Unknown	competitive	Two targets
200k_humans_Viruses_Hug_ELGV_seq_11566	Caudoviricetes;Unknown	200k_refdb_Viruses_Ref_Refdb_seq_5421	Caudoviricetes;Unknown	competitive	Two targets
200k_humans_Viruses_Hug_ELGV_seq_11566	Caudoviricetes;Unknown	low200k_humans_Viruses_Hug_CHGV_seq_6788362	Caudoviricetes;Unknown	competitive	Two targets
200k_humans_Viruses_Hug_ELGV_seq_11571	Caudoviricetes;Unknown	200k_humans_Viruses_Hug_CHGV_seq_6045	Caudoviricetes;Unknown	competitive	Two targets
200k_humans_Viruses_Hug_ELGV_seq_11571	Caudoviricetes;Unknown	200k_humans_Viruses_Hug_CHGV_seq_6048	Caudoviricetes;Unknown	competitive	Two targets
200k_humans_Viruses_Hug_ELGV_seq_11571	Caudoviricetes;Unknown	200k_humans_Viruses_Hug_CHGV_seq_6050	Caudoviricetes;Unknown	competitive	Two targets
200k_humans_Viruses_Hug_ELGV_seq_11571	Caudoviricetes;Unknown	200k_humans_Viruses_Hug_CHVD_seq_6072	Caudoviricetes;Unknown	competitive	Two targets
200k_humans_Viruses_Hug_ELGV_seq_11571	Caudoviricetes;Unknown	200k_humans_Viruses_Hug_ELGV_seq_11566	Caudoviricetes;Unknown	competitive	Two targets
200k_humans_Viruses_Hug_ELGV_seq_11571	Caudoviricetes;Unknown	200k_humans_Viruses_Hug_GVD_seq_6739	Caudoviricetes;Unknown	competitive	Two targets
200k_humans_Viruses_Hug_ELGV_seq_11571	Caudoviricetes;Unknown	200k_humans_Viruses_Hug_JapVD_seq_7344	Caudoviricetes;Unknown	competitive	Two targets
200k_humans_Viruses_Hug_ELGV_seq_11571	Caudoviricetes;Unknown	200k_humans_Viruses_Hug_MGV_seq_8046	Caudoviricetes;Unknown	competitive	Two targets
200k_humans_Viruses_Hug_ELGV_seq_11571	Caudoviricetes;Unknown	200k_refdb_Viruses_Ref_Refdb_seq_2219	Caudoviricetes;Unknown	competitive	Two targets
200k_humans_Viruses_Hug_ELGV_seq_11571	Caudoviricetes;Unknown	200k_refdb_Viruses_Ref_Refdb_seq_3589	Caudoviricetes;Unknown	competitive	Two targets
200k_humans_Viruses_Hug_ELGV_seq_11571	Caudoviricetes;Unknown	200k_refdb_Viruses_Ref_Refdb_seq_3709	Caudoviricetes;Unknown	competitive	Two targets
200k_humans_Viruses_Hug_ELGV_seq_11571	Caudoviricetes;Unknown	200k_refdb_Viruses_Ref_Refdb_seq_5421	Caudoviricetes;Unknown	competitive	Two targets
200k_humans_Viruses_Hug_ELGV_seq_11571	Caudoviricetes;Unknown	low200k_humans_Viruses_Hug_CHGV_seq_6788362	Caudoviricetes;Unknown	competitive	Two targets
200k_humans_Viruses_Hug_ELGV_seq_11571	Caudoviricetes;Unknown	low200k_humans_Viruses_Hug_JapVD_seq_7236702	Caudoviricetes;Unknown	non-competitive	One target
200k_humans_Viruses_Hug_ELGV_seq_11571	Caudoviricetes;Unknown	low200k_humans_Viruses_Hug_MGV_seq_7251896	Caudoviricetes;Unknown	non-competitive	One target
200k_humans_Viruses_Hug_ELGV_seq_11571	Caudoviricetes;Unknown	low200k_humans_Viruses_Hug_MGV_seq_7408179	Caudoviricetes;Unknown	non-competitive	One target
200k_humans_Viruses_Hug_ELGV_seq_11571	Caudoviricetes;Unknown	low200k_humans_Viruses_Hug_MGV_seq_7420461	Caudoviricetes;Unknown	non-competitive	One target
200k_humans_Viruses_Hug_ELGV_seq_11571	Caudoviricetes;Unknown	low200k_refdb_Viruses_Ref_Refdb_seq_2335099	Caudoviricetes;Unknown	non-competitive	One target
200k_humans_Viruses_Hug_ELGV_seq_11571	Caudoviricetes;Unknown	low200k_refdb_Viruses_Ref_Refdb_seq_6676893	Caudoviricetes;Unknown	non-competitive	One target
200k_humans_Viruses_Hug_ELGV_seq_11571	Caudoviricetes;Unknown	low200k_refdb_Viruses_Ref_Refdb_seq_6682229	Caudoviricetes;Unknown	non-competitive	One target
200k_humans_Viruses_Hug_GPD_seq_6648	Caudoviricetes;Unknown	200k_humans_Viruses_Hug_MGV_seq_8043	Caudoviricetes;Unknown	non-competitive	Two targets
200k_humans_Viruses_Hug_GPD_seq_6668	Caudoviricetes;Unknown	200k_humans_Viruses_Hug_CHVD_seq_6052	Caudoviricetes;Unknown	competitive	Two targets
200k_humans_Viruses_Hug_GPD_seq_6668	Caudoviricetes;Unknown	200k_humans_Viruses_Hug_MGV_seq_7547	Caudoviricetes;Unknown	competitive	Two targets
200k_humans_Viruses_Hug_GPD_seq_6668	Caudoviricetes;Unknown	200k_humans_Viruses_Hug_MGV_seq_7633	Caudoviricetes;Unknown	competitive	Two targets
200k_humans_Viruses_Hug_GPD_seq_6668	Caudoviricetes;Unknown	200k_humans_Viruses_Hug_MGV_seq_7648	Caudoviricetes;Unknown	competitive	One target
200k_humans_Viruses_Hug_GPD_seq_6668	Caudoviricetes;Unknown	200k_humans_Viruses_Hug_MGV_seq_7649	Caudoviricetes;Unknown	competitive	One target
200k_humans_Viruses_Hug_GPD_seq_6668	Caudoviricetes;Unknown	200k_refdb_Viruses_Ref_Refdb_seq_1081	Caudoviricetes;Unknown	competitive	Two targets
200k_humans_Viruses_Hug_GPD_seq_6668	Caudoviricetes;Unknown	200k_refdb_Viruses_Ref_Refdb_seq_1096	Caudoviricetes;Unknown	competitive	Two targets
200k_humans_Viruses_Hug_GPD_seq_6668	Caudoviricetes;Unknown	200k_refdb_Viruses_Ref_Refdb_seq_2883	Caudoviricetes;Unknown	competitive	One target
200k_humans_Viruses_Hug_GPD_seq_6668	Caudoviricetes;Unknown	200k_refdb_Viruses_Ref_Refdb_seq_3479	Caudoviricetes;Unknown	competitive	One target
200k_humans_Viruses_Hug_GPD_seq_6668	Caudoviricetes;Unknown	200k_refdb_Viruses_Ref_Refdb_seq_5212	Caudoviricetes;Unknown	competitive	Two targets
200k_humans_Viruses_Hug_GPD_seq_6668	Caudoviricetes;Unknown	200k_refdb_Viruses_Ref_Refdb_seq_5667	Caudoviricetes;Unknown	competitive	Two targets
200k_humans_Viruses_Hug_GPD_seq_6668	Caudoviricetes;Unknown	low200k_humans_Viruses_Hug_INGD_seq_7228329	Caudoviricetes;Unknown	competitive	One target
200k_humans_Viruses_Hug_GVD_seq_6737	Unclassified	200k_humans_Viruses_Hug_CHGV_seq_6028	Caudoviricetes;Unknown	competitive	Two targets
200k_humans_Viruses_Hug_GVD_seq_6737	Unclassified	200k_humans_Viruses_Hug_HadzaGD_seq_6796	Caudoviricetes;Unknown	competitive	Two targets
200k_humans_Viruses_Hug_GVD_seq_6737	Unclassified	200k_humans_Viruses_Hug_HadzaGD_seq_6800	Caudoviricetes;Unknown	competitive	Two targets
200k_humans_Viruses_Hug_GVD_seq_6737	Unclassified	200k_humans_Viruses_Hug_HadzaGD_seq_7149	Caudoviricetes;Unknown	competitive	Two targets
200k_humans_Viruses_Hug_GVD_seq_6737	Unclassified	200k_humans_Viruses_Hug_HadzaGD_seq_7252	Unclassified	competitive	Two targets
200k_humans_Viruses_Hug_GVD_seq_6737	Unclassified	200k_humans_Viruses_Hug_MGV_seq_7386	Caudoviricetes;Unknown	competitive	One target
200k_humans_Viruses_Hug_GVD_seq_6737	Unclassified	200k_humans_Viruses_Hug_MGV_seq_7410	Caudoviricetes;Unknown	competitive	Two targets
200k_humans_Viruses_Hug_GVD_seq_6737	Unclassified	200k_humans_Viruses_Hug_MGV_seq_7459	Caudoviricetes;Unknown	competitive	One target
200k_humans_Viruses_Hug_GVD_seq_6737	Unclassified	200k_humans_Viruses_Hug_MGV_seq_7489	Caudoviricetes;Unknown	competitive	Two targets
200k_humans_Viruses_Hug_GVD_seq_6737	Unclassified	200k_humans_Viruses_Hug_MGV_seq_7799	Caudoviricetes;Unknown	competitive	One target
200k_humans_Viruses_Hug_GVD_seq_6737	Unclassified	200k_humans_Viruses_Hug_MGV_seq_7952	Unclassified	competitive	Two targets
200k_humans_Viruses_Hug_GVD_seq_6737	Unclassified	200k_humans_Viruses_Hug_MGV_seq_8004	Unclassified	competitive	Two targets
200k_humans_Viruses_Hug_GVD_seq_6737	Unclassified	low200k_humans_Viruses_Hug_HadzaGD_seq_7194877	Caudoviricetes;Unknown	competitive	One target
200k_humans_Viruses_Hug_GVD_seq_6737	Unclassified	low200k_humans_Viruses_Hug_MGV_seq_7359968	Unclassified	competitive	One target
200k_humans_Viruses_Hug_GVD_seq_6737	Unclassified	low200k_humans_Viruses_Hug_MGV_seq_7360014	Caudoviricetes;Unknown	competitive	Two targets
200k_humans_Viruses_Hug_GVD_seq_6737	Unclassified	low200k_humans_Viruses_Hug_MGV_seq_7374727	Unclassified	competitive	One target
200k_humans_Viruses_Hug_GVD_seq_6737	Unclassified	low200k_refdb_Viruses_Ref_Refdb_seq_167514	Caudoviricetes;Unknown	competitive	Two targets
200k_humans_Viruses_Hug_GVD_seq_6739	Caudoviricetes;Unknown	200k_humans_Proviruses_Hug_CHGV_seq_6038	Caudoviricetes;Unknown	competitive	Two targets
200k_humans_Viruses_Hug_GVD_seq_6739	Caudoviricetes;Unknown	200k_humans_Proviruses_Hug_JapVD_seq_7330	Caudoviricetes;Unknown	competitive	Two targets
200k_humans_Viruses_Hug_GVD_seq_6739	Caudoviricetes;Unknown	200k_humans_Proviruses_Hug_JapVD_seq_7331	Caudoviricetes;Unknown	competitive	Two targets
200k_humans_Viruses_Hug_GVD_seq_6739	Caudoviricetes;Unknown	200k_humans_Viruses_Hug_CHGV_seq_6045	Caudoviricetes;Unknown	competitive	Two targets
200k_humans_Viruses_Hug_GVD_seq_6739	Caudoviricetes;Unknown	200k_humans_Viruses_Hug_CHGV_seq_6048	Caudoviricetes;Unknown	competitive	Two targets
200k_humans_Viruses_Hug_GVD_seq_6739	Caudoviricetes;Unknown	200k_humans_Viruses_Hug_CHGV_seq_6050	Caudoviricetes;Unknown	competitive	Two targets
200k_humans_Viruses_Hug_GVD_seq_6739	Caudoviricetes;Unknown	200k_humans_Viruses_Hug_CHVD_seq_6072	Caudoviricetes;Unknown	competitive	Two targets
200k_humans_Viruses_Hug_GVD_seq_6739	Caudoviricetes;Unknown	200k_humans_Viruses_Hug_CeDGV_seq_6468	Caudoviricetes;Unknown	competitive	One target
200k_humans_Viruses_Hug_GVD_seq_6739	Caudoviricetes;Unknown	200k_humans_Viruses_Hug_ELGV_seq_11566	Caudoviricetes;Unknown	competitive	Two targets
200k_humans_Viruses_Hug_GVD_seq_6739	Caudoviricetes;Unknown	200k_humans_Viruses_Hug_ELGV_seq_11571	Caudoviricetes;Unknown	competitive	Two targets
200k_humans_Viruses_Hug_GVD_seq_6739	Caudoviricetes;Unknown	200k_humans_Viruses_Hug_INGD_seq_7338	Caudoviricetes;Unknown	competitive	One target
200k_humans_Viruses_Hug_GVD_seq_6739	Caudoviricetes;Unknown	200k_humans_Viruses_Hug_JapVD_seq_7341	Caudoviricetes;Unknown	competitive	One target
200k_humans_Viruses_Hug_GVD_seq_6739	Caudoviricetes;Unknown	200k_humans_Viruses_Hug_JapVD_seq_7343	Caudoviricetes;Unknown	competitive	Two targets
200k_humans_Viruses_Hug_GVD_seq_6739	Caudoviricetes;Unknown	200k_humans_Viruses_Hug_JapVD_seq_7344	Caudoviricetes;Unknown	competitive	Two targets
200k_humans_Viruses_Hug_GVD_seq_6739	Caudoviricetes;Unknown	200k_humans_Viruses_Hug_JapVD_seq_7345	Caudoviricetes;Unknown	competitive	One target
200k_humans_Viruses_Hug_GVD_seq_6739	Caudoviricetes;Unknown	200k_humans_Viruses_Hug_JapVD_seq_7347	Caudoviricetes;Unknown	competitive	Two targets
200k_humans_Viruses_Hug_GVD_seq_6739	Caudoviricetes;Unknown	200k_humans_Viruses_Hug_JapVD_seq_7348	Caudoviricetes;Unknown	competitive	One target
200k_humans_Viruses_Hug_GVD_seq_6739	Caudoviricetes;Unknown	200k_humans_Viruses_Hug_MGV_seq_7355	Caudoviricetes;Unknown	competitive	One target
200k_humans_Viruses_Hug_GVD_seq_6739	Caudoviricetes;Unknown	200k_humans_Viruses_Hug_MGV_seq_7356	Caudoviricetes;Unknown	competitive	One target
200k_humans_Viruses_Hug_GVD_seq_6739	Caudoviricetes;Unknown	200k_humans_Viruses_Hug_MGV_seq_7358	Caudoviricetes;Unknown	competitive	Two targets
200k_humans_Viruses_Hug_GVD_seq_6739	Caudoviricetes;Unknown	200k_humans_Viruses_Hug_MGV_seq_7360	Caudoviricetes;Unknown	competitive	One target
200k_humans_Viruses_Hug_GVD_seq_6739	Caudoviricetes;Unknown	200k_humans_Viruses_Hug_MGV_seq_7776	Caudoviricetes;Unknown	competitive	One target
200k_humans_Viruses_Hug_GVD_seq_6739	Caudoviricetes;Unknown	200k_humans_Viruses_Hug_MGV_seq_7935	Caudoviricetes;Unknown	competitive	One target
200k_humans_Viruses_Hug_GVD_seq_6739	Caudoviricetes;Unknown	200k_humans_Viruses_Hug_MGV_seq_7995	Caudoviricetes;Unknown	competitive	One target
200k_humans_Viruses_Hug_GVD_seq_6739	Caudoviricetes;Unknown	200k_humans_Viruses_Hug_MGV_seq_7999	Caudoviricetes;Unknown	competitive	One target
200k_humans_Viruses_Hug_GVD_seq_6739	Caudoviricetes;Unknown	200k_humans_Viruses_Hug_MGV_seq_8006	Caudoviricetes;Unknown	competitive	One target
200k_humans_Viruses_Hug_GVD_seq_6739	Caudoviricetes;Unknown	200k_humans_Viruses_Hug_MGV_seq_8034	Caudoviricetes;Unknown	competitive	One target
200k_humans_Viruses_Hug_GVD_seq_6739	Caudoviricetes;Unknown	200k_humans_Viruses_Hug_MGV_seq_8039	Caudoviricetes;Unknown	competitive	One target
200k_humans_Viruses_Hug_GVD_seq_6739	Caudoviricetes;Unknown	200k_humans_Viruses_Hug_MGV_seq_8040	Caudoviricetes;Unknown	competitive	One target
200k_humans_Viruses_Hug_GVD_seq_6739	Caudoviricetes;Unknown	200k_humans_Viruses_Hug_MGV_seq_8042	Caudoviricetes;Unknown	competitive	One target
200k_humans_Viruses_Hug_GVD_seq_6739	Caudoviricetes;Unknown	200k_humans_Viruses_Hug_MGV_seq_8046	Caudoviricetes;Unknown	competitive	Two targets
200k_humans_Viruses_Hug_GVD_seq_6739	Caudoviricetes;Unknown	200k_humans_Viruses_Hug_MGV_seq_8083	Caudoviricetes;Unknown	competitive	One target
200k_humans_Viruses_Hug_GVD_seq_6739	Caudoviricetes;Unknown	200k_humans_Viruses_Hug_MGV_seq_8102	Caudoviricetes;Unknown	competitive	One target
200k_humans_Viruses_Hug_GVD_seq_6739	Caudoviricetes;Unknown	200k_refdb_Proviruses_Ref_Refdb_seq_5574	Caudoviricetes;Unknown	competitive	One target
200k_humans_Viruses_Hug_GVD_seq_6739	Caudoviricetes;Unknown	200k_refdb_Viruses_Ref_Refdb_seq_147	Caudoviricetes;Unknown	competitive	One target
200k_humans_Viruses_Hug_GVD_seq_6739	Caudoviricetes;Unknown	200k_refdb_Viruses_Ref_Refdb_seq_1651	Caudoviricetes;Unknown	competitive	One target
200k_humans_Viruses_Hug_GVD_seq_6739	Caudoviricetes;Unknown	200k_refdb_Viruses_Ref_Refdb_seq_2218	Caudoviricetes;Unknown	competitive	One target
200k_humans_Viruses_Hug_GVD_seq_6739	Caudoviricetes;Unknown	200k_refdb_Viruses_Ref_Refdb_seq_2219	Caudoviricetes;Unknown	competitive	Two targets
200k_humans_Viruses_Hug_GVD_seq_6739	Caudoviricetes;Unknown	200k_refdb_Viruses_Ref_Refdb_seq_2665	Caudoviricetes;Unknown	competitive	One target
200k_humans_Viruses_Hug_GVD_seq_6739	Caudoviricetes;Unknown	200k_refdb_Viruses_Ref_Refdb_seq_2910	Caudoviricetes;Unknown	competitive	One target
200k_humans_Viruses_Hug_GVD_seq_6739	Caudoviricetes;Unknown	200k_refdb_Viruses_Ref_Refdb_seq_3589	Caudoviricetes;Unknown	competitive	Two targets
200k_humans_Viruses_Hug_GVD_seq_6739	Caudoviricetes;Unknown	200k_refdb_Viruses_Ref_Refdb_seq_3613	Caudoviricetes;Unknown	competitive	One target
200k_humans_Viruses_Hug_GVD_seq_6739	Caudoviricetes;Unknown	200k_refdb_Viruses_Ref_Refdb_seq_3709	Caudoviricetes;Unknown	competitive	Two targets
200k_humans_Viruses_Hug_GVD_seq_6739	Caudoviricetes;Unknown	200k_refdb_Viruses_Ref_Refdb_seq_374	Caudoviricetes;Unknown	competitive	Two targets
200k_humans_Viruses_Hug_GVD_seq_6739	Caudoviricetes;Unknown	200k_refdb_Viruses_Ref_Refdb_seq_4057	Caudoviricetes;Unknown	competitive	One target
200k_humans_Viruses_Hug_GVD_seq_6739	Caudoviricetes;Unknown	200k_refdb_Viruses_Ref_Refdb_seq_4942	Caudoviricetes;Unknown	competitive	One target
200k_humans_Viruses_Hug_GVD_seq_6739	Caudoviricetes;Unknown	200k_refdb_Viruses_Ref_Refdb_seq_5348	Caudoviricetes;Unknown	competitive	One target
200k_humans_Viruses_Hug_GVD_seq_6739	Caudoviricetes;Unknown	200k_refdb_Viruses_Ref_Refdb_seq_5421	Caudoviricetes;Unknown	competitive	Two targets
200k_humans_Viruses_Hug_GVD_seq_6739	Caudoviricetes;Unknown	200k_refdb_Viruses_Ref_Refdb_seq_552	Caudoviricetes;Unknown	competitive	One target
200k_humans_Viruses_Hug_GVD_seq_6739	Caudoviricetes;Unknown	200k_refdb_Viruses_Ref_Refdb_seq_5615	Caudoviricetes;Unknown	competitive	One target
200k_humans_Viruses_Hug_GVD_seq_6739	Caudoviricetes;Unknown	200k_refdb_Viruses_Ref_Refdb_seq_5880	Caudoviricetes;Unknown	competitive	One target
200k_humans_Viruses_Hug_GVD_seq_6739	Caudoviricetes;Unknown	200k_refdb_Viruses_Ref_Refdb_seq_783	Caudoviricetes;Unknown	competitive	One target
200k_humans_Viruses_Hug_GVD_seq_6739	Caudoviricetes;Unknown	200k_refdb_Viruses_Ref_Refdb_seq_908	Caudoviricetes;Unknown	competitive	One target
200k_humans_Viruses_Hug_GVD_seq_6739	Caudoviricetes;Unknown	low200k_humans_Viruses_Hug_CHGV_seq_6788362	Caudoviricetes;Unknown	competitive	Two targets
200k_humans_Viruses_Hug_GVD_seq_6739	Caudoviricetes;Unknown	low200k_humans_Viruses_Hug_CHGV_seq_6788498	Caudoviricetes;Unknown	competitive	One target
200k_humans_Viruses_Hug_GVD_seq_6739	Caudoviricetes;Unknown	low200k_humans_Viruses_Hug_GPD_seq_7075697	Caudoviricetes;Unknown	competitive	One target
200k_humans_Viruses_Hug_GVD_seq_6739	Caudoviricetes;Unknown	low200k_humans_Viruses_Hug_MGV_seq_7408179	Caudoviricetes;Unknown	non-competitive	One target
200k_humans_Viruses_Hug_GVD_seq_6739	Caudoviricetes;Unknown	low200k_humans_Viruses_Hug_MGV_seq_7420461	Caudoviricetes;Unknown	non-competitive	One target
200k_humans_Viruses_Hug_GVD_seq_6739	Caudoviricetes;Unknown	low200k_refdb_Viruses_Ref_Refdb_seq_2335099	Caudoviricetes;Unknown	non-competitive	One target
200k_humans_Viruses_Hug_GVD_seq_6739	Caudoviricetes;Unknown	low200k_refdb_Viruses_Ref_Refdb_seq_6682229	Caudoviricetes;Unknown	non-competitive	One target
200k_humans_Viruses_Hug_GVD_seq_6751	Caudoviricetes;Unknown	200k_humans_Viruses_Hug_HGV_seq_6757	Caudoviricetes;Unknown	non-competitive	Two targets
200k_humans_Viruses_Hug_GVD_seq_6751	Caudoviricetes;Unknown	200k_humans_Viruses_Hug_MGV_seq_7975	Caudoviricetes;Unknown	non-competitive	Two targets
200k_humans_Viruses_Hug_GVD_seq_6751	Caudoviricetes;Unknown	200k_humans_Viruses_Hug_MGV_seq_7980	Caudoviricetes;Unknown	non-competitive	One target
200k_humans_Viruses_Hug_GVD_seq_6751	Caudoviricetes;Unknown	200k_humans_Viruses_Hug_MGV_seq_8087	Caudoviricetes;Unknown	non-competitive	Two targets
200k_humans_Viruses_Hug_GVD_seq_6751	Caudoviricetes;Unknown	200k_refdb_Viruses_Ref_Refdb_seq_1497	Caudoviricetes;Unknown	non-competitive	Two targets
200k_humans_Viruses_Hug_GVD_seq_6751	Caudoviricetes;Unknown	200k_refdb_Viruses_Ref_Refdb_seq_2761	Caudoviricetes;Unknown	non-competitive	One target
200k_humans_Viruses_Hug_GVD_seq_6751	Caudoviricetes;Unknown	200k_refdb_Viruses_Ref_Refdb_seq_5905	Caudoviricetes;Unknown	non-competitive	Two targets
200k_humans_Viruses_Hug_GVD_seq_6751	Caudoviricetes;Unknown	low200k_humans_Viruses_Hug_MGV_seq_7257808	Caudoviricetes;Unknown	non-competitive	Two targets
200k_humans_Viruses_Hug_GVD_seq_6751	Caudoviricetes;Unknown	low200k_humans_Viruses_Hug_MGV_seq_7272166	Caudoviricetes;Unknown	non-competitive	Two targets
200k_humans_Viruses_Hug_GVD_seq_6751	Caudoviricetes;Unknown	low200k_humans_Viruses_Hug_MGV_seq_7357266	Caudoviricetes;Unknown	non-competitive	Two targets
200k_humans_Viruses_Hug_GVD_seq_6751	Caudoviricetes;Unknown	low200k_humans_Viruses_Hug_MGV_seq_7377828	Caudoviricetes;Unknown	non-competitive	Two targets
200k_humans_Viruses_Hug_GVD_seq_6751	Caudoviricetes;Unknown	low200k_humans_Viruses_Hug_MGV_seq_7399345	Caudoviricetes;Unknown	non-competitive	One target
200k_humans_Viruses_Hug_GVD_seq_6751	Caudoviricetes;Unknown	low200k_refdb_Viruses_Ref_Refdb_seq_2115031	Caudoviricetes;Unknown	non-competitive	One target
200k_humans_Viruses_Hug_GVD_seq_6751	Caudoviricetes;Unknown	low200k_refdb_Viruses_Ref_Refdb_seq_3446540	Caudoviricetes;Unknown	non-competitive	Two targets
200k_humans_Viruses_Hug_GVD_seq_6751	Caudoviricetes;Unknown	low200k_refdb_Viruses_Ref_Refdb_seq_419293	Caudoviricetes;Unknown	non-competitive	Two targets
200k_humans_Viruses_Hug_GVD_seq_6751	Caudoviricetes;Unknown	low200k_refdb_Viruses_Ref_Refdb_seq_6314942	Caudoviricetes;Unknown	non-competitive	Two targets
200k_humans_Viruses_Hug_GVD_seq_6751	Caudoviricetes;Unknown	low200k_refdb_Viruses_Ref_Refdb_seq_9962	Caudoviricetes;Unknown	non-competitive	Two targets
200k_humans_Viruses_Hug_HGV_seq_6757	Caudoviricetes;Unknown	200k_humans_Viruses_Hug_GVD_seq_6751	Caudoviricetes;Unknown	non-competitive	Two targets
200k_humans_Viruses_Hug_HGV_seq_6757	Caudoviricetes;Unknown	200k_humans_Viruses_Hug_MGV_seq_7975	Caudoviricetes;Unknown	non-competitive	Two targets
200k_humans_Viruses_Hug_HGV_seq_6757	Caudoviricetes;Unknown	200k_humans_Viruses_Hug_MGV_seq_7980	Caudoviricetes;Unknown	non-competitive	One target
200k_humans_Viruses_Hug_HGV_seq_6757	Caudoviricetes;Unknown	200k_humans_Viruses_Hug_MGV_seq_8087	Caudoviricetes;Unknown	non-competitive	Two targets
200k_humans_Viruses_Hug_HGV_seq_6757	Caudoviricetes;Unknown	200k_refdb_Viruses_Ref_Refdb_seq_1497	Caudoviricetes;Unknown	non-competitive	Two targets
200k_humans_Viruses_Hug_HGV_seq_6757	Caudoviricetes;Unknown	200k_refdb_Viruses_Ref_Refdb_seq_2761	Caudoviricetes;Unknown	non-competitive	One target
200k_humans_Viruses_Hug_HGV_seq_6757	Caudoviricetes;Unknown	200k_refdb_Viruses_Ref_Refdb_seq_5905	Caudoviricetes;Unknown	non-competitive	Two targets
200k_humans_Viruses_Hug_HGV_seq_6757	Caudoviricetes;Unknown	low200k_humans_Viruses_Hug_MGV_seq_7257808	Caudoviricetes;Unknown	non-competitive	Two targets
200k_humans_Viruses_Hug_HGV_seq_6757	Caudoviricetes;Unknown	low200k_humans_Viruses_Hug_MGV_seq_7272166	Caudoviricetes;Unknown	non-competitive	Two targets
200k_humans_Viruses_Hug_HGV_seq_6757	Caudoviricetes;Unknown	low200k_humans_Viruses_Hug_MGV_seq_7357266	Caudoviricetes;Unknown	non-competitive	Two targets
200k_humans_Viruses_Hug_HGV_seq_6757	Caudoviricetes;Unknown	low200k_humans_Viruses_Hug_MGV_seq_7377828	Caudoviricetes;Unknown	non-competitive	Two targets
200k_humans_Viruses_Hug_HGV_seq_6757	Caudoviricetes;Unknown	low200k_humans_Viruses_Hug_MGV_seq_7399345	Caudoviricetes;Unknown	non-competitive	One target
200k_humans_Viruses_Hug_HGV_seq_6757	Caudoviricetes;Unknown	low200k_refdb_Viruses_Ref_Refdb_seq_2115031	Caudoviricetes;Unknown	non-competitive	One target
200k_humans_Viruses_Hug_HGV_seq_6757	Caudoviricetes;Unknown	low200k_refdb_Viruses_Ref_Refdb_seq_3446540	Caudoviricetes;Unknown	non-competitive	Two targets
200k_humans_Viruses_Hug_HGV_seq_6757	Caudoviricetes;Unknown	low200k_refdb_Viruses_Ref_Refdb_seq_419293	Caudoviricetes;Unknown	non-competitive	Two targets
200k_humans_Viruses_Hug_HGV_seq_6757	Caudoviricetes;Unknown	low200k_refdb_Viruses_Ref_Refdb_seq_6314942	Caudoviricetes;Unknown	non-competitive	Two targets
200k_humans_Viruses_Hug_HGV_seq_6757	Caudoviricetes;Unknown	low200k_refdb_Viruses_Ref_Refdb_seq_9962	Caudoviricetes;Unknown	non-competitive	Two targets
200k_humans_Viruses_Hug_HadzaGD_seq_6779	Caudoviricetes;Unknown	200k_humans_Viruses_Hug_HadzaGD_seq_6834	Caudoviricetes;Unknown	competitive	Two targets
200k_humans_Viruses_Hug_HadzaGD_seq_6779	Caudoviricetes;Unknown	200k_humans_Viruses_Hug_HadzaGD_seq_7191	Caudoviricetes;Unknown	competitive	Two targets
200k_humans_Viruses_Hug_HadzaGD_seq_6779	Caudoviricetes;Unknown	200k_humans_Viruses_Hug_HadzaGD_seq_7192	Caudoviricetes;Unknown	competitive	Two targets
200k_humans_Viruses_Hug_HadzaGD_seq_6779	Caudoviricetes;Unknown	low200k_humans_Viruses_Hug_CHVD_seq_6802131	Caudoviricetes;Unknown	competitive	Two targets
200k_humans_Viruses_Hug_HadzaGD_seq_6779	Caudoviricetes;Unknown	low200k_humans_Viruses_Hug_GVD_seq_7146786	Caudoviricetes;Unknown	non-competitive	One target
200k_humans_Viruses_Hug_HadzaGD_seq_6779	Caudoviricetes;Unknown	low200k_humans_Viruses_Hug_HadzaGD_seq_7152820	Caudoviricetes;Unknown	competitive	Two targets
200k_humans_Viruses_Hug_HadzaGD_seq_6779	Caudoviricetes;Unknown	low200k_humans_Viruses_Hug_HadzaGD_seq_7154117	Caudoviricetes;Unknown	competitive	Two targets
200k_humans_Viruses_Hug_HadzaGD_seq_6779	Caudoviricetes;Unknown	low200k_humans_Viruses_Hug_HadzaGD_seq_7154726	Caudoviricetes;Unknown	non-competitive	One target
200k_humans_Viruses_Hug_HadzaGD_seq_6779	Caudoviricetes;Unknown	low200k_humans_Viruses_Hug_HadzaGD_seq_7154978	Caudoviricetes;Unknown	competitive	Two targets
200k_humans_Viruses_Hug_HadzaGD_seq_6779	Caudoviricetes;Unknown	low200k_humans_Viruses_Hug_HadzaGD_seq_7156199	Caudoviricetes;Unknown	non-competitive	One target
200k_humans_Viruses_Hug_HadzaGD_seq_6779	Caudoviricetes;Unknown	low200k_humans_Viruses_Hug_HadzaGD_seq_7174158	Caudoviricetes;Unknown	non-competitive	One target
200k_humans_Viruses_Hug_HadzaGD_seq_6779	Caudoviricetes;Unknown	low200k_humans_Viruses_Hug_HadzaGD_seq_7174284	Caudoviricetes;Unknown	non-competitive	One target
200k_humans_Viruses_Hug_HadzaGD_seq_6779	Caudoviricetes;Unknown	low200k_humans_Viruses_Hug_HadzaGD_seq_7174337	Caudoviricetes;Unknown	non-competitive	One target
200k_humans_Viruses_Hug_HadzaGD_seq_6779	Caudoviricetes;Unknown	low200k_humans_Viruses_Hug_HadzaGD_seq_7179327	Caudoviricetes;Unknown	non-competitive	One target
200k_humans_Viruses_Hug_HadzaGD_seq_6779	Caudoviricetes;Unknown	low200k_humans_Viruses_Hug_HadzaGD_seq_7179406	Caudoviricetes;Unknown	non-competitive	One target
200k_humans_Viruses_Hug_HadzaGD_seq_6779	Caudoviricetes;Unknown	low200k_humans_Viruses_Hug_HadzaGD_seq_7181335	Caudoviricetes;Unknown	non-competitive	One target
200k_humans_Viruses_Hug_HadzaGD_seq_6779	Caudoviricetes;Unknown	low200k_humans_Viruses_Hug_HadzaGD_seq_7182507	Caudoviricetes;Unknown	non-competitive	One target
200k_humans_Viruses_Hug_HadzaGD_seq_6779	Caudoviricetes;Unknown	low200k_humans_Viruses_Hug_HadzaGD_seq_7182766	Caudoviricetes;Unknown	non-competitive	One target
200k_humans_Viruses_Hug_HadzaGD_seq_6779	Caudoviricetes;Unknown	low200k_humans_Viruses_Hug_HadzaGD_seq_7182841	Caudoviricetes;Unknown	non-competitive	One target
200k_humans_Viruses_Hug_HadzaGD_seq_6779	Caudoviricetes;Unknown	low200k_humans_Viruses_Hug_HadzaGD_seq_7187772	Caudoviricetes;Unknown	non-competitive	One target
200k_humans_Viruses_Hug_HadzaGD_seq_6779	Caudoviricetes;Unknown	low200k_pigguts_Proviruses_Ang_other-pigs_seq_9185157	Caudoviricetes;Unknown	non-competitive	One target
200k_humans_Viruses_Hug_HadzaGD_seq_6779	Caudoviricetes;Unknown	low200k_pigguts_Viruses_Ang_PVD_seq_8424967	Caudoviricetes;Unknown	non-competitive	One target
200k_humans_Viruses_Hug_HadzaGD_seq_6779	Caudoviricetes;Unknown	low200k_pigguts_Viruses_Ang_PVD_seq_8541870	Caudoviricetes;Unknown	non-competitive	One target
200k_humans_Viruses_Hug_HadzaGD_seq_6791	Caudoviricetes;Unknown	200k_humans_Viruses_Hug_HadzaGD_seq_6777	Caudoviricetes;Unknown	competitive	One target
200k_humans_Viruses_Hug_HadzaGD_seq_6791	Caudoviricetes;Unknown	200k_humans_Viruses_Hug_HadzaGD_seq_6986	Caudoviricetes;Unknown	competitive	Two targets
200k_humans_Viruses_Hug_HadzaGD_seq_6791	Caudoviricetes;Unknown	200k_humans_Viruses_Hug_MGV_seq_7932	Caudoviricetes;Unknown	competitive	One target
200k_humans_Viruses_Hug_HadzaGD_seq_6791	Caudoviricetes;Unknown	200k_humans_Viruses_Hug_MGV_seq_7957	Caudoviricetes;Unknown	competitive	One target
200k_humans_Viruses_Hug_HadzaGD_seq_6791	Caudoviricetes;Unknown	200k_refdb_Viruses_Ref_Refdb_seq_1338	Caudoviricetes;Unknown	competitive	One target
200k_humans_Viruses_Hug_HadzaGD_seq_6791	Caudoviricetes;Unknown	200k_refdb_Viruses_Ref_Refdb_seq_5358	Caudoviricetes;Unknown	competitive	One target
200k_humans_Viruses_Hug_HadzaGD_seq_6793	Caudoviricetes;Unknown	200k_pigguts_Viruses_Ang_PGV_seq_8154	Caudoviricetes;Unknown	non-competitive	One target
200k_humans_Viruses_Hug_HadzaGD_seq_6793	Caudoviricetes;Unknown	200k_pigguts_Viruses_Ang_PGV_seq_8275	Caudoviricetes;Unknown	non-competitive	One target
200k_humans_Viruses_Hug_HadzaGD_seq_6793	Caudoviricetes;Unknown	200k_pigguts_Viruses_Ang_PGV_seq_9106	Caudoviricetes;Unknown	non-competitive	One target
200k_humans_Viruses_Hug_HadzaGD_seq_6793	Caudoviricetes;Unknown	200k_pigguts_Viruses_Ang_PGV_seq_9118	Caudoviricetes;Unknown	non-competitive	One target
200k_humans_Viruses_Hug_HadzaGD_seq_6793	Caudoviricetes;Unknown	200k_pigguts_Viruses_Ang_PGV_seq_9380	Caudoviricetes;Unknown	non-competitive	One target
200k_humans_Viruses_Hug_HadzaGD_seq_6793	Caudoviricetes;Unknown	low200k_humans_Viruses_Hug_HadzaGD_seq_7180203	Caudoviricetes;Unknown	non-competitive	One target
200k_humans_Viruses_Hug_HadzaGD_seq_6796	Caudoviricetes;Unknown	200k_humans_Viruses_Hug_CHGV_seq_6028	Caudoviricetes;Unknown	competitive	Two targets
200k_humans_Viruses_Hug_HadzaGD_seq_6796	Caudoviricetes;Unknown	200k_humans_Viruses_Hug_GVD_seq_6737	Unclassified	competitive	Two targets
200k_humans_Viruses_Hug_HadzaGD_seq_6796	Caudoviricetes;Unknown	200k_humans_Viruses_Hug_HadzaGD_seq_6800	Caudoviricetes;Unknown	competitive	Two targets
200k_humans_Viruses_Hug_HadzaGD_seq_6796	Caudoviricetes;Unknown	200k_humans_Viruses_Hug_HadzaGD_seq_6993	Caudoviricetes;Unknown	competitive	Two targets
200k_humans_Viruses_Hug_HadzaGD_seq_6796	Caudoviricetes;Unknown	200k_humans_Viruses_Hug_HadzaGD_seq_7002	Caudoviricetes;Unknown	competitive	One target
200k_humans_Viruses_Hug_HadzaGD_seq_6796	Caudoviricetes;Unknown	200k_humans_Viruses_Hug_HadzaGD_seq_7095	Caudoviricetes;Unknown	competitive	Two targets
200k_humans_Viruses_Hug_HadzaGD_seq_6796	Caudoviricetes;Unknown	200k_humans_Viruses_Hug_HadzaGD_seq_7149	Caudoviricetes;Unknown	competitive	Two targets
200k_humans_Viruses_Hug_HadzaGD_seq_6796	Caudoviricetes;Unknown	200k_humans_Viruses_Hug_HadzaGD_seq_7180	Caudoviricetes;Unknown	competitive	Two targets
200k_humans_Viruses_Hug_HadzaGD_seq_6796	Caudoviricetes;Unknown	200k_humans_Viruses_Hug_HadzaGD_seq_7229	Caudoviricetes;Unknown	competitive	Two targets
200k_humans_Viruses_Hug_HadzaGD_seq_6796	Caudoviricetes;Unknown	200k_humans_Viruses_Hug_HadzaGD_seq_7242	Caudoviricetes;Unknown	competitive	Two targets
200k_humans_Viruses_Hug_HadzaGD_seq_6796	Caudoviricetes;Unknown	200k_humans_Viruses_Hug_HadzaGD_seq_7252	Unclassified	competitive	One target
200k_humans_Viruses_Hug_HadzaGD_seq_6796	Caudoviricetes;Unknown	200k_humans_Viruses_Hug_HadzaGD_seq_7318	Caudoviricetes;Unknown	competitive	Two targets
200k_humans_Viruses_Hug_HadzaGD_seq_6796	Caudoviricetes;Unknown	200k_humans_Viruses_Hug_MGV_seq_7386	Caudoviricetes;Unknown	non-competitive	One target
200k_humans_Viruses_Hug_HadzaGD_seq_6796	Caudoviricetes;Unknown	200k_humans_Viruses_Hug_MGV_seq_7409	Caudoviricetes;Unknown	competitive	One target
200k_humans_Viruses_Hug_HadzaGD_seq_6796	Caudoviricetes;Unknown	200k_humans_Viruses_Hug_MGV_seq_7410	Caudoviricetes;Unknown	competitive	Two targets
200k_humans_Viruses_Hug_HadzaGD_seq_6796	Caudoviricetes;Unknown	200k_humans_Viruses_Hug_MGV_seq_7413	Caudoviricetes;Unknown	non-competitive	Two targets
200k_humans_Viruses_Hug_HadzaGD_seq_6796	Caudoviricetes;Unknown	200k_humans_Viruses_Hug_MGV_seq_7417	Caudoviricetes;Unknown	competitive	One target
200k_humans_Viruses_Hug_HadzaGD_seq_6796	Caudoviricetes;Unknown	200k_humans_Viruses_Hug_MGV_seq_7418	Caudoviricetes;Unknown	competitive	One target
200k_humans_Viruses_Hug_HadzaGD_seq_6796	Caudoviricetes;Unknown	200k_humans_Viruses_Hug_MGV_seq_7420	Caudoviricetes;Unknown	competitive	Two targets
200k_humans_Viruses_Hug_HadzaGD_seq_6796	Caudoviricetes;Unknown	200k_humans_Viruses_Hug_MGV_seq_7459	Caudoviricetes;Unknown	competitive	One target
200k_humans_Viruses_Hug_HadzaGD_seq_6796	Caudoviricetes;Unknown	200k_humans_Viruses_Hug_MGV_seq_7489	Caudoviricetes;Unknown	competitive	One target
200k_humans_Viruses_Hug_HadzaGD_seq_6796	Caudoviricetes;Unknown	200k_humans_Viruses_Hug_MGV_seq_7707	Caudoviricetes;Unknown	competitive	One target
200k_humans_Viruses_Hug_HadzaGD_seq_6796	Caudoviricetes;Unknown	200k_humans_Viruses_Hug_MGV_seq_7720	Caudoviricetes;Unknown	competitive	One target
200k_humans_Viruses_Hug_HadzaGD_seq_6796	Caudoviricetes;Unknown	200k_humans_Viruses_Hug_MGV_seq_7799	Caudoviricetes;Unknown	competitive	Two targets
200k_humans_Viruses_Hug_HadzaGD_seq_6796	Caudoviricetes;Unknown	200k_humans_Viruses_Hug_MGV_seq_7952	Unclassified	competitive	Two targets
200k_humans_Viruses_Hug_HadzaGD_seq_6796	Caudoviricetes;Unknown	200k_humans_Viruses_Hug_MGV_seq_7963	Caudoviricetes;Unknown	competitive	One target
200k_humans_Viruses_Hug_HadzaGD_seq_6796	Caudoviricetes;Unknown	200k_humans_Viruses_Hug_MGV_seq_8004	Unclassified	competitive	One target
200k_humans_Viruses_Hug_HadzaGD_seq_6796	Caudoviricetes;Unknown	200k_humans_Viruses_Hug_MGV_seq_8007	Caudoviricetes;Unknown	competitive	One target
200k_humans_Viruses_Hug_HadzaGD_seq_6796	Caudoviricetes;Unknown	200k_humans_Viruses_Hug_MGV_seq_8008	Unclassified	competitive	One target
200k_humans_Viruses_Hug_HadzaGD_seq_6796	Caudoviricetes;Unknown	200k_humans_Viruses_Hug_MGV_seq_8017	Caudoviricetes;Unknown	competitive	One target
200k_humans_Viruses_Hug_HadzaGD_seq_6796	Caudoviricetes;Unknown	200k_refdb_Viruses_Ref_Refdb_seq_1106	Caudoviricetes;Unknown	competitive	One target
200k_humans_Viruses_Hug_HadzaGD_seq_6796	Caudoviricetes;Unknown	200k_refdb_Viruses_Ref_Refdb_seq_2081	Caudoviricetes;Unknown	competitive	One target
200k_humans_Viruses_Hug_HadzaGD_seq_6796	Caudoviricetes;Unknown	200k_refdb_Viruses_Ref_Refdb_seq_2734	Caudoviricetes;Unknown	competitive	One target
200k_humans_Viruses_Hug_HadzaGD_seq_6796	Caudoviricetes;Unknown	200k_refdb_Viruses_Ref_Refdb_seq_4499	Caudoviricetes;Unknown	competitive	One target
200k_humans_Viruses_Hug_HadzaGD_seq_6796	Caudoviricetes;Unknown	low200k_humans_Viruses_Hug_GPD_seq_7058899	Caudoviricetes;Unknown	non-competitive	One target
200k_humans_Viruses_Hug_HadzaGD_seq_6796	Caudoviricetes;Unknown	low200k_humans_Viruses_Hug_HadzaGD_seq_7158448	Caudoviricetes;Unknown	non-competitive	One target
200k_humans_Viruses_Hug_HadzaGD_seq_6796	Caudoviricetes;Unknown	low200k_humans_Viruses_Hug_HadzaGD_seq_7163296	Caudoviricetes;Unknown	non-competitive	One target
200k_humans_Viruses_Hug_HadzaGD_seq_6796	Caudoviricetes;Unknown	low200k_humans_Viruses_Hug_HadzaGD_seq_7167475	Unclassified	competitive	Two targets
200k_humans_Viruses_Hug_HadzaGD_seq_6796	Caudoviricetes;Unknown	low200k_humans_Viruses_Hug_HadzaGD_seq_7179772	Caudoviricetes;Unknown	competitive	Two targets
200k_humans_Viruses_Hug_HadzaGD_seq_6796	Caudoviricetes;Unknown	low200k_humans_Viruses_Hug_HadzaGD_seq_7185069	Caudoviricetes;Unknown	competitive	Two targets
200k_humans_Viruses_Hug_HadzaGD_seq_6796	Caudoviricetes;Unknown	low200k_humans_Viruses_Hug_HadzaGD_seq_7185489	Caudoviricetes;Unknown	non-competitive	One target
200k_humans_Viruses_Hug_HadzaGD_seq_6796	Caudoviricetes;Unknown	low200k_humans_Viruses_Hug_HadzaGD_seq_7187433	Caudoviricetes;Unknown	competitive	One target
200k_humans_Viruses_Hug_HadzaGD_seq_6796	Caudoviricetes;Unknown	low200k_humans_Viruses_Hug_HadzaGD_seq_7194264	Caudoviricetes;Unknown	competitive	One target
200k_humans_Viruses_Hug_HadzaGD_seq_6796	Caudoviricetes;Unknown	low200k_humans_Viruses_Hug_HadzaGD_seq_7194877	Caudoviricetes;Unknown	competitive	One target
200k_humans_Viruses_Hug_HadzaGD_seq_6796	Caudoviricetes;Unknown	low200k_humans_Viruses_Hug_HadzaGD_seq_7195355	Caudoviricetes;Unknown	competitive	Two targets
200k_humans_Viruses_Hug_HadzaGD_seq_6796	Caudoviricetes;Unknown	low200k_humans_Viruses_Hug_MGV_seq_7263190	Caudoviricetes;Unknown	non-competitive	One target
200k_humans_Viruses_Hug_HadzaGD_seq_6796	Caudoviricetes;Unknown	low200k_humans_Viruses_Hug_MGV_seq_7281688	Caudoviricetes;Unknown	non-competitive	One target
200k_humans_Viruses_Hug_HadzaGD_seq_6796	Caudoviricetes;Unknown	low200k_humans_Viruses_Hug_MGV_seq_7281739	Caudoviricetes;Unknown	non-competitive	One target
200k_humans_Viruses_Hug_HadzaGD_seq_6796	Caudoviricetes;Unknown	low200k_humans_Viruses_Hug_MGV_seq_7286780	Caudoviricetes;Unknown	competitive	One target
200k_humans_Viruses_Hug_HadzaGD_seq_6796	Caudoviricetes;Unknown	low200k_humans_Viruses_Hug_MGV_seq_7286785	Caudoviricetes;Unknown	competitive	Two targets
200k_humans_Viruses_Hug_HadzaGD_seq_6796	Caudoviricetes;Unknown	low200k_humans_Viruses_Hug_MGV_seq_7303608	Caudoviricetes;Unknown	competitive	One target
200k_humans_Viruses_Hug_HadzaGD_seq_6796	Caudoviricetes;Unknown	low200k_humans_Viruses_Hug_MGV_seq_7308914	Caudoviricetes;Unknown	competitive	One target
200k_humans_Viruses_Hug_HadzaGD_seq_6796	Caudoviricetes;Unknown	low200k_humans_Viruses_Hug_MGV_seq_7308935	Caudoviricetes;Unknown	competitive	One target
200k_humans_Viruses_Hug_HadzaGD_seq_6796	Caudoviricetes;Unknown	low200k_humans_Viruses_Hug_MGV_seq_7321976	Caudoviricetes;Unknown	non-competitive	One target
200k_humans_Viruses_Hug_HadzaGD_seq_6796	Caudoviricetes;Unknown	low200k_humans_Viruses_Hug_MGV_seq_7341266	Caudoviricetes;Unknown	competitive	One target
200k_humans_Viruses_Hug_HadzaGD_seq_6796	Caudoviricetes;Unknown	low200k_humans_Viruses_Hug_MGV_seq_7359945	Caudoviricetes;Unknown	competitive	Two targets
200k_humans_Viruses_Hug_HadzaGD_seq_6796	Caudoviricetes;Unknown	low200k_humans_Viruses_Hug_MGV_seq_7359962	Caudoviricetes;Unknown	competitive	Two targets
200k_humans_Viruses_Hug_HadzaGD_seq_6796	Caudoviricetes;Unknown	low200k_humans_Viruses_Hug_MGV_seq_7359968	Unclassified	competitive	One target
200k_humans_Viruses_Hug_HadzaGD_seq_6796	Caudoviricetes;Unknown	low200k_humans_Viruses_Hug_MGV_seq_7359971	Caudoviricetes;Unknown	competitive	One target
200k_humans_Viruses_Hug_HadzaGD_seq_6796	Caudoviricetes;Unknown	low200k_humans_Viruses_Hug_MGV_seq_7359988	Unclassified	non-competitive	Two targets
200k_humans_Viruses_Hug_HadzaGD_seq_6796	Caudoviricetes;Unknown	low200k_humans_Viruses_Hug_MGV_seq_7360008	Caudoviricetes;Unknown	competitive	One target
200k_humans_Viruses_Hug_HadzaGD_seq_6796	Caudoviricetes;Unknown	low200k_humans_Viruses_Hug_MGV_seq_7360014	Caudoviricetes;Unknown	competitive	Two targets
200k_humans_Viruses_Hug_HadzaGD_seq_6796	Caudoviricetes;Unknown	low200k_humans_Viruses_Hug_MGV_seq_7367201	Caudoviricetes;Unknown	non-competitive	One target
200k_humans_Viruses_Hug_HadzaGD_seq_6796	Caudoviricetes;Unknown	low200k_humans_Viruses_Hug_MGV_seq_7367209	Caudoviricetes;Unknown	non-competitive	One target
200k_humans_Viruses_Hug_HadzaGD_seq_6796	Caudoviricetes;Unknown	low200k_humans_Viruses_Hug_MGV_seq_7374727	Unclassified	competitive	One target
200k_humans_Viruses_Hug_HadzaGD_seq_6796	Caudoviricetes;Unknown	low200k_refdb_Proviruses_Ref_Refdb_seq_3687304	Caudoviricetes;Unknown	non-competitive	One target
200k_humans_Viruses_Hug_HadzaGD_seq_6796	Caudoviricetes;Unknown	low200k_refdb_Viruses_Ref_Refdb_seq_1309863	Caudoviricetes;Unknown	non-competitive	One target
200k_humans_Viruses_Hug_HadzaGD_seq_6796	Caudoviricetes;Unknown	low200k_refdb_Viruses_Ref_Refdb_seq_1391580	Caudoviricetes;Unknown	competitive	One target
200k_humans_Viruses_Hug_HadzaGD_seq_6796	Caudoviricetes;Unknown	low200k_refdb_Viruses_Ref_Refdb_seq_1459636	Caudoviricetes;Unknown	competitive	One target
200k_humans_Viruses_Hug_HadzaGD_seq_6796	Caudoviricetes;Unknown	low200k_refdb_Viruses_Ref_Refdb_seq_167514	Caudoviricetes;Unknown	competitive	Two targets
200k_humans_Viruses_Hug_HadzaGD_seq_6796	Caudoviricetes;Unknown	low200k_refdb_Viruses_Ref_Refdb_seq_3995704	Caudoviricetes;Unknown	non-competitive	One target
200k_humans_Viruses_Hug_HadzaGD_seq_6796	Caudoviricetes;Unknown	low200k_refdb_Viruses_Ref_Refdb_seq_4301016	Caudoviricetes;Unknown	non-competitive	One target
200k_humans_Viruses_Hug_HadzaGD_seq_6796	Caudoviricetes;Unknown	low200k_refdb_Viruses_Ref_Refdb_seq_5218086	Caudoviricetes;Unknown	competitive	One target
200k_humans_Viruses_Hug_HadzaGD_seq_6796	Caudoviricetes;Unknown	low200k_refdb_Viruses_Ref_Refdb_seq_6266369	Caudoviricetes;Unknown	competitive	One target
200k_humans_Viruses_Hug_HadzaGD_seq_6800	Caudoviricetes;Unknown	200k_humans_Viruses_Hug_CHGV_seq_6028	Caudoviricetes;Unknown	competitive	Two targets
200k_humans_Viruses_Hug_HadzaGD_seq_6800	Caudoviricetes;Unknown	200k_humans_Viruses_Hug_GVD_seq_6737	Unclassified	competitive	Two targets
200k_humans_Viruses_Hug_HadzaGD_seq_6800	Caudoviricetes;Unknown	200k_humans_Viruses_Hug_HadzaGD_seq_6796	Caudoviricetes;Unknown	competitive	Two targets
200k_humans_Viruses_Hug_HadzaGD_seq_6800	Caudoviricetes;Unknown	200k_humans_Viruses_Hug_HadzaGD_seq_6993	Caudoviricetes;Unknown	competitive	Two targets
200k_humans_Viruses_Hug_HadzaGD_seq_6800	Caudoviricetes;Unknown	200k_humans_Viruses_Hug_HadzaGD_seq_7002	Caudoviricetes;Unknown	competitive	One target
200k_humans_Viruses_Hug_HadzaGD_seq_6800	Caudoviricetes;Unknown	200k_humans_Viruses_Hug_HadzaGD_seq_7095	Caudoviricetes;Unknown	competitive	Two targets
200k_humans_Viruses_Hug_HadzaGD_seq_6800	Caudoviricetes;Unknown	200k_humans_Viruses_Hug_HadzaGD_seq_7149	Caudoviricetes;Unknown	competitive	Two targets
200k_humans_Viruses_Hug_HadzaGD_seq_6800	Caudoviricetes;Unknown	200k_humans_Viruses_Hug_HadzaGD_seq_7180	Caudoviricetes;Unknown	competitive	Two targets
200k_humans_Viruses_Hug_HadzaGD_seq_6800	Caudoviricetes;Unknown	200k_humans_Viruses_Hug_HadzaGD_seq_7229	Caudoviricetes;Unknown	competitive	Two targets
200k_humans_Viruses_Hug_HadzaGD_seq_6800	Caudoviricetes;Unknown	200k_humans_Viruses_Hug_HadzaGD_seq_7242	Caudoviricetes;Unknown	competitive	Two targets
200k_humans_Viruses_Hug_HadzaGD_seq_6800	Caudoviricetes;Unknown	200k_humans_Viruses_Hug_HadzaGD_seq_7252	Unclassified	competitive	One target
200k_humans_Viruses_Hug_HadzaGD_seq_6800	Caudoviricetes;Unknown	200k_humans_Viruses_Hug_HadzaGD_seq_7318	Caudoviricetes;Unknown	competitive	Two targets
200k_humans_Viruses_Hug_HadzaGD_seq_6800	Caudoviricetes;Unknown	200k_humans_Viruses_Hug_MGV_seq_7386	Caudoviricetes;Unknown	non-competitive	One target
200k_humans_Viruses_Hug_HadzaGD_seq_6800	Caudoviricetes;Unknown	200k_humans_Viruses_Hug_MGV_seq_7409	Caudoviricetes;Unknown	competitive	One target
200k_humans_Viruses_Hug_HadzaGD_seq_6800	Caudoviricetes;Unknown	200k_humans_Viruses_Hug_MGV_seq_7410	Caudoviricetes;Unknown	competitive	Two targets
200k_humans_Viruses_Hug_HadzaGD_seq_6800	Caudoviricetes;Unknown	200k_humans_Viruses_Hug_MGV_seq_7413	Caudoviricetes;Unknown	non-competitive	Two targets
200k_humans_Viruses_Hug_HadzaGD_seq_6800	Caudoviricetes;Unknown	200k_humans_Viruses_Hug_MGV_seq_7417	Caudoviricetes;Unknown	competitive	One target
200k_humans_Viruses_Hug_HadzaGD_seq_6800	Caudoviricetes;Unknown	200k_humans_Viruses_Hug_MGV_seq_7418	Caudoviricetes;Unknown	competitive	One target
200k_humans_Viruses_Hug_HadzaGD_seq_6800	Caudoviricetes;Unknown	200k_humans_Viruses_Hug_MGV_seq_7420	Caudoviricetes;Unknown	competitive	Two targets
200k_humans_Viruses_Hug_HadzaGD_seq_6800	Caudoviricetes;Unknown	200k_humans_Viruses_Hug_MGV_seq_7459	Caudoviricetes;Unknown	competitive	One target
200k_humans_Viruses_Hug_HadzaGD_seq_6800	Caudoviricetes;Unknown	200k_humans_Viruses_Hug_MGV_seq_7489	Caudoviricetes;Unknown	competitive	One target
200k_humans_Viruses_Hug_HadzaGD_seq_6800	Caudoviricetes;Unknown	200k_humans_Viruses_Hug_MGV_seq_7707	Caudoviricetes;Unknown	competitive	One target
200k_humans_Viruses_Hug_HadzaGD_seq_6800	Caudoviricetes;Unknown	200k_humans_Viruses_Hug_MGV_seq_7720	Caudoviricetes;Unknown	competitive	One target
200k_humans_Viruses_Hug_HadzaGD_seq_6800	Caudoviricetes;Unknown	200k_humans_Viruses_Hug_MGV_seq_7799	Caudoviricetes;Unknown	competitive	Two targets
200k_humans_Viruses_Hug_HadzaGD_seq_6800	Caudoviricetes;Unknown	200k_humans_Viruses_Hug_MGV_seq_7952	Unclassified	competitive	Two targets
200k_humans_Viruses_Hug_HadzaGD_seq_6800	Caudoviricetes;Unknown	200k_humans_Viruses_Hug_MGV_seq_7963	Caudoviricetes;Unknown	competitive	One target
200k_humans_Viruses_Hug_HadzaGD_seq_6800	Caudoviricetes;Unknown	200k_humans_Viruses_Hug_MGV_seq_8004	Unclassified	competitive	One target
200k_humans_Viruses_Hug_HadzaGD_seq_6800	Caudoviricetes;Unknown	200k_humans_Viruses_Hug_MGV_seq_8007	Caudoviricetes;Unknown	competitive	One target
200k_humans_Viruses_Hug_HadzaGD_seq_6800	Caudoviricetes;Unknown	200k_humans_Viruses_Hug_MGV_seq_8008	Unclassified	competitive	One target
200k_humans_Viruses_Hug_HadzaGD_seq_6800	Caudoviricetes;Unknown	200k_humans_Viruses_Hug_MGV_seq_8017	Caudoviricetes;Unknown	competitive	One target
200k_humans_Viruses_Hug_HadzaGD_seq_6800	Caudoviricetes;Unknown	200k_refdb_Viruses_Ref_Refdb_seq_1106	Caudoviricetes;Unknown	competitive	One target
200k_humans_Viruses_Hug_HadzaGD_seq_6800	Caudoviricetes;Unknown	200k_refdb_Viruses_Ref_Refdb_seq_2081	Caudoviricetes;Unknown	competitive	One target
200k_humans_Viruses_Hug_HadzaGD_seq_6800	Caudoviricetes;Unknown	200k_refdb_Viruses_Ref_Refdb_seq_2734	Caudoviricetes;Unknown	competitive	One target
200k_humans_Viruses_Hug_HadzaGD_seq_6800	Caudoviricetes;Unknown	200k_refdb_Viruses_Ref_Refdb_seq_4499	Caudoviricetes;Unknown	competitive	One target
200k_humans_Viruses_Hug_HadzaGD_seq_6800	Caudoviricetes;Unknown	low200k_humans_Viruses_Hug_GPD_seq_7058899	Caudoviricetes;Unknown	non-competitive	One target
200k_humans_Viruses_Hug_HadzaGD_seq_6800	Caudoviricetes;Unknown	low200k_humans_Viruses_Hug_HadzaGD_seq_7158448	Caudoviricetes;Unknown	non-competitive	One target
200k_humans_Viruses_Hug_HadzaGD_seq_6800	Caudoviricetes;Unknown	low200k_humans_Viruses_Hug_HadzaGD_seq_7163296	Caudoviricetes;Unknown	non-competitive	One target
200k_humans_Viruses_Hug_HadzaGD_seq_6800	Caudoviricetes;Unknown	low200k_humans_Viruses_Hug_HadzaGD_seq_7167475	Unclassified	competitive	Two targets
200k_humans_Viruses_Hug_HadzaGD_seq_6800	Caudoviricetes;Unknown	low200k_humans_Viruses_Hug_HadzaGD_seq_7179772	Caudoviricetes;Unknown	competitive	Two targets
200k_humans_Viruses_Hug_HadzaGD_seq_6800	Caudoviricetes;Unknown	low200k_humans_Viruses_Hug_HadzaGD_seq_7185069	Caudoviricetes;Unknown	competitive	Two targets
200k_humans_Viruses_Hug_HadzaGD_seq_6800	Caudoviricetes;Unknown	low200k_humans_Viruses_Hug_HadzaGD_seq_7185489	Caudoviricetes;Unknown	non-competitive	One target
200k_humans_Viruses_Hug_HadzaGD_seq_6800	Caudoviricetes;Unknown	low200k_humans_Viruses_Hug_HadzaGD_seq_7187433	Caudoviricetes;Unknown	competitive	One target
200k_humans_Viruses_Hug_HadzaGD_seq_6800	Caudoviricetes;Unknown	low200k_humans_Viruses_Hug_HadzaGD_seq_7194264	Caudoviricetes;Unknown	competitive	One target
200k_humans_Viruses_Hug_HadzaGD_seq_6800	Caudoviricetes;Unknown	low200k_humans_Viruses_Hug_HadzaGD_seq_7194877	Caudoviricetes;Unknown	competitive	One target
200k_humans_Viruses_Hug_HadzaGD_seq_6800	Caudoviricetes;Unknown	low200k_humans_Viruses_Hug_HadzaGD_seq_7195355	Caudoviricetes;Unknown	competitive	Two targets
200k_humans_Viruses_Hug_HadzaGD_seq_6800	Caudoviricetes;Unknown	low200k_humans_Viruses_Hug_MGV_seq_7263190	Caudoviricetes;Unknown	non-competitive	One target
200k_humans_Viruses_Hug_HadzaGD_seq_6800	Caudoviricetes;Unknown	low200k_humans_Viruses_Hug_MGV_seq_7281688	Caudoviricetes;Unknown	non-competitive	One target
200k_humans_Viruses_Hug_HadzaGD_seq_6800	Caudoviricetes;Unknown	low200k_humans_Viruses_Hug_MGV_seq_7281739	Caudoviricetes;Unknown	non-competitive	One target
200k_humans_Viruses_Hug_HadzaGD_seq_6800	Caudoviricetes;Unknown	low200k_humans_Viruses_Hug_MGV_seq_7286780	Caudoviricetes;Unknown	competitive	One target
200k_humans_Viruses_Hug_HadzaGD_seq_6800	Caudoviricetes;Unknown	low200k_humans_Viruses_Hug_MGV_seq_7286785	Caudoviricetes;Unknown	competitive	Two targets
200k_humans_Viruses_Hug_HadzaGD_seq_6800	Caudoviricetes;Unknown	low200k_humans_Viruses_Hug_MGV_seq_7303608	Caudoviricetes;Unknown	competitive	One target
200k_humans_Viruses_Hug_HadzaGD_seq_6800	Caudoviricetes;Unknown	low200k_humans_Viruses_Hug_MGV_seq_7308914	Caudoviricetes;Unknown	competitive	One target
200k_humans_Viruses_Hug_HadzaGD_seq_6800	Caudoviricetes;Unknown	low200k_humans_Viruses_Hug_MGV_seq_7308935	Caudoviricetes;Unknown	competitive	One target
200k_humans_Viruses_Hug_HadzaGD_seq_6800	Caudoviricetes;Unknown	low200k_humans_Viruses_Hug_MGV_seq_7321976	Caudoviricetes;Unknown	non-competitive	One target
200k_humans_Viruses_Hug_HadzaGD_seq_6800	Caudoviricetes;Unknown	low200k_humans_Viruses_Hug_MGV_seq_7341266	Caudoviricetes;Unknown	competitive	One target
200k_humans_Viruses_Hug_HadzaGD_seq_6800	Caudoviricetes;Unknown	low200k_humans_Viruses_Hug_MGV_seq_7359945	Caudoviricetes;Unknown	competitive	Two targets
200k_humans_Viruses_Hug_HadzaGD_seq_6800	Caudoviricetes;Unknown	low200k_humans_Viruses_Hug_MGV_seq_7359962	Caudoviricetes;Unknown	competitive	Two targets
200k_humans_Viruses_Hug_HadzaGD_seq_6800	Caudoviricetes;Unknown	low200k_humans_Viruses_Hug_MGV_seq_7359968	Unclassified	competitive	One target
200k_humans_Viruses_Hug_HadzaGD_seq_6800	Caudoviricetes;Unknown	low200k_humans_Viruses_Hug_MGV_seq_7359971	Caudoviricetes;Unknown	non-competitive	One target
200k_humans_Viruses_Hug_HadzaGD_seq_6800	Caudoviricetes;Unknown	low200k_humans_Viruses_Hug_MGV_seq_7359988	Unclassified	non-competitive	Two targets
200k_humans_Viruses_Hug_HadzaGD_seq_6800	Caudoviricetes;Unknown	low200k_humans_Viruses_Hug_MGV_seq_7360008	Caudoviricetes;Unknown	competitive	One target
200k_humans_Viruses_Hug_HadzaGD_seq_6800	Caudoviricetes;Unknown	low200k_humans_Viruses_Hug_MGV_seq_7360014	Caudoviricetes;Unknown	competitive	Two targets
200k_humans_Viruses_Hug_HadzaGD_seq_6800	Caudoviricetes;Unknown	low200k_humans_Viruses_Hug_MGV_seq_7367201	Caudoviricetes;Unknown	non-competitive	One target
200k_humans_Viruses_Hug_HadzaGD_seq_6800	Caudoviricetes;Unknown	low200k_humans_Viruses_Hug_MGV_seq_7367209	Caudoviricetes;Unknown	non-competitive	One target
200k_humans_Viruses_Hug_HadzaGD_seq_6800	Caudoviricetes;Unknown	low200k_humans_Viruses_Hug_MGV_seq_7374727	Unclassified	competitive	One target
200k_humans_Viruses_Hug_HadzaGD_seq_6800	Caudoviricetes;Unknown	low200k_refdb_Proviruses_Ref_Refdb_seq_3687304	Caudoviricetes;Unknown	non-competitive	One target
200k_humans_Viruses_Hug_HadzaGD_seq_6800	Caudoviricetes;Unknown	low200k_refdb_Viruses_Ref_Refdb_seq_1309863	Caudoviricetes;Unknown	non-competitive	One target
200k_humans_Viruses_Hug_HadzaGD_seq_6800	Caudoviricetes;Unknown	low200k_refdb_Viruses_Ref_Refdb_seq_1391580	Caudoviricetes;Unknown	competitive	One target
200k_humans_Viruses_Hug_HadzaGD_seq_6800	Caudoviricetes;Unknown	low200k_refdb_Viruses_Ref_Refdb_seq_1459636	Caudoviricetes;Unknown	competitive	One target
200k_humans_Viruses_Hug_HadzaGD_seq_6800	Caudoviricetes;Unknown	low200k_refdb_Viruses_Ref_Refdb_seq_167514	Caudoviricetes;Unknown	competitive	Two targets
200k_humans_Viruses_Hug_HadzaGD_seq_6800	Caudoviricetes;Unknown	low200k_refdb_Viruses_Ref_Refdb_seq_3995704	Caudoviricetes;Unknown	non-competitive	One target
200k_humans_Viruses_Hug_HadzaGD_seq_6800	Caudoviricetes;Unknown	low200k_refdb_Viruses_Ref_Refdb_seq_4301016	Caudoviricetes;Unknown	non-competitive	One target
200k_humans_Viruses_Hug_HadzaGD_seq_6800	Caudoviricetes;Unknown	low200k_refdb_Viruses_Ref_Refdb_seq_5218086	Caudoviricetes;Unknown	non-competitive	One target
200k_humans_Viruses_Hug_HadzaGD_seq_6800	Caudoviricetes;Unknown	low200k_refdb_Viruses_Ref_Refdb_seq_6266369	Caudoviricetes;Unknown	competitive	One target
200k_humans_Viruses_Hug_HadzaGD_seq_6826	Caudoviricetes;Unknown	200k_humans_Viruses_Hug_HadzaGD_seq_6896	Caudoviricetes;Unknown	competitive	One target
200k_humans_Viruses_Hug_HadzaGD_seq_6826	Caudoviricetes;Unknown	200k_humans_Viruses_Hug_HadzaGD_seq_6958	Caudoviricetes;Unknown	competitive	Two targets
200k_humans_Viruses_Hug_HadzaGD_seq_6826	Caudoviricetes;Unknown	200k_humans_Viruses_Hug_MGV_seq_7809	Caudoviricetes;Unknown	competitive	Two targets
200k_humans_Viruses_Hug_HadzaGD_seq_6826	Caudoviricetes;Unknown	200k_refdb_Viruses_Ref_Refdb_seq_5786	Caudoviricetes;Unknown	competitive	Two targets
200k_humans_Viruses_Hug_HadzaGD_seq_6826	Caudoviricetes;Unknown	200k_unknown_Viruses_Unk_CLEVD_seq_6163	Caudoviricetes;Unknown	competitive	One target
200k_humans_Viruses_Hug_HadzaGD_seq_6826	Caudoviricetes;Unknown	low200k_humans_Viruses_Hug_GPD_seq_7039378	Caudoviricetes;Unknown	competitive	Two targets
200k_humans_Viruses_Hug_HadzaGD_seq_6826	Caudoviricetes;Unknown	low200k_humans_Viruses_Hug_MGV_seq_7284932	Caudoviricetes;Unknown	competitive	Two targets
200k_humans_Viruses_Hug_HadzaGD_seq_6826	Caudoviricetes;Unknown	low200k_refdb_Viruses_Ref_Refdb_seq_5668801	Caudoviricetes;Unknown	competitive	Two targets
200k_humans_Viruses_Hug_HadzaGD_seq_6834	Caudoviricetes;Unknown	200k_humans_Viruses_Hug_HadzaGD_seq_6779	Caudoviricetes;Unknown	competitive	Two targets
200k_humans_Viruses_Hug_HadzaGD_seq_6834	Caudoviricetes;Unknown	200k_humans_Viruses_Hug_HadzaGD_seq_7191	Caudoviricetes;Unknown	competitive	Two targets
200k_humans_Viruses_Hug_HadzaGD_seq_6834	Caudoviricetes;Unknown	200k_humans_Viruses_Hug_HadzaGD_seq_7192	Caudoviricetes;Unknown	competitive	Two targets
200k_humans_Viruses_Hug_HadzaGD_seq_6834	Caudoviricetes;Unknown	low200k_humans_Viruses_Hug_CHVD_seq_6802131	Caudoviricetes;Unknown	competitive	Two targets
200k_humans_Viruses_Hug_HadzaGD_seq_6834	Caudoviricetes;Unknown	low200k_humans_Viruses_Hug_GVD_seq_7146786	Caudoviricetes;Unknown	non-competitive	One target
200k_humans_Viruses_Hug_HadzaGD_seq_6834	Caudoviricetes;Unknown	low200k_humans_Viruses_Hug_HadzaGD_seq_7152820	Caudoviricetes;Unknown	competitive	Two targets
200k_humans_Viruses_Hug_HadzaGD_seq_6834	Caudoviricetes;Unknown	low200k_humans_Viruses_Hug_HadzaGD_seq_7154117	Caudoviricetes;Unknown	competitive	Two targets
200k_humans_Viruses_Hug_HadzaGD_seq_6834	Caudoviricetes;Unknown	low200k_humans_Viruses_Hug_HadzaGD_seq_7154726	Caudoviricetes;Unknown	non-competitive	One target
200k_humans_Viruses_Hug_HadzaGD_seq_6834	Caudoviricetes;Unknown	low200k_humans_Viruses_Hug_HadzaGD_seq_7154978	Caudoviricetes;Unknown	competitive	Two targets
200k_humans_Viruses_Hug_HadzaGD_seq_6834	Caudoviricetes;Unknown	low200k_humans_Viruses_Hug_HadzaGD_seq_7156199	Caudoviricetes;Unknown	non-competitive	One target
200k_humans_Viruses_Hug_HadzaGD_seq_6834	Caudoviricetes;Unknown	low200k_humans_Viruses_Hug_HadzaGD_seq_7174158	Caudoviricetes;Unknown	non-competitive	One target
200k_humans_Viruses_Hug_HadzaGD_seq_6834	Caudoviricetes;Unknown	low200k_humans_Viruses_Hug_HadzaGD_seq_7174284	Caudoviricetes;Unknown	non-competitive	One target
200k_humans_Viruses_Hug_HadzaGD_seq_6834	Caudoviricetes;Unknown	low200k_humans_Viruses_Hug_HadzaGD_seq_7174337	Caudoviricetes;Unknown	non-competitive	One target
200k_humans_Viruses_Hug_HadzaGD_seq_6834	Caudoviricetes;Unknown	low200k_humans_Viruses_Hug_HadzaGD_seq_7179327	Caudoviricetes;Unknown	non-competitive	One target
200k_humans_Viruses_Hug_HadzaGD_seq_6834	Caudoviricetes;Unknown	low200k_humans_Viruses_Hug_HadzaGD_seq_7179406	Caudoviricetes;Unknown	non-competitive	One target
200k_humans_Viruses_Hug_HadzaGD_seq_6834	Caudoviricetes;Unknown	low200k_humans_Viruses_Hug_HadzaGD_seq_7181335	Caudoviricetes;Unknown	non-competitive	One target
200k_humans_Viruses_Hug_HadzaGD_seq_6834	Caudoviricetes;Unknown	low200k_humans_Viruses_Hug_HadzaGD_seq_7182507	Caudoviricetes;Unknown	non-competitive	One target
200k_humans_Viruses_Hug_HadzaGD_seq_6834	Caudoviricetes;Unknown	low200k_humans_Viruses_Hug_HadzaGD_seq_7182766	Caudoviricetes;Unknown	non-competitive	One target
200k_humans_Viruses_Hug_HadzaGD_seq_6834	Caudoviricetes;Unknown	low200k_humans_Viruses_Hug_HadzaGD_seq_7182841	Caudoviricetes;Unknown	non-competitive	One target
200k_humans_Viruses_Hug_HadzaGD_seq_6834	Caudoviricetes;Unknown	low200k_humans_Viruses_Hug_HadzaGD_seq_7187772	Caudoviricetes;Unknown	non-competitive	One target
200k_humans_Viruses_Hug_HadzaGD_seq_6834	Caudoviricetes;Unknown	low200k_pigguts_Proviruses_Ang_other-pigs_seq_9185157	Caudoviricetes;Unknown	non-competitive	One target
200k_humans_Viruses_Hug_HadzaGD_seq_6834	Caudoviricetes;Unknown	low200k_pigguts_Viruses_Ang_PVD_seq_8424967	Caudoviricetes;Unknown	non-competitive	One target
200k_humans_Viruses_Hug_HadzaGD_seq_6834	Caudoviricetes;Unknown	low200k_pigguts_Viruses_Ang_PVD_seq_8541870	Caudoviricetes;Unknown	non-competitive	One target
200k_humans_Viruses_Hug_HadzaGD_seq_6847	Caudoviricetes;Unknown	200k_humans_Viruses_Hug_HadzaGD_seq_7220	Caudoviricetes;Unknown	competitive	Two targets
200k_humans_Viruses_Hug_HadzaGD_seq_6847	Caudoviricetes;Unknown	200k_humans_Viruses_Hug_HadzaGD_seq_7224	Caudoviricetes;Unknown	competitive	Two targets
200k_humans_Viruses_Hug_HadzaGD_seq_6853	Caudoviricetes;Unknown	200k_humans_Viruses_Hug_HadzaGD_seq_7182	Caudoviricetes;Unknown	competitive	One target
200k_humans_Viruses_Hug_HadzaGD_seq_6853	Caudoviricetes;Unknown	low200k_humans_Viruses_Hug_HadzaGD_seq_7180203	Caudoviricetes;Unknown	non-competitive	One target
200k_humans_Viruses_Hug_HadzaGD_seq_6904	Caudoviricetes;Unknown	200k_humans_Viruses_Hug_HadzaGD_seq_6770	Caudoviricetes;Unknown	competitive	One target
200k_humans_Viruses_Hug_HadzaGD_seq_6904	Caudoviricetes;Unknown	200k_humans_Viruses_Hug_HadzaGD_seq_6819	Caudoviricetes;Unknown	competitive	One target
200k_humans_Viruses_Hug_HadzaGD_seq_6904	Caudoviricetes;Unknown	200k_humans_Viruses_Hug_HadzaGD_seq_6861	Caudoviricetes;Unknown	competitive	One target
200k_humans_Viruses_Hug_HadzaGD_seq_6904	Caudoviricetes;Unknown	200k_humans_Viruses_Hug_HadzaGD_seq_6967	Caudoviricetes;Unknown	competitive	One target
200k_humans_Viruses_Hug_HadzaGD_seq_6904	Caudoviricetes;Unknown	200k_humans_Viruses_Hug_HadzaGD_seq_7094	Caudoviricetes;Unknown	competitive	One target
200k_humans_Viruses_Hug_HadzaGD_seq_6927	Caudoviricetes;Unknown	200k_humans_Viruses_Hug_HadzaGD_seq_6776	Caudoviricetes;Unknown	competitive	One target
200k_humans_Viruses_Hug_HadzaGD_seq_6927	Caudoviricetes;Unknown	200k_humans_Viruses_Hug_HadzaGD_seq_6851	Caudoviricetes;Unknown	competitive	One target
200k_humans_Viruses_Hug_HadzaGD_seq_6927	Caudoviricetes;Unknown	200k_humans_Viruses_Hug_HadzaGD_seq_6963	Caudoviricetes;Unknown	competitive	Two targets
200k_humans_Viruses_Hug_HadzaGD_seq_6927	Caudoviricetes;Unknown	200k_humans_Viruses_Hug_HadzaGD_seq_7103	Caudoviricetes;Unknown	competitive	One target
200k_humans_Viruses_Hug_HadzaGD_seq_6927	Caudoviricetes;Unknown	200k_humans_Viruses_Hug_HadzaGD_seq_7125	Caudoviricetes;Unknown	competitive	Two targets
200k_humans_Viruses_Hug_HadzaGD_seq_6927	Caudoviricetes;Unknown	200k_humans_Viruses_Hug_HadzaGD_seq_7178	Caudoviricetes;Unknown	competitive	Two targets
200k_humans_Viruses_Hug_HadzaGD_seq_6927	Caudoviricetes;Unknown	200k_unknown_Viruses_Unk_CLEVD_seq_6265	Caudoviricetes;Unknown	competitive	One target
200k_humans_Viruses_Hug_HadzaGD_seq_6955	Caudoviricetes;Unknown	200k_humans_Viruses_Hug_HadzaGD_seq_7038	Caudoviricetes;Unknown	competitive	One target
200k_humans_Viruses_Hug_HadzaGD_seq_6955	Caudoviricetes;Unknown	low200k_humans_Viruses_Hug_GVD_seq_7144824	Caudoviricetes;Unknown	competitive	Two targets
200k_humans_Viruses_Hug_HadzaGD_seq_6955	Caudoviricetes;Unknown	low200k_humans_Viruses_Hug_HadzaGD_seq_7154308	Caudoviricetes;Unknown	competitive	One target
200k_humans_Viruses_Hug_HadzaGD_seq_6955	Caudoviricetes;Unknown	low200k_humans_Viruses_Hug_HadzaGD_seq_7154364	Caudoviricetes;Unknown	competitive	One target
200k_humans_Viruses_Hug_HadzaGD_seq_6955	Caudoviricetes;Unknown	low200k_humans_Viruses_Hug_HadzaGD_seq_7156059	Caudoviricetes;Unknown	competitive	Two targets
200k_humans_Viruses_Hug_HadzaGD_seq_6955	Caudoviricetes;Unknown	low200k_humans_Viruses_Hug_HadzaGD_seq_7156280	Caudoviricetes;Unknown	competitive	Two targets
200k_humans_Viruses_Hug_HadzaGD_seq_6955	Caudoviricetes;Unknown	low200k_humans_Viruses_Hug_HadzaGD_seq_7160038	Caudoviricetes;Unknown	competitive	One target
200k_humans_Viruses_Hug_HadzaGD_seq_6955	Caudoviricetes;Unknown	low200k_humans_Viruses_Hug_HadzaGD_seq_7161430	Caudoviricetes;Unknown	competitive	Two targets
200k_humans_Viruses_Hug_HadzaGD_seq_6955	Caudoviricetes;Unknown	low200k_humans_Viruses_Hug_HadzaGD_seq_7163636	Caudoviricetes;Unknown	competitive	One target
200k_humans_Viruses_Hug_HadzaGD_seq_6955	Caudoviricetes;Unknown	low200k_humans_Viruses_Hug_HadzaGD_seq_7166630	Caudoviricetes;Unknown	competitive	One target
200k_humans_Viruses_Hug_HadzaGD_seq_6955	Caudoviricetes;Unknown	low200k_humans_Viruses_Hug_HadzaGD_seq_7166936	Caudoviricetes;Unknown	competitive	Two targets
200k_humans_Viruses_Hug_HadzaGD_seq_6955	Caudoviricetes;Unknown	low200k_humans_Viruses_Hug_HadzaGD_seq_7170597	Caudoviricetes;Unknown	competitive	Two targets
200k_humans_Viruses_Hug_HadzaGD_seq_6955	Caudoviricetes;Unknown	low200k_humans_Viruses_Hug_HadzaGD_seq_7172494	Caudoviricetes;Unknown	competitive	Two targets
200k_humans_Viruses_Hug_HadzaGD_seq_6955	Caudoviricetes;Unknown	low200k_humans_Viruses_Hug_HadzaGD_seq_7173353	Caudoviricetes;Unknown	non-competitive	One target
200k_humans_Viruses_Hug_HadzaGD_seq_6955	Caudoviricetes;Unknown	low200k_humans_Viruses_Hug_HadzaGD_seq_7177115	Caudoviricetes;Unknown	competitive	One target
200k_humans_Viruses_Hug_HadzaGD_seq_6955	Caudoviricetes;Unknown	low200k_humans_Viruses_Hug_HadzaGD_seq_7179300	Caudoviricetes;Unknown	competitive	One target
200k_humans_Viruses_Hug_HadzaGD_seq_6955	Caudoviricetes;Unknown	low200k_humans_Viruses_Hug_HadzaGD_seq_7179341	Caudoviricetes;Unknown	competitive	One target
200k_humans_Viruses_Hug_HadzaGD_seq_6955	Caudoviricetes;Unknown	low200k_humans_Viruses_Hug_HadzaGD_seq_7180892	Caudoviricetes;Unknown	competitive	Two targets
200k_humans_Viruses_Hug_HadzaGD_seq_6955	Caudoviricetes;Unknown	low200k_humans_Viruses_Hug_HadzaGD_seq_7181250	Caudoviricetes;Unknown	competitive	Two targets
200k_humans_Viruses_Hug_HadzaGD_seq_6955	Caudoviricetes;Unknown	low200k_humans_Viruses_Hug_MGV_seq_7243424	Caudoviricetes;Unknown	competitive	Two targets
200k_humans_Viruses_Hug_HadzaGD_seq_6955	Caudoviricetes;Unknown	low200k_humans_Viruses_Hug_MGV_seq_7308896	Caudoviricetes;Unknown	competitive	One target
200k_humans_Viruses_Hug_HadzaGD_seq_6955	Caudoviricetes;Unknown	low200k_humans_Viruses_Hug_MGV_seq_7308912	Caudoviricetes;Unknown	competitive	Two targets
200k_humans_Viruses_Hug_HadzaGD_seq_6955	Caudoviricetes;Unknown	low200k_humans_Viruses_Hug_MGV_seq_7367437	Caudoviricetes;Unknown	competitive	One target
200k_humans_Viruses_Hug_HadzaGD_seq_6955	Caudoviricetes;Unknown	low200k_humans_Viruses_Hug_MGV_seq_7377946	Caudoviricetes;Unknown	non-competitive	One target
200k_humans_Viruses_Hug_HadzaGD_seq_6955	Caudoviricetes;Unknown	low200k_humans_Viruses_Hug_MGV_seq_7377947	Caudoviricetes;Unknown	non-competitive	One target
200k_humans_Viruses_Hug_HadzaGD_seq_6955	Caudoviricetes;Unknown	low200k_refdb_Viruses_Ref_Refdb_seq_1361263	Caudoviricetes;Unknown	competitive	Two targets
200k_humans_Viruses_Hug_HadzaGD_seq_6955	Caudoviricetes;Unknown	low200k_refdb_Viruses_Ref_Refdb_seq_1391537	Caudoviricetes;Unknown	competitive	Two targets
200k_humans_Viruses_Hug_HadzaGD_seq_6955	Caudoviricetes;Unknown	low200k_refdb_Viruses_Ref_Refdb_seq_2152377	Caudoviricetes;Unknown	competitive	Two targets
200k_humans_Viruses_Hug_HadzaGD_seq_6955	Caudoviricetes;Unknown	low200k_refdb_Viruses_Ref_Refdb_seq_2568309	Caudoviricetes;Unknown	competitive	Two targets
200k_humans_Viruses_Hug_HadzaGD_seq_6955	Caudoviricetes;Unknown	low200k_refdb_Viruses_Ref_Refdb_seq_2855963	Caudoviricetes;Unknown	non-competitive	One target
200k_humans_Viruses_Hug_HadzaGD_seq_6955	Caudoviricetes;Unknown	low200k_refdb_Viruses_Ref_Refdb_seq_3242482	Caudoviricetes;Unknown	competitive	One target
200k_humans_Viruses_Hug_HadzaGD_seq_6955	Caudoviricetes;Unknown	low200k_refdb_Viruses_Ref_Refdb_seq_4719518	Caudoviricetes;Unknown	competitive	One target
200k_humans_Viruses_Hug_HadzaGD_seq_6955	Caudoviricetes;Unknown	low200k_refdb_Viruses_Ref_Refdb_seq_590696	Caudoviricetes;Unknown	competitive	Two targets
200k_humans_Viruses_Hug_HadzaGD_seq_6955	Caudoviricetes;Unknown	low200k_refdb_Viruses_Ref_Refdb_seq_6010512	Caudoviricetes;Unknown	competitive	One target
200k_humans_Viruses_Hug_HadzaGD_seq_6956	Caudoviricetes;Unknown	200k_humans_Viruses_Hug_HadzaGD_seq_7068	Caudoviricetes;Unknown	competitive	Two targets
200k_humans_Viruses_Hug_HadzaGD_seq_6956	Caudoviricetes;Unknown	200k_humans_Viruses_Hug_HadzaGD_seq_7122	Caudoviricetes;Unknown	competitive	Two targets
200k_humans_Viruses_Hug_HadzaGD_seq_6956	Caudoviricetes;Unknown	200k_humans_Viruses_Hug_HadzaGD_seq_7144	Caudoviricetes;Unknown	competitive	One target
200k_humans_Viruses_Hug_HadzaGD_seq_6956	Caudoviricetes;Unknown	200k_humans_Viruses_Hug_HadzaGD_seq_7153	Caudoviricetes;Unknown	competitive	Two targets
200k_humans_Viruses_Hug_HadzaGD_seq_6956	Caudoviricetes;Unknown	200k_humans_Viruses_Hug_HadzaGD_seq_7156	Caudoviricetes;Unknown	competitive	One target
200k_humans_Viruses_Hug_HadzaGD_seq_6956	Caudoviricetes;Unknown	200k_humans_Viruses_Hug_HadzaGD_seq_7165	Caudoviricetes;Unknown	competitive	One target
200k_humans_Viruses_Hug_HadzaGD_seq_6956	Caudoviricetes;Unknown	200k_humans_Viruses_Hug_MGV_seq_7756	Caudoviricetes;Unknown	competitive	One target
200k_humans_Viruses_Hug_HadzaGD_seq_6956	Caudoviricetes;Unknown	200k_humans_Viruses_Hug_MGV_seq_7944	Caudoviricetes;Unknown	competitive	One target
200k_humans_Viruses_Hug_HadzaGD_seq_6956	Caudoviricetes;Unknown	200k_humans_Viruses_Hug_MGV_seq_7992	Unclassified	competitive	One target
200k_humans_Viruses_Hug_HadzaGD_seq_6956	Caudoviricetes;Unknown	low200k_humans_Viruses_Hug_MGV_seq_7264819	Caudoviricetes;Unknown	competitive	One target
200k_humans_Viruses_Hug_HadzaGD_seq_6956	Caudoviricetes;Unknown	low200k_humans_Viruses_Hug_MGV_seq_7272250	Unclassified	competitive	Two targets
200k_humans_Viruses_Hug_HadzaGD_seq_6956	Caudoviricetes;Unknown	low200k_humans_Viruses_Hug_MGV_seq_7286802	Caudoviricetes;Unknown	competitive	One target
200k_humans_Viruses_Hug_HadzaGD_seq_6956	Caudoviricetes;Unknown	low200k_humans_Viruses_Hug_MGV_seq_7288945	Caudoviricetes;Unknown	competitive	One target
200k_humans_Viruses_Hug_HadzaGD_seq_6956	Caudoviricetes;Unknown	low200k_humans_Viruses_Hug_MGV_seq_7294518	Unclassified	competitive	One target
200k_humans_Viruses_Hug_HadzaGD_seq_6956	Caudoviricetes;Unknown	low200k_humans_Viruses_Hug_MGV_seq_7313297	Unclassified	competitive	Two targets
200k_humans_Viruses_Hug_HadzaGD_seq_6956	Caudoviricetes;Unknown	low200k_humans_Viruses_Hug_MGV_seq_7318227	Caudoviricetes;Unknown	competitive	Two targets
200k_humans_Viruses_Hug_HadzaGD_seq_6956	Caudoviricetes;Unknown	low200k_humans_Viruses_Hug_MGV_seq_7326466	Unclassified	competitive	Two targets
200k_humans_Viruses_Hug_HadzaGD_seq_6956	Caudoviricetes;Unknown	low200k_humans_Viruses_Hug_MGV_seq_7326473	Unclassified	competitive	One target
200k_humans_Viruses_Hug_HadzaGD_seq_6956	Caudoviricetes;Unknown	low200k_humans_Viruses_Hug_MGV_seq_7334080	Unclassified	competitive	One target
200k_humans_Viruses_Hug_HadzaGD_seq_6956	Caudoviricetes;Unknown	low200k_humans_Viruses_Hug_MGV_seq_7337648	Unclassified	competitive	One target
200k_humans_Viruses_Hug_HadzaGD_seq_6956	Caudoviricetes;Unknown	low200k_humans_Viruses_Hug_MGV_seq_7357141	Caudoviricetes;Unknown	competitive	One target
200k_humans_Viruses_Hug_HadzaGD_seq_6956	Caudoviricetes;Unknown	low200k_humans_Viruses_Hug_MGV_seq_7357318	Unclassified	competitive	One target
200k_humans_Viruses_Hug_HadzaGD_seq_6956	Caudoviricetes;Unknown	low200k_humans_Viruses_Hug_MGV_seq_7369276	Unclassified	competitive	One target
200k_humans_Viruses_Hug_HadzaGD_seq_6956	Caudoviricetes;Unknown	low200k_refdb_Viruses_Ref_Refdb_seq_3773644	Caudoviricetes;Unknown	competitive	One target
200k_humans_Viruses_Hug_HadzaGD_seq_6956	Caudoviricetes;Unknown	low200k_refdb_Viruses_Ref_Refdb_seq_5094785	Caudoviricetes;Unknown	competitive	One target
200k_humans_Viruses_Hug_HadzaGD_seq_6956	Caudoviricetes;Unknown	low200k_refdb_Viruses_Ref_Refdb_seq_938602	Caudoviricetes;Unknown	competitive	One target
200k_humans_Viruses_Hug_HadzaGD_seq_6958	Caudoviricetes;Unknown	200k_humans_Viruses_Hug_HadzaGD_seq_6826	Caudoviricetes;Unknown	competitive	Two targets
200k_humans_Viruses_Hug_HadzaGD_seq_6958	Caudoviricetes;Unknown	200k_humans_Viruses_Hug_HadzaGD_seq_6896	Caudoviricetes;Unknown	competitive	One target
200k_humans_Viruses_Hug_HadzaGD_seq_6958	Caudoviricetes;Unknown	200k_humans_Viruses_Hug_MGV_seq_7809	Caudoviricetes;Unknown	competitive	Two targets
200k_humans_Viruses_Hug_HadzaGD_seq_6958	Caudoviricetes;Unknown	200k_refdb_Viruses_Ref_Refdb_seq_5786	Caudoviricetes;Unknown	competitive	Two targets
200k_humans_Viruses_Hug_HadzaGD_seq_6958	Caudoviricetes;Unknown	200k_unknown_Viruses_Unk_CLEVD_seq_6163	Caudoviricetes;Unknown	competitive	One target
200k_humans_Viruses_Hug_HadzaGD_seq_6958	Caudoviricetes;Unknown	low200k_humans_Viruses_Hug_GPD_seq_7039378	Caudoviricetes;Unknown	competitive	Two targets
200k_humans_Viruses_Hug_HadzaGD_seq_6958	Caudoviricetes;Unknown	low200k_humans_Viruses_Hug_MGV_seq_7284932	Caudoviricetes;Unknown	competitive	Two targets
200k_humans_Viruses_Hug_HadzaGD_seq_6958	Caudoviricetes;Unknown	low200k_refdb_Viruses_Ref_Refdb_seq_5668801	Caudoviricetes;Unknown	competitive	Two targets
200k_humans_Viruses_Hug_HadzaGD_seq_6963	Caudoviricetes;Unknown	200k_humans_Viruses_Hug_HadzaGD_seq_6776	Caudoviricetes;Unknown	competitive	One target
200k_humans_Viruses_Hug_HadzaGD_seq_6963	Caudoviricetes;Unknown	200k_humans_Viruses_Hug_HadzaGD_seq_6927	Caudoviricetes;Unknown	competitive	Two targets
200k_humans_Viruses_Hug_HadzaGD_seq_6963	Caudoviricetes;Unknown	200k_humans_Viruses_Hug_HadzaGD_seq_7103	Caudoviricetes;Unknown	competitive	One target
200k_humans_Viruses_Hug_HadzaGD_seq_6963	Caudoviricetes;Unknown	200k_humans_Viruses_Hug_HadzaGD_seq_7125	Caudoviricetes;Unknown	competitive	Two targets
200k_humans_Viruses_Hug_HadzaGD_seq_6963	Caudoviricetes;Unknown	200k_unknown_Viruses_Unk_CLEVD_seq_6265	Caudoviricetes;Unknown	competitive	One target
200k_humans_Viruses_Hug_HadzaGD_seq_6986	Caudoviricetes;Unknown	200k_humans_Viruses_Hug_HadzaGD_seq_6777	Caudoviricetes;Unknown	competitive	One target
200k_humans_Viruses_Hug_HadzaGD_seq_6986	Caudoviricetes;Unknown	200k_humans_Viruses_Hug_HadzaGD_seq_6791	Caudoviricetes;Unknown	competitive	Two targets
200k_humans_Viruses_Hug_HadzaGD_seq_6986	Caudoviricetes;Unknown	200k_humans_Viruses_Hug_MGV_seq_7932	Caudoviricetes;Unknown	competitive	One target
200k_humans_Viruses_Hug_HadzaGD_seq_6986	Caudoviricetes;Unknown	200k_humans_Viruses_Hug_MGV_seq_7957	Caudoviricetes;Unknown	competitive	One target
200k_humans_Viruses_Hug_HadzaGD_seq_6986	Caudoviricetes;Unknown	200k_refdb_Viruses_Ref_Refdb_seq_1338	Caudoviricetes;Unknown	competitive	One target
200k_humans_Viruses_Hug_HadzaGD_seq_6986	Caudoviricetes;Unknown	200k_refdb_Viruses_Ref_Refdb_seq_5358	Caudoviricetes;Unknown	competitive	One target
200k_humans_Viruses_Hug_HadzaGD_seq_6990	Unclassified	200k_humans_Viruses_Hug_CHGV_seq_6005	Caudoviricetes;Unknown	competitive	One target
200k_humans_Viruses_Hug_HadzaGD_seq_6990	Unclassified	200k_humans_Viruses_Hug_MGV_seq_7743	Caudoviricetes;Unknown	competitive	Two targets
200k_humans_Viruses_Hug_HadzaGD_seq_6990	Unclassified	200k_humans_Viruses_Hug_MGV_seq_7764	Caudoviricetes;Unknown	competitive	One target
200k_humans_Viruses_Hug_HadzaGD_seq_6990	Unclassified	200k_humans_Viruses_Hug_MGV_seq_7765	Caudoviricetes;Unknown	competitive	One target
200k_humans_Viruses_Hug_HadzaGD_seq_6990	Unclassified	200k_humans_Viruses_Hug_MGV_seq_7834	Caudoviricetes;Unknown	competitive	One target
200k_humans_Viruses_Hug_HadzaGD_seq_6990	Unclassified	200k_refdb_Viruses_Ref_Refdb_seq_359	Unclassified	competitive	Two targets
200k_humans_Viruses_Hug_HadzaGD_seq_6990	Unclassified	low200k_humans_Viruses_Hug_MGV_seq_7401130	Caudoviricetes;Unknown	non-competitive	One target
200k_humans_Viruses_Hug_HadzaGD_seq_6990	Unclassified	low200k_refdb_Proviruses_Ref_Refdb_seq_6173184	Caudoviricetes;Unknown	non-competitive	One target
200k_humans_Viruses_Hug_HadzaGD_seq_6993	Caudoviricetes;Unknown	200k_humans_Viruses_Hug_CHGV_seq_6028	Caudoviricetes;Unknown	competitive	Two targets
200k_humans_Viruses_Hug_HadzaGD_seq_6993	Caudoviricetes;Unknown	200k_humans_Viruses_Hug_HadzaGD_seq_6796	Caudoviricetes;Unknown	competitive	Two targets
200k_humans_Viruses_Hug_HadzaGD_seq_6993	Caudoviricetes;Unknown	200k_humans_Viruses_Hug_HadzaGD_seq_6800	Caudoviricetes;Unknown	competitive	Two targets
200k_humans_Viruses_Hug_HadzaGD_seq_6993	Caudoviricetes;Unknown	200k_humans_Viruses_Hug_HadzaGD_seq_7002	Caudoviricetes;Unknown	competitive	One target
200k_humans_Viruses_Hug_HadzaGD_seq_6993	Caudoviricetes;Unknown	200k_humans_Viruses_Hug_HadzaGD_seq_7095	Caudoviricetes;Unknown	competitive	Two targets
200k_humans_Viruses_Hug_HadzaGD_seq_6993	Caudoviricetes;Unknown	200k_humans_Viruses_Hug_HadzaGD_seq_7149	Caudoviricetes;Unknown	competitive	Two targets
200k_humans_Viruses_Hug_HadzaGD_seq_6993	Caudoviricetes;Unknown	200k_humans_Viruses_Hug_HadzaGD_seq_7180	Caudoviricetes;Unknown	competitive	Two targets
200k_humans_Viruses_Hug_HadzaGD_seq_6993	Caudoviricetes;Unknown	200k_humans_Viruses_Hug_HadzaGD_seq_7229	Caudoviricetes;Unknown	competitive	Two targets
200k_humans_Viruses_Hug_HadzaGD_seq_6993	Caudoviricetes;Unknown	200k_humans_Viruses_Hug_HadzaGD_seq_7242	Caudoviricetes;Unknown	competitive	One target
200k_humans_Viruses_Hug_HadzaGD_seq_6993	Caudoviricetes;Unknown	200k_humans_Viruses_Hug_HadzaGD_seq_7252	Unclassified	competitive	One target
200k_humans_Viruses_Hug_HadzaGD_seq_6993	Caudoviricetes;Unknown	200k_humans_Viruses_Hug_HadzaGD_seq_7318	Caudoviricetes;Unknown	competitive	Two targets
200k_humans_Viruses_Hug_HadzaGD_seq_6993	Caudoviricetes;Unknown	200k_humans_Viruses_Hug_MGV_seq_7413	Caudoviricetes;Unknown	competitive	Two targets
200k_humans_Viruses_Hug_HadzaGD_seq_6993	Caudoviricetes;Unknown	200k_humans_Viruses_Hug_MGV_seq_7417	Caudoviricetes;Unknown	competitive	One target
200k_humans_Viruses_Hug_HadzaGD_seq_6993	Caudoviricetes;Unknown	200k_humans_Viruses_Hug_MGV_seq_7418	Caudoviricetes;Unknown	competitive	One target
200k_humans_Viruses_Hug_HadzaGD_seq_6993	Caudoviricetes;Unknown	200k_humans_Viruses_Hug_MGV_seq_7420	Caudoviricetes;Unknown	competitive	Two targets
200k_humans_Viruses_Hug_HadzaGD_seq_6993	Caudoviricetes;Unknown	200k_humans_Viruses_Hug_MGV_seq_7489	Caudoviricetes;Unknown	competitive	Two targets
200k_humans_Viruses_Hug_HadzaGD_seq_6993	Caudoviricetes;Unknown	200k_humans_Viruses_Hug_MGV_seq_7707	Caudoviricetes;Unknown	competitive	One target
200k_humans_Viruses_Hug_HadzaGD_seq_6993	Caudoviricetes;Unknown	200k_humans_Viruses_Hug_MGV_seq_7963	Caudoviricetes;Unknown	competitive	One target
200k_humans_Viruses_Hug_HadzaGD_seq_6993	Caudoviricetes;Unknown	200k_humans_Viruses_Hug_MGV_seq_8004	Unclassified	competitive	Two targets
200k_humans_Viruses_Hug_HadzaGD_seq_6993	Caudoviricetes;Unknown	200k_humans_Viruses_Hug_MGV_seq_8007	Caudoviricetes;Unknown	competitive	One target
200k_humans_Viruses_Hug_HadzaGD_seq_6993	Caudoviricetes;Unknown	200k_humans_Viruses_Hug_MGV_seq_8008	Unclassified	competitive	One target
200k_humans_Viruses_Hug_HadzaGD_seq_6993	Caudoviricetes;Unknown	200k_humans_Viruses_Hug_MGV_seq_8017	Caudoviricetes;Unknown	competitive	One target
200k_humans_Viruses_Hug_HadzaGD_seq_6993	Caudoviricetes;Unknown	200k_refdb_Viruses_Ref_Refdb_seq_2081	Caudoviricetes;Unknown	competitive	One target
200k_humans_Viruses_Hug_HadzaGD_seq_6993	Caudoviricetes;Unknown	200k_refdb_Viruses_Ref_Refdb_seq_2734	Caudoviricetes;Unknown	competitive	One target
200k_humans_Viruses_Hug_HadzaGD_seq_6993	Caudoviricetes;Unknown	200k_refdb_Viruses_Ref_Refdb_seq_4499	Caudoviricetes;Unknown	competitive	One target
200k_humans_Viruses_Hug_HadzaGD_seq_6993	Caudoviricetes;Unknown	low200k_humans_Viruses_Hug_HadzaGD_seq_7158448	Caudoviricetes;Unknown	non-competitive	One target
200k_humans_Viruses_Hug_HadzaGD_seq_6993	Caudoviricetes;Unknown	low200k_humans_Viruses_Hug_HadzaGD_seq_7167475	Unclassified	competitive	Two targets
200k_humans_Viruses_Hug_HadzaGD_seq_6993	Caudoviricetes;Unknown	low200k_humans_Viruses_Hug_HadzaGD_seq_7179772	Caudoviricetes;Unknown	competitive	Two targets
200k_humans_Viruses_Hug_HadzaGD_seq_6993	Caudoviricetes;Unknown	low200k_humans_Viruses_Hug_HadzaGD_seq_7185489	Caudoviricetes;Unknown	non-competitive	One target
200k_humans_Viruses_Hug_HadzaGD_seq_6993	Caudoviricetes;Unknown	low200k_humans_Viruses_Hug_HadzaGD_seq_7187433	Caudoviricetes;Unknown	competitive	One target
200k_humans_Viruses_Hug_HadzaGD_seq_6993	Caudoviricetes;Unknown	low200k_humans_Viruses_Hug_HadzaGD_seq_7194264	Caudoviricetes;Unknown	competitive	One target
200k_humans_Viruses_Hug_HadzaGD_seq_6993	Caudoviricetes;Unknown	low200k_humans_Viruses_Hug_HadzaGD_seq_7194877	Caudoviricetes;Unknown	competitive	One target
200k_humans_Viruses_Hug_HadzaGD_seq_6993	Caudoviricetes;Unknown	low200k_humans_Viruses_Hug_HadzaGD_seq_7195355	Caudoviricetes;Unknown	competitive	Two targets
200k_humans_Viruses_Hug_HadzaGD_seq_6993	Caudoviricetes;Unknown	low200k_humans_Viruses_Hug_MGV_seq_7263190	Caudoviricetes;Unknown	non-competitive	One target
200k_humans_Viruses_Hug_HadzaGD_seq_6993	Caudoviricetes;Unknown	low200k_humans_Viruses_Hug_MGV_seq_7281688	Caudoviricetes;Unknown	non-competitive	One target
200k_humans_Viruses_Hug_HadzaGD_seq_6993	Caudoviricetes;Unknown	low200k_humans_Viruses_Hug_MGV_seq_7281739	Caudoviricetes;Unknown	non-competitive	One target
200k_humans_Viruses_Hug_HadzaGD_seq_6993	Caudoviricetes;Unknown	low200k_humans_Viruses_Hug_MGV_seq_7286780	Caudoviricetes;Unknown	competitive	One target
200k_humans_Viruses_Hug_HadzaGD_seq_6993	Caudoviricetes;Unknown	low200k_humans_Viruses_Hug_MGV_seq_7286785	Caudoviricetes;Unknown	competitive	Two targets
200k_humans_Viruses_Hug_HadzaGD_seq_6993	Caudoviricetes;Unknown	low200k_humans_Viruses_Hug_MGV_seq_7303608	Caudoviricetes;Unknown	competitive	One target
200k_humans_Viruses_Hug_HadzaGD_seq_6993	Caudoviricetes;Unknown	low200k_humans_Viruses_Hug_MGV_seq_7308914	Caudoviricetes;Unknown	competitive	One target
200k_humans_Viruses_Hug_HadzaGD_seq_6993	Caudoviricetes;Unknown	low200k_humans_Viruses_Hug_MGV_seq_7308935	Caudoviricetes;Unknown	competitive	One target
200k_humans_Viruses_Hug_HadzaGD_seq_6993	Caudoviricetes;Unknown	low200k_humans_Viruses_Hug_MGV_seq_7321976	Caudoviricetes;Unknown	non-competitive	One target
200k_humans_Viruses_Hug_HadzaGD_seq_6993	Caudoviricetes;Unknown	low200k_humans_Viruses_Hug_MGV_seq_7341266	Caudoviricetes;Unknown	competitive	One target
200k_humans_Viruses_Hug_HadzaGD_seq_6993	Caudoviricetes;Unknown	low200k_humans_Viruses_Hug_MGV_seq_7359945	Caudoviricetes;Unknown	competitive	Two targets
200k_humans_Viruses_Hug_HadzaGD_seq_6993	Caudoviricetes;Unknown	low200k_humans_Viruses_Hug_MGV_seq_7359962	Caudoviricetes;Unknown	competitive	Two targets
200k_humans_Viruses_Hug_HadzaGD_seq_6993	Caudoviricetes;Unknown	low200k_humans_Viruses_Hug_MGV_seq_7359971	Caudoviricetes;Unknown	non-competitive	One target
200k_humans_Viruses_Hug_HadzaGD_seq_6993	Caudoviricetes;Unknown	low200k_humans_Viruses_Hug_MGV_seq_7359988	Unclassified	non-competitive	Two targets
200k_humans_Viruses_Hug_HadzaGD_seq_6993	Caudoviricetes;Unknown	low200k_humans_Viruses_Hug_MGV_seq_7367201	Caudoviricetes;Unknown	non-competitive	One target
200k_humans_Viruses_Hug_HadzaGD_seq_6993	Caudoviricetes;Unknown	low200k_humans_Viruses_Hug_MGV_seq_7367209	Caudoviricetes;Unknown	non-competitive	One target
200k_humans_Viruses_Hug_HadzaGD_seq_6993	Caudoviricetes;Unknown	low200k_refdb_Viruses_Ref_Refdb_seq_1309863	Caudoviricetes;Unknown	non-competitive	One target
200k_humans_Viruses_Hug_HadzaGD_seq_6993	Caudoviricetes;Unknown	low200k_refdb_Viruses_Ref_Refdb_seq_1391580	Caudoviricetes;Unknown	competitive	One target
200k_humans_Viruses_Hug_HadzaGD_seq_6993	Caudoviricetes;Unknown	low200k_refdb_Viruses_Ref_Refdb_seq_1459636	Caudoviricetes;Unknown	competitive	One target
200k_humans_Viruses_Hug_HadzaGD_seq_6993	Caudoviricetes;Unknown	low200k_refdb_Viruses_Ref_Refdb_seq_167514	Caudoviricetes;Unknown	competitive	Two targets
200k_humans_Viruses_Hug_HadzaGD_seq_6993	Caudoviricetes;Unknown	low200k_refdb_Viruses_Ref_Refdb_seq_3995704	Caudoviricetes;Unknown	non-competitive	One target
200k_humans_Viruses_Hug_HadzaGD_seq_6993	Caudoviricetes;Unknown	low200k_refdb_Viruses_Ref_Refdb_seq_5218086	Caudoviricetes;Unknown	non-competitive	One target
200k_humans_Viruses_Hug_HadzaGD_seq_6993	Caudoviricetes;Unknown	low200k_refdb_Viruses_Ref_Refdb_seq_6266369	Caudoviricetes;Unknown	competitive	One target
200k_humans_Viruses_Hug_HadzaGD_seq_7049	Caudoviricetes;Unknown	200k_humans_Viruses_Hug_HadzaGD_seq_7119	Caudoviricetes;Unknown	competitive	Two targets
200k_humans_Viruses_Hug_HadzaGD_seq_7049	Caudoviricetes;Unknown	200k_humans_Viruses_Hug_HadzaGD_seq_7137	Caudoviricetes;Unknown	competitive	Two targets
200k_humans_Viruses_Hug_HadzaGD_seq_7049	Caudoviricetes;Unknown	low200k_humans_Viruses_Hug_HadzaGD_seq_7182525	Caudoviricetes;Unknown	competitive	Two targets
200k_humans_Viruses_Hug_HadzaGD_seq_7049	Caudoviricetes;Unknown	low200k_humans_Viruses_Hug_HadzaGD_seq_7191978	Caudoviricetes;Unknown	non-competitive	One target
200k_humans_Viruses_Hug_HadzaGD_seq_7049	Caudoviricetes;Unknown	low200k_humans_Viruses_Hug_INGD_seq_7231335	Caudoviricetes;Unknown	non-competitive	One target
200k_humans_Viruses_Hug_HadzaGD_seq_7049	Caudoviricetes;Unknown	low200k_humans_Viruses_Hug_MGV_seq_7310539	Caudoviricetes;Unknown	non-competitive	One target
200k_humans_Viruses_Hug_HadzaGD_seq_7049	Caudoviricetes;Unknown	low200k_humans_Viruses_Hug_MGV_seq_7318376	Caudoviricetes;Unknown	non-competitive	One target
200k_humans_Viruses_Hug_HadzaGD_seq_7049	Caudoviricetes;Unknown	low200k_humans_Viruses_Hug_MGV_seq_7339164	Caudoviricetes;Unknown	non-competitive	One target
200k_humans_Viruses_Hug_HadzaGD_seq_7049	Caudoviricetes;Unknown	low200k_humans_Viruses_Hug_MGV_seq_7413174	Caudoviricetes;Unknown	non-competitive	One target
200k_humans_Viruses_Hug_HadzaGD_seq_7049	Caudoviricetes;Unknown	low200k_humans_Viruses_Hug_MGV_seq_7413623	Caudoviricetes;Unknown	non-competitive	One target
200k_humans_Viruses_Hug_HadzaGD_seq_7049	Caudoviricetes;Unknown	low200k_refdb_Viruses_Ref_Refdb_seq_1263088	Caudoviricetes;Unknown	non-competitive	One target
200k_humans_Viruses_Hug_HadzaGD_seq_7049	Caudoviricetes;Unknown	low200k_refdb_Viruses_Ref_Refdb_seq_2468790	Caudoviricetes;Unknown	competitive	One target
200k_humans_Viruses_Hug_HadzaGD_seq_7049	Caudoviricetes;Unknown	low200k_refdb_Viruses_Ref_Refdb_seq_902723	Caudoviricetes;Unknown	non-competitive	One target
200k_humans_Viruses_Hug_HadzaGD_seq_7054	Caudoviricetes;Unknown	200k_humans_Viruses_Hug_HadzaGD_seq_7056	Caudoviricetes;Unknown	non-competitive	Two targets
200k_humans_Viruses_Hug_HadzaGD_seq_7056	Caudoviricetes;Unknown	200k_humans_Viruses_Hug_HadzaGD_seq_7054	Caudoviricetes;Unknown	non-competitive	Two targets
200k_humans_Viruses_Hug_HadzaGD_seq_7068	Caudoviricetes;Unknown	200k_humans_Viruses_Hug_HadzaGD_seq_6956	Caudoviricetes;Unknown	competitive	Two targets
200k_humans_Viruses_Hug_HadzaGD_seq_7068	Caudoviricetes;Unknown	200k_humans_Viruses_Hug_HadzaGD_seq_7122	Caudoviricetes;Unknown	competitive	Two targets
200k_humans_Viruses_Hug_HadzaGD_seq_7068	Caudoviricetes;Unknown	200k_humans_Viruses_Hug_HadzaGD_seq_7144	Caudoviricetes;Unknown	competitive	One target
200k_humans_Viruses_Hug_HadzaGD_seq_7068	Caudoviricetes;Unknown	200k_humans_Viruses_Hug_HadzaGD_seq_7153	Caudoviricetes;Unknown	competitive	Two targets
200k_humans_Viruses_Hug_HadzaGD_seq_7068	Caudoviricetes;Unknown	200k_humans_Viruses_Hug_HadzaGD_seq_7156	Caudoviricetes;Unknown	competitive	One target
200k_humans_Viruses_Hug_HadzaGD_seq_7068	Caudoviricetes;Unknown	200k_humans_Viruses_Hug_HadzaGD_seq_7165	Caudoviricetes;Unknown	competitive	One target
200k_humans_Viruses_Hug_HadzaGD_seq_7068	Caudoviricetes;Unknown	200k_humans_Viruses_Hug_MGV_seq_7756	Caudoviricetes;Unknown	competitive	One target
200k_humans_Viruses_Hug_HadzaGD_seq_7068	Caudoviricetes;Unknown	200k_humans_Viruses_Hug_MGV_seq_7944	Caudoviricetes;Unknown	competitive	One target
200k_humans_Viruses_Hug_HadzaGD_seq_7068	Caudoviricetes;Unknown	200k_humans_Viruses_Hug_MGV_seq_7992	Unclassified	competitive	One target
200k_humans_Viruses_Hug_HadzaGD_seq_7068	Caudoviricetes;Unknown	low200k_humans_Viruses_Hug_MGV_seq_7264819	Caudoviricetes;Unknown	competitive	One target
200k_humans_Viruses_Hug_HadzaGD_seq_7068	Caudoviricetes;Unknown	low200k_humans_Viruses_Hug_MGV_seq_7272250	Unclassified	competitive	Two targets
200k_humans_Viruses_Hug_HadzaGD_seq_7068	Caudoviricetes;Unknown	low200k_humans_Viruses_Hug_MGV_seq_7286802	Caudoviricetes;Unknown	competitive	One target
200k_humans_Viruses_Hug_HadzaGD_seq_7068	Caudoviricetes;Unknown	low200k_humans_Viruses_Hug_MGV_seq_7288945	Caudoviricetes;Unknown	competitive	One target
200k_humans_Viruses_Hug_HadzaGD_seq_7068	Caudoviricetes;Unknown	low200k_humans_Viruses_Hug_MGV_seq_7294518	Unclassified	competitive	One target
200k_humans_Viruses_Hug_HadzaGD_seq_7068	Caudoviricetes;Unknown	low200k_humans_Viruses_Hug_MGV_seq_7313297	Unclassified	competitive	Two targets
200k_humans_Viruses_Hug_HadzaGD_seq_7068	Caudoviricetes;Unknown	low200k_humans_Viruses_Hug_MGV_seq_7318227	Caudoviricetes;Unknown	competitive	Two targets
200k_humans_Viruses_Hug_HadzaGD_seq_7068	Caudoviricetes;Unknown	low200k_humans_Viruses_Hug_MGV_seq_7326466	Unclassified	competitive	Two targets
200k_humans_Viruses_Hug_HadzaGD_seq_7068	Caudoviricetes;Unknown	low200k_humans_Viruses_Hug_MGV_seq_7326473	Unclassified	competitive	One target
200k_humans_Viruses_Hug_HadzaGD_seq_7068	Caudoviricetes;Unknown	low200k_humans_Viruses_Hug_MGV_seq_7334080	Unclassified	competitive	One target
200k_humans_Viruses_Hug_HadzaGD_seq_7068	Caudoviricetes;Unknown	low200k_humans_Viruses_Hug_MGV_seq_7337648	Unclassified	competitive	One target
200k_humans_Viruses_Hug_HadzaGD_seq_7068	Caudoviricetes;Unknown	low200k_humans_Viruses_Hug_MGV_seq_7357141	Caudoviricetes;Unknown	competitive	One target
200k_humans_Viruses_Hug_HadzaGD_seq_7068	Caudoviricetes;Unknown	low200k_humans_Viruses_Hug_MGV_seq_7357318	Unclassified	competitive	One target
200k_humans_Viruses_Hug_HadzaGD_seq_7068	Caudoviricetes;Unknown	low200k_humans_Viruses_Hug_MGV_seq_7369276	Unclassified	competitive	One target
200k_humans_Viruses_Hug_HadzaGD_seq_7068	Caudoviricetes;Unknown	low200k_refdb_Viruses_Ref_Refdb_seq_3773644	Caudoviricetes;Unknown	competitive	One target
200k_humans_Viruses_Hug_HadzaGD_seq_7068	Caudoviricetes;Unknown	low200k_refdb_Viruses_Ref_Refdb_seq_5094785	Caudoviricetes;Unknown	competitive	One target
200k_humans_Viruses_Hug_HadzaGD_seq_7068	Caudoviricetes;Unknown	low200k_refdb_Viruses_Ref_Refdb_seq_938602	Caudoviricetes;Unknown	competitive	One target
200k_humans_Viruses_Hug_HadzaGD_seq_7093	Caudoviricetes;Unknown	200k_humans_Viruses_Hug_HadzaGD_seq_7015	Caudoviricetes;Unknown	competitive	One target
200k_humans_Viruses_Hug_HadzaGD_seq_7093	Caudoviricetes;Unknown	200k_humans_Viruses_Hug_HadzaGD_seq_7212	Caudoviricetes;Unknown	competitive	One target
200k_humans_Viruses_Hug_HadzaGD_seq_7095	Caudoviricetes;Unknown	200k_humans_Viruses_Hug_CHGV_seq_6005	Caudoviricetes;Unknown	competitive	One target
200k_humans_Viruses_Hug_HadzaGD_seq_7095	Caudoviricetes;Unknown	200k_humans_Viruses_Hug_CHGV_seq_6028	Caudoviricetes;Unknown	competitive	Two targets
200k_humans_Viruses_Hug_HadzaGD_seq_7095	Caudoviricetes;Unknown	200k_humans_Viruses_Hug_HadzaGD_seq_6796	Caudoviricetes;Unknown	competitive	Two targets
200k_humans_Viruses_Hug_HadzaGD_seq_7095	Caudoviricetes;Unknown	200k_humans_Viruses_Hug_HadzaGD_seq_6800	Caudoviricetes;Unknown	competitive	Two targets
200k_humans_Viruses_Hug_HadzaGD_seq_7095	Caudoviricetes;Unknown	200k_humans_Viruses_Hug_HadzaGD_seq_6868	Caudoviricetes;Unknown	competitive	One target
200k_humans_Viruses_Hug_HadzaGD_seq_7095	Caudoviricetes;Unknown	200k_humans_Viruses_Hug_HadzaGD_seq_6993	Caudoviricetes;Unknown	competitive	Two targets
200k_humans_Viruses_Hug_HadzaGD_seq_7095	Caudoviricetes;Unknown	200k_humans_Viruses_Hug_HadzaGD_seq_7149	Caudoviricetes;Unknown	competitive	Two targets
200k_humans_Viruses_Hug_HadzaGD_seq_7095	Caudoviricetes;Unknown	200k_humans_Viruses_Hug_HadzaGD_seq_7180	Caudoviricetes;Unknown	competitive	Two targets
200k_humans_Viruses_Hug_HadzaGD_seq_7095	Caudoviricetes;Unknown	200k_humans_Viruses_Hug_HadzaGD_seq_7189	Caudoviricetes;Unknown	competitive	One target
200k_humans_Viruses_Hug_HadzaGD_seq_7095	Caudoviricetes;Unknown	200k_humans_Viruses_Hug_HadzaGD_seq_7229	Caudoviricetes;Unknown	competitive	Two targets
200k_humans_Viruses_Hug_HadzaGD_seq_7095	Caudoviricetes;Unknown	200k_humans_Viruses_Hug_HadzaGD_seq_7252	Unclassified	competitive	Two targets
200k_humans_Viruses_Hug_HadzaGD_seq_7095	Caudoviricetes;Unknown	200k_humans_Viruses_Hug_HadzaGD_seq_7318	Caudoviricetes;Unknown	competitive	Two targets
200k_humans_Viruses_Hug_HadzaGD_seq_7095	Caudoviricetes;Unknown	200k_humans_Viruses_Hug_MGV_seq_7395	Caudoviricetes;Unknown	competitive	One target
200k_humans_Viruses_Hug_HadzaGD_seq_7095	Caudoviricetes;Unknown	200k_humans_Viruses_Hug_MGV_seq_7409	Caudoviricetes;Unknown	competitive	One target
200k_humans_Viruses_Hug_HadzaGD_seq_7095	Caudoviricetes;Unknown	200k_humans_Viruses_Hug_MGV_seq_7410	Caudoviricetes;Unknown	competitive	Two targets
200k_humans_Viruses_Hug_HadzaGD_seq_7095	Caudoviricetes;Unknown	200k_humans_Viruses_Hug_MGV_seq_7417	Caudoviricetes;Unknown	competitive	Two targets
200k_humans_Viruses_Hug_HadzaGD_seq_7095	Caudoviricetes;Unknown	200k_humans_Viruses_Hug_MGV_seq_7418	Caudoviricetes;Unknown	competitive	Two targets
200k_humans_Viruses_Hug_HadzaGD_seq_7095	Caudoviricetes;Unknown	200k_humans_Viruses_Hug_MGV_seq_7420	Caudoviricetes;Unknown	competitive	Two targets
200k_humans_Viruses_Hug_HadzaGD_seq_7095	Caudoviricetes;Unknown	200k_humans_Viruses_Hug_MGV_seq_7459	Caudoviricetes;Unknown	competitive	Two targets
200k_humans_Viruses_Hug_HadzaGD_seq_7095	Caudoviricetes;Unknown	200k_humans_Viruses_Hug_MGV_seq_7489	Caudoviricetes;Unknown	competitive	Two targets
200k_humans_Viruses_Hug_HadzaGD_seq_7095	Caudoviricetes;Unknown	200k_humans_Viruses_Hug_MGV_seq_7501	Caudoviricetes;Unknown	competitive	One target
200k_humans_Viruses_Hug_HadzaGD_seq_7095	Caudoviricetes;Unknown	200k_humans_Viruses_Hug_MGV_seq_7764	Caudoviricetes;Unknown	competitive	One target
200k_humans_Viruses_Hug_HadzaGD_seq_7095	Caudoviricetes;Unknown	200k_humans_Viruses_Hug_MGV_seq_7765	Caudoviricetes;Unknown	competitive	One target
200k_humans_Viruses_Hug_HadzaGD_seq_7095	Caudoviricetes;Unknown	200k_humans_Viruses_Hug_MGV_seq_7799	Caudoviricetes;Unknown	competitive	Two targets
200k_humans_Viruses_Hug_HadzaGD_seq_7095	Caudoviricetes;Unknown	200k_humans_Viruses_Hug_MGV_seq_7812	Caudoviricetes;Unknown	competitive	Two targets
200k_humans_Viruses_Hug_HadzaGD_seq_7095	Caudoviricetes;Unknown	200k_humans_Viruses_Hug_MGV_seq_7834	Caudoviricetes;Unknown	competitive	One target
200k_humans_Viruses_Hug_HadzaGD_seq_7095	Caudoviricetes;Unknown	200k_humans_Viruses_Hug_MGV_seq_7848	Caudoviricetes;Unknown	competitive	One target
200k_humans_Viruses_Hug_HadzaGD_seq_7095	Caudoviricetes;Unknown	200k_humans_Viruses_Hug_MGV_seq_7871	Caudoviricetes;Unknown	competitive	One target
200k_humans_Viruses_Hug_HadzaGD_seq_7095	Caudoviricetes;Unknown	200k_humans_Viruses_Hug_MGV_seq_7927	Caudoviricetes;Unknown	competitive	One target
200k_humans_Viruses_Hug_HadzaGD_seq_7095	Caudoviricetes;Unknown	200k_humans_Viruses_Hug_MGV_seq_7964	Caudoviricetes;Unknown	competitive	One target
200k_humans_Viruses_Hug_HadzaGD_seq_7095	Caudoviricetes;Unknown	200k_humans_Viruses_Hug_MGV_seq_7965	Caudoviricetes;Unknown	competitive	One target
200k_humans_Viruses_Hug_HadzaGD_seq_7095	Caudoviricetes;Unknown	200k_humans_Viruses_Hug_MGV_seq_7991	Caudoviricetes;Unknown	competitive	Two targets
200k_humans_Viruses_Hug_HadzaGD_seq_7095	Caudoviricetes;Unknown	200k_humans_Viruses_Hug_MGV_seq_7998	Caudoviricetes;Unknown	competitive	One target
200k_humans_Viruses_Hug_HadzaGD_seq_7095	Caudoviricetes;Unknown	200k_humans_Viruses_Hug_MGV_seq_8004	Unclassified	competitive	Two targets
200k_humans_Viruses_Hug_HadzaGD_seq_7095	Caudoviricetes;Unknown	200k_humans_Viruses_Hug_MGV_seq_8007	Caudoviricetes;Unknown	competitive	One target
200k_humans_Viruses_Hug_HadzaGD_seq_7095	Caudoviricetes;Unknown	200k_humans_Viruses_Hug_MGV_seq_8008	Unclassified	competitive	Two targets
200k_humans_Viruses_Hug_HadzaGD_seq_7095	Caudoviricetes;Unknown	200k_humans_Viruses_Hug_MGV_seq_8017	Caudoviricetes;Unknown	competitive	One target
200k_humans_Viruses_Hug_HadzaGD_seq_7095	Caudoviricetes;Unknown	200k_humans_Viruses_Hug_MGV_seq_8085	Caudoviricetes;Unknown	competitive	One target
200k_humans_Viruses_Hug_HadzaGD_seq_7095	Caudoviricetes;Unknown	200k_refdb_Viruses_Ref_Refdb_seq_1106	Caudoviricetes;Unknown	competitive	One target
200k_humans_Viruses_Hug_HadzaGD_seq_7095	Caudoviricetes;Unknown	200k_refdb_Viruses_Ref_Refdb_seq_2439	Caudoviricetes;Unknown	competitive	One target
200k_humans_Viruses_Hug_HadzaGD_seq_7095	Caudoviricetes;Unknown	200k_refdb_Viruses_Ref_Refdb_seq_4947	Caudoviricetes;Unknown	competitive	One target
200k_humans_Viruses_Hug_HadzaGD_seq_7095	Caudoviricetes;Unknown	200k_refdb_Viruses_Ref_Refdb_seq_5896	Caudoviricetes;Unknown	competitive	One target
200k_humans_Viruses_Hug_HadzaGD_seq_7095	Caudoviricetes;Unknown	low200k_humans_Viruses_Hug_GVD_seq_7139624	Caudoviricetes;Unknown	competitive	One target
200k_humans_Viruses_Hug_HadzaGD_seq_7095	Caudoviricetes;Unknown	low200k_humans_Viruses_Hug_GVD_seq_7140809	Caudoviricetes;Unknown	competitive	One target
200k_humans_Viruses_Hug_HadzaGD_seq_7095	Caudoviricetes;Unknown	low200k_humans_Viruses_Hug_HadzaGD_seq_7167468	Caudoviricetes;Unknown	competitive	Two targets
200k_humans_Viruses_Hug_HadzaGD_seq_7095	Caudoviricetes;Unknown	low200k_humans_Viruses_Hug_HadzaGD_seq_7185069	Caudoviricetes;Unknown	competitive	One target
200k_humans_Viruses_Hug_HadzaGD_seq_7095	Caudoviricetes;Unknown	low200k_humans_Viruses_Hug_HadzaGD_seq_7194877	Caudoviricetes;Unknown	competitive	One target
200k_humans_Viruses_Hug_HadzaGD_seq_7095	Caudoviricetes;Unknown	low200k_humans_Viruses_Hug_HadzaGD_seq_7195355	Caudoviricetes;Unknown	competitive	Two targets
200k_humans_Viruses_Hug_HadzaGD_seq_7095	Caudoviricetes;Unknown	low200k_humans_Viruses_Hug_MGV_seq_7272095	Caudoviricetes;Unknown	competitive	One target
200k_humans_Viruses_Hug_HadzaGD_seq_7095	Caudoviricetes;Unknown	low200k_humans_Viruses_Hug_MGV_seq_7286785	Caudoviricetes;Unknown	competitive	Two targets
200k_humans_Viruses_Hug_HadzaGD_seq_7095	Caudoviricetes;Unknown	low200k_humans_Viruses_Hug_MGV_seq_7289165	Caudoviricetes;Unknown	competitive	One target
200k_humans_Viruses_Hug_HadzaGD_seq_7095	Caudoviricetes;Unknown	low200k_humans_Viruses_Hug_MGV_seq_7303567	Caudoviricetes;Unknown	competitive	One target
200k_humans_Viruses_Hug_HadzaGD_seq_7095	Caudoviricetes;Unknown	low200k_humans_Viruses_Hug_MGV_seq_7303598	Caudoviricetes;Unknown	non-competitive	One target
200k_humans_Viruses_Hug_HadzaGD_seq_7095	Caudoviricetes;Unknown	low200k_humans_Viruses_Hug_MGV_seq_7308914	Caudoviricetes;Unknown	competitive	One target
200k_humans_Viruses_Hug_HadzaGD_seq_7095	Caudoviricetes;Unknown	low200k_humans_Viruses_Hug_MGV_seq_7339119	Unclassified	competitive	One target
200k_humans_Viruses_Hug_HadzaGD_seq_7095	Caudoviricetes;Unknown	low200k_humans_Viruses_Hug_MGV_seq_7339206	Caudoviricetes;Unknown	competitive	One target
200k_humans_Viruses_Hug_HadzaGD_seq_7095	Caudoviricetes;Unknown	low200k_humans_Viruses_Hug_MGV_seq_7340039	Caudoviricetes;Unknown	competitive	One target
200k_humans_Viruses_Hug_HadzaGD_seq_7095	Caudoviricetes;Unknown	low200k_humans_Viruses_Hug_MGV_seq_7340089	Caudoviricetes;Unknown	competitive	One target
200k_humans_Viruses_Hug_HadzaGD_seq_7095	Caudoviricetes;Unknown	low200k_humans_Viruses_Hug_MGV_seq_7341236	Caudoviricetes;Unknown	competitive	One target
200k_humans_Viruses_Hug_HadzaGD_seq_7095	Caudoviricetes;Unknown	low200k_humans_Viruses_Hug_MGV_seq_7341259	Caudoviricetes;Unknown	competitive	One target
200k_humans_Viruses_Hug_HadzaGD_seq_7095	Caudoviricetes;Unknown	low200k_humans_Viruses_Hug_MGV_seq_7341269	Caudoviricetes;Unknown	non-competitive	One target
200k_humans_Viruses_Hug_HadzaGD_seq_7095	Caudoviricetes;Unknown	low200k_humans_Viruses_Hug_MGV_seq_7341270	Caudoviricetes;Unknown	non-competitive	One target
200k_humans_Viruses_Hug_HadzaGD_seq_7095	Caudoviricetes;Unknown	low200k_humans_Viruses_Hug_MGV_seq_7341282	Caudoviricetes;Unknown	competitive	One target
200k_humans_Viruses_Hug_HadzaGD_seq_7095	Caudoviricetes;Unknown	low200k_humans_Viruses_Hug_MGV_seq_7357129	Unclassified	competitive	Two targets
200k_humans_Viruses_Hug_HadzaGD_seq_7095	Caudoviricetes;Unknown	low200k_humans_Viruses_Hug_MGV_seq_7359945	Caudoviricetes;Unknown	competitive	Two targets
200k_humans_Viruses_Hug_HadzaGD_seq_7095	Caudoviricetes;Unknown	low200k_humans_Viruses_Hug_MGV_seq_7359962	Caudoviricetes;Unknown	competitive	Two targets
200k_humans_Viruses_Hug_HadzaGD_seq_7095	Caudoviricetes;Unknown	low200k_humans_Viruses_Hug_MGV_seq_7359968	Unclassified	competitive	Two targets
200k_humans_Viruses_Hug_HadzaGD_seq_7095	Caudoviricetes;Unknown	low200k_humans_Viruses_Hug_MGV_seq_7360000	Caudoviricetes;Unknown	competitive	One target
200k_humans_Viruses_Hug_HadzaGD_seq_7095	Caudoviricetes;Unknown	low200k_humans_Viruses_Hug_MGV_seq_7360008	Caudoviricetes;Unknown	competitive	Two targets
200k_humans_Viruses_Hug_HadzaGD_seq_7095	Caudoviricetes;Unknown	low200k_humans_Viruses_Hug_MGV_seq_7360014	Caudoviricetes;Unknown	competitive	Two targets
200k_humans_Viruses_Hug_HadzaGD_seq_7095	Caudoviricetes;Unknown	low200k_humans_Viruses_Hug_MGV_seq_7360019	Caudoviricetes;Unknown	competitive	One target
200k_humans_Viruses_Hug_HadzaGD_seq_7095	Caudoviricetes;Unknown	low200k_humans_Viruses_Hug_MGV_seq_7374670	Unclassified	competitive	One target
200k_humans_Viruses_Hug_HadzaGD_seq_7095	Caudoviricetes;Unknown	low200k_humans_Viruses_Hug_MGV_seq_7374720	Caudoviricetes;Unknown	competitive	One target
200k_humans_Viruses_Hug_HadzaGD_seq_7095	Caudoviricetes;Unknown	low200k_humans_Viruses_Hug_MGV_seq_7374727	Unclassified	competitive	Two targets
200k_humans_Viruses_Hug_HadzaGD_seq_7095	Caudoviricetes;Unknown	low200k_humans_Viruses_Hug_MGV_seq_7374770	Caudoviricetes;Unknown	competitive	One target
200k_humans_Viruses_Hug_HadzaGD_seq_7095	Caudoviricetes;Unknown	low200k_humans_Viruses_Hug_MGV_seq_7375633	Caudoviricetes;Unknown	competitive	One target
200k_humans_Viruses_Hug_HadzaGD_seq_7095	Caudoviricetes;Unknown	low200k_refdb_Viruses_Ref_Refdb_seq_1391580	Caudoviricetes;Unknown	competitive	One target
200k_humans_Viruses_Hug_HadzaGD_seq_7095	Caudoviricetes;Unknown	low200k_refdb_Viruses_Ref_Refdb_seq_167514	Caudoviricetes;Unknown	competitive	Two targets
200k_humans_Viruses_Hug_HadzaGD_seq_7095	Caudoviricetes;Unknown	low200k_refdb_Viruses_Ref_Refdb_seq_3091840	Caudoviricetes;Unknown	non-competitive	One target
200k_humans_Viruses_Hug_HadzaGD_seq_7095	Caudoviricetes;Unknown	low200k_refdb_Viruses_Ref_Refdb_seq_3598475	Caudoviricetes;Unknown	non-competitive	One target
200k_humans_Viruses_Hug_HadzaGD_seq_7095	Caudoviricetes;Unknown	low200k_refdb_Viruses_Ref_Refdb_seq_3778538	Caudoviricetes;Unknown	competitive	One target
200k_humans_Viruses_Hug_HadzaGD_seq_7095	Caudoviricetes;Unknown	low200k_refdb_Viruses_Ref_Refdb_seq_4011419	Caudoviricetes;Unknown	competitive	One target
200k_humans_Viruses_Hug_HadzaGD_seq_7095	Caudoviricetes;Unknown	low200k_refdb_Viruses_Ref_Refdb_seq_5120364	Caudoviricetes;Unknown	competitive	One target
200k_humans_Viruses_Hug_HadzaGD_seq_7095	Caudoviricetes;Unknown	low200k_refdb_Viruses_Ref_Refdb_seq_5583046	Caudoviricetes;Unknown	competitive	One target
200k_humans_Viruses_Hug_HadzaGD_seq_7095	Caudoviricetes;Unknown	low200k_refdb_Viruses_Ref_Refdb_seq_5760589	Caudoviricetes;Unknown	non-competitive	One target
200k_humans_Viruses_Hug_HadzaGD_seq_7095	Caudoviricetes;Unknown	low200k_refdb_Viruses_Ref_Refdb_seq_6015144	Caudoviricetes;Unknown	competitive	One target
200k_humans_Viruses_Hug_HadzaGD_seq_7098	Caudoviricetes;Unknown	200k_humans_Viruses_Hug_HadzaGD_seq_7100	Caudoviricetes;Unknown	non-competitive	Two targets
200k_humans_Viruses_Hug_HadzaGD_seq_7098	Caudoviricetes;Unknown	200k_humans_Viruses_Hug_HadzaGD_seq_7117	Caudoviricetes;Unknown	non-competitive	Two targets
200k_humans_Viruses_Hug_HadzaGD_seq_7098	Caudoviricetes;Unknown	200k_humans_Viruses_Hug_HadzaGD_seq_7121	Caudoviricetes;Unknown	non-competitive	Two targets
200k_humans_Viruses_Hug_HadzaGD_seq_7098	Caudoviricetes;Unknown	low200k_humans_Viruses_Hug_HadzaGD_seq_7180905	Caudoviricetes;Unknown	non-competitive	Two targets
200k_humans_Viruses_Hug_HadzaGD_seq_7100	Caudoviricetes;Unknown	200k_humans_Viruses_Hug_HadzaGD_seq_7098	Caudoviricetes;Unknown	non-competitive	Two targets
200k_humans_Viruses_Hug_HadzaGD_seq_7100	Caudoviricetes;Unknown	200k_humans_Viruses_Hug_HadzaGD_seq_7117	Caudoviricetes;Unknown	non-competitive	Two targets
200k_humans_Viruses_Hug_HadzaGD_seq_7100	Caudoviricetes;Unknown	200k_humans_Viruses_Hug_HadzaGD_seq_7121	Caudoviricetes;Unknown	non-competitive	Two targets
200k_humans_Viruses_Hug_HadzaGD_seq_7100	Caudoviricetes;Unknown	low200k_humans_Viruses_Hug_HadzaGD_seq_7180905	Caudoviricetes;Unknown	non-competitive	Two targets
200k_humans_Viruses_Hug_HadzaGD_seq_7117	Caudoviricetes;Unknown	200k_humans_Viruses_Hug_HadzaGD_seq_7098	Caudoviricetes;Unknown	non-competitive	Two targets
200k_humans_Viruses_Hug_HadzaGD_seq_7117	Caudoviricetes;Unknown	200k_humans_Viruses_Hug_HadzaGD_seq_7100	Caudoviricetes;Unknown	non-competitive	Two targets
200k_humans_Viruses_Hug_HadzaGD_seq_7117	Caudoviricetes;Unknown	200k_humans_Viruses_Hug_HadzaGD_seq_7121	Caudoviricetes;Unknown	non-competitive	Two targets
200k_humans_Viruses_Hug_HadzaGD_seq_7117	Caudoviricetes;Unknown	low200k_humans_Viruses_Hug_HadzaGD_seq_7180905	Caudoviricetes;Unknown	non-competitive	Two targets
200k_humans_Viruses_Hug_HadzaGD_seq_7119	Caudoviricetes;Unknown	200k_humans_Viruses_Hug_HadzaGD_seq_7049	Caudoviricetes;Unknown	competitive	Two targets
200k_humans_Viruses_Hug_HadzaGD_seq_7119	Caudoviricetes;Unknown	200k_humans_Viruses_Hug_HadzaGD_seq_7137	Caudoviricetes;Unknown	competitive	Two targets
200k_humans_Viruses_Hug_HadzaGD_seq_7119	Caudoviricetes;Unknown	low200k_humans_Viruses_Hug_HadzaGD_seq_7182525	Caudoviricetes;Unknown	competitive	Two targets
200k_humans_Viruses_Hug_HadzaGD_seq_7119	Caudoviricetes;Unknown	low200k_humans_Viruses_Hug_HadzaGD_seq_7191978	Caudoviricetes;Unknown	non-competitive	One target
200k_humans_Viruses_Hug_HadzaGD_seq_7119	Caudoviricetes;Unknown	low200k_humans_Viruses_Hug_INGD_seq_7231335	Caudoviricetes;Unknown	non-competitive	One target
200k_humans_Viruses_Hug_HadzaGD_seq_7119	Caudoviricetes;Unknown	low200k_humans_Viruses_Hug_MGV_seq_7310539	Caudoviricetes;Unknown	non-competitive	One target
200k_humans_Viruses_Hug_HadzaGD_seq_7119	Caudoviricetes;Unknown	low200k_humans_Viruses_Hug_MGV_seq_7318376	Caudoviricetes;Unknown	non-competitive	One target
200k_humans_Viruses_Hug_HadzaGD_seq_7119	Caudoviricetes;Unknown	low200k_humans_Viruses_Hug_MGV_seq_7339164	Caudoviricetes;Unknown	non-competitive	One target
200k_humans_Viruses_Hug_HadzaGD_seq_7119	Caudoviricetes;Unknown	low200k_humans_Viruses_Hug_MGV_seq_7413174	Caudoviricetes;Unknown	non-competitive	One target
200k_humans_Viruses_Hug_HadzaGD_seq_7119	Caudoviricetes;Unknown	low200k_refdb_Viruses_Ref_Refdb_seq_2468790	Caudoviricetes;Unknown	competitive	One target
200k_humans_Viruses_Hug_HadzaGD_seq_7119	Caudoviricetes;Unknown	low200k_refdb_Viruses_Ref_Refdb_seq_902723	Caudoviricetes;Unknown	non-competitive	One target
200k_humans_Viruses_Hug_HadzaGD_seq_7121	Caudoviricetes;Unknown	200k_humans_Viruses_Hug_HadzaGD_seq_7098	Caudoviricetes;Unknown	non-competitive	Two targets
200k_humans_Viruses_Hug_HadzaGD_seq_7121	Caudoviricetes;Unknown	200k_humans_Viruses_Hug_HadzaGD_seq_7100	Caudoviricetes;Unknown	non-competitive	Two targets
200k_humans_Viruses_Hug_HadzaGD_seq_7121	Caudoviricetes;Unknown	200k_humans_Viruses_Hug_HadzaGD_seq_7117	Caudoviricetes;Unknown	non-competitive	Two targets
200k_humans_Viruses_Hug_HadzaGD_seq_7121	Caudoviricetes;Unknown	low200k_humans_Viruses_Hug_HadzaGD_seq_7180905	Caudoviricetes;Unknown	non-competitive	Two targets
200k_humans_Viruses_Hug_HadzaGD_seq_7122	Caudoviricetes;Unknown	200k_humans_Viruses_Hug_HadzaGD_seq_6956	Caudoviricetes;Unknown	competitive	Two targets
200k_humans_Viruses_Hug_HadzaGD_seq_7122	Caudoviricetes;Unknown	200k_humans_Viruses_Hug_HadzaGD_seq_7068	Caudoviricetes;Unknown	competitive	Two targets
200k_humans_Viruses_Hug_HadzaGD_seq_7122	Caudoviricetes;Unknown	200k_humans_Viruses_Hug_HadzaGD_seq_7144	Caudoviricetes;Unknown	competitive	One target
200k_humans_Viruses_Hug_HadzaGD_seq_7122	Caudoviricetes;Unknown	200k_humans_Viruses_Hug_HadzaGD_seq_7153	Caudoviricetes;Unknown	competitive	Two targets
200k_humans_Viruses_Hug_HadzaGD_seq_7122	Caudoviricetes;Unknown	200k_humans_Viruses_Hug_HadzaGD_seq_7156	Caudoviricetes;Unknown	competitive	One target
200k_humans_Viruses_Hug_HadzaGD_seq_7122	Caudoviricetes;Unknown	200k_humans_Viruses_Hug_HadzaGD_seq_7165	Caudoviricetes;Unknown	competitive	One target
200k_humans_Viruses_Hug_HadzaGD_seq_7122	Caudoviricetes;Unknown	200k_humans_Viruses_Hug_MGV_seq_7756	Caudoviricetes;Unknown	competitive	One target
200k_humans_Viruses_Hug_HadzaGD_seq_7122	Caudoviricetes;Unknown	low200k_humans_Viruses_Hug_MGV_seq_7286802	Caudoviricetes;Unknown	competitive	One target
200k_humans_Viruses_Hug_HadzaGD_seq_7122	Caudoviricetes;Unknown	low200k_refdb_Viruses_Ref_Refdb_seq_3773644	Caudoviricetes;Unknown	competitive	One target
200k_humans_Viruses_Hug_HadzaGD_seq_7122	Caudoviricetes;Unknown	low200k_refdb_Viruses_Ref_Refdb_seq_938602	Caudoviricetes;Unknown	competitive	One target
200k_humans_Viruses_Hug_HadzaGD_seq_7125	Caudoviricetes;Unknown	200k_humans_Viruses_Hug_HadzaGD_seq_6776	Caudoviricetes;Unknown	competitive	One target
200k_humans_Viruses_Hug_HadzaGD_seq_7125	Caudoviricetes;Unknown	200k_humans_Viruses_Hug_HadzaGD_seq_6851	Caudoviricetes;Unknown	competitive	One target
200k_humans_Viruses_Hug_HadzaGD_seq_7125	Caudoviricetes;Unknown	200k_humans_Viruses_Hug_HadzaGD_seq_6927	Caudoviricetes;Unknown	competitive	Two targets
200k_humans_Viruses_Hug_HadzaGD_seq_7125	Caudoviricetes;Unknown	200k_humans_Viruses_Hug_HadzaGD_seq_6963	Caudoviricetes;Unknown	competitive	Two targets
200k_humans_Viruses_Hug_HadzaGD_seq_7125	Caudoviricetes;Unknown	200k_humans_Viruses_Hug_HadzaGD_seq_7103	Caudoviricetes;Unknown	competitive	One target
200k_humans_Viruses_Hug_HadzaGD_seq_7125	Caudoviricetes;Unknown	200k_humans_Viruses_Hug_HadzaGD_seq_7178	Caudoviricetes;Unknown	competitive	Two targets
200k_humans_Viruses_Hug_HadzaGD_seq_7125	Caudoviricetes;Unknown	200k_unknown_Viruses_Unk_CLEVD_seq_6265	Caudoviricetes;Unknown	competitive	One target
200k_humans_Viruses_Hug_HadzaGD_seq_7137	Caudoviricetes;Unknown	200k_humans_Viruses_Hug_HadzaGD_seq_7049	Caudoviricetes;Unknown	competitive	Two targets
200k_humans_Viruses_Hug_HadzaGD_seq_7137	Caudoviricetes;Unknown	200k_humans_Viruses_Hug_HadzaGD_seq_7119	Caudoviricetes;Unknown	competitive	Two targets
200k_humans_Viruses_Hug_HadzaGD_seq_7137	Caudoviricetes;Unknown	low200k_humans_Viruses_Hug_HadzaGD_seq_7182525	Caudoviricetes;Unknown	competitive	Two targets
200k_humans_Viruses_Hug_HadzaGD_seq_7137	Caudoviricetes;Unknown	low200k_humans_Viruses_Hug_HadzaGD_seq_7191978	Caudoviricetes;Unknown	non-competitive	One target
200k_humans_Viruses_Hug_HadzaGD_seq_7137	Caudoviricetes;Unknown	low200k_humans_Viruses_Hug_INGD_seq_7231335	Caudoviricetes;Unknown	non-competitive	One target
200k_humans_Viruses_Hug_HadzaGD_seq_7137	Caudoviricetes;Unknown	low200k_humans_Viruses_Hug_MGV_seq_7310539	Caudoviricetes;Unknown	non-competitive	One target
200k_humans_Viruses_Hug_HadzaGD_seq_7137	Caudoviricetes;Unknown	low200k_humans_Viruses_Hug_MGV_seq_7318376	Caudoviricetes;Unknown	non-competitive	One target
200k_humans_Viruses_Hug_HadzaGD_seq_7137	Caudoviricetes;Unknown	low200k_humans_Viruses_Hug_MGV_seq_7339164	Caudoviricetes;Unknown	non-competitive	One target
200k_humans_Viruses_Hug_HadzaGD_seq_7137	Caudoviricetes;Unknown	low200k_humans_Viruses_Hug_MGV_seq_7413174	Caudoviricetes;Unknown	non-competitive	One target
200k_humans_Viruses_Hug_HadzaGD_seq_7137	Caudoviricetes;Unknown	low200k_refdb_Viruses_Ref_Refdb_seq_2468790	Caudoviricetes;Unknown	competitive	One target
200k_humans_Viruses_Hug_HadzaGD_seq_7137	Caudoviricetes;Unknown	low200k_refdb_Viruses_Ref_Refdb_seq_902723	Caudoviricetes;Unknown	non-competitive	One target
200k_humans_Viruses_Hug_HadzaGD_seq_7139	Caudoviricetes;Unknown	200k_humans_Viruses_Hug_HadzaGD_seq_7222	Caudoviricetes;Unknown	competitive	Two targets
200k_humans_Viruses_Hug_HadzaGD_seq_7139	Caudoviricetes;Unknown	200k_humans_Viruses_Hug_HadzaGD_seq_7225	Caudoviricetes;Unknown	competitive	Two targets
200k_humans_Viruses_Hug_HadzaGD_seq_7139	Caudoviricetes;Unknown	low200k_humans_Viruses_Hug_HadzaGD_seq_7155415	Unclassified	competitive	Two targets
200k_humans_Viruses_Hug_HadzaGD_seq_7139	Caudoviricetes;Unknown	low200k_humans_Viruses_Hug_HadzaGD_seq_7155582	Unclassified	competitive	Two targets
200k_humans_Viruses_Hug_HadzaGD_seq_7139	Caudoviricetes;Unknown	low200k_humans_Viruses_Hug_HadzaGD_seq_7182938	Unclassified	competitive	Two targets
200k_humans_Viruses_Hug_HadzaGD_seq_7139	Caudoviricetes;Unknown	low200k_humans_Viruses_Hug_MGV_seq_7401130	Caudoviricetes;Unknown	non-competitive	One target
200k_humans_Viruses_Hug_HadzaGD_seq_7139	Caudoviricetes;Unknown	low200k_refdb_Proviruses_Ref_Refdb_seq_6173184	Caudoviricetes;Unknown	non-competitive	One target
200k_humans_Viruses_Hug_HadzaGD_seq_7149	Caudoviricetes;Unknown	200k_humans_Viruses_Hug_CHGV_seq_6005	Caudoviricetes;Unknown	competitive	One target
200k_humans_Viruses_Hug_HadzaGD_seq_7149	Caudoviricetes;Unknown	200k_humans_Viruses_Hug_CHGV_seq_6028	Caudoviricetes;Unknown	competitive	Two targets
200k_humans_Viruses_Hug_HadzaGD_seq_7149	Caudoviricetes;Unknown	200k_humans_Viruses_Hug_GVD_seq_6737	Unclassified	competitive	Two targets
200k_humans_Viruses_Hug_HadzaGD_seq_7149	Caudoviricetes;Unknown	200k_humans_Viruses_Hug_HadzaGD_seq_6796	Caudoviricetes;Unknown	competitive	Two targets
200k_humans_Viruses_Hug_HadzaGD_seq_7149	Caudoviricetes;Unknown	200k_humans_Viruses_Hug_HadzaGD_seq_6800	Caudoviricetes;Unknown	competitive	Two targets
200k_humans_Viruses_Hug_HadzaGD_seq_7149	Caudoviricetes;Unknown	200k_humans_Viruses_Hug_HadzaGD_seq_6868	Caudoviricetes;Unknown	competitive	One target
200k_humans_Viruses_Hug_HadzaGD_seq_7149	Caudoviricetes;Unknown	200k_humans_Viruses_Hug_HadzaGD_seq_6990	Unclassified	competitive	One target
200k_humans_Viruses_Hug_HadzaGD_seq_7149	Caudoviricetes;Unknown	200k_humans_Viruses_Hug_HadzaGD_seq_6993	Caudoviricetes;Unknown	competitive	Two targets
200k_humans_Viruses_Hug_HadzaGD_seq_7149	Caudoviricetes;Unknown	200k_humans_Viruses_Hug_HadzaGD_seq_7095	Caudoviricetes;Unknown	competitive	Two targets
200k_humans_Viruses_Hug_HadzaGD_seq_7149	Caudoviricetes;Unknown	200k_humans_Viruses_Hug_HadzaGD_seq_7180	Caudoviricetes;Unknown	competitive	Two targets
200k_humans_Viruses_Hug_HadzaGD_seq_7149	Caudoviricetes;Unknown	200k_humans_Viruses_Hug_HadzaGD_seq_7189	Caudoviricetes;Unknown	competitive	One target
200k_humans_Viruses_Hug_HadzaGD_seq_7149	Caudoviricetes;Unknown	200k_humans_Viruses_Hug_HadzaGD_seq_7229	Caudoviricetes;Unknown	competitive	Two targets
200k_humans_Viruses_Hug_HadzaGD_seq_7149	Caudoviricetes;Unknown	200k_humans_Viruses_Hug_HadzaGD_seq_7252	Unclassified	competitive	Two targets
200k_humans_Viruses_Hug_HadzaGD_seq_7149	Caudoviricetes;Unknown	200k_humans_Viruses_Hug_HadzaGD_seq_7318	Caudoviricetes;Unknown	competitive	Two targets
200k_humans_Viruses_Hug_HadzaGD_seq_7149	Caudoviricetes;Unknown	200k_humans_Viruses_Hug_MGV_seq_7386	Caudoviricetes;Unknown	non-competitive	One target
200k_humans_Viruses_Hug_HadzaGD_seq_7149	Caudoviricetes;Unknown	200k_humans_Viruses_Hug_MGV_seq_7395	Caudoviricetes;Unknown	competitive	One target
200k_humans_Viruses_Hug_HadzaGD_seq_7149	Caudoviricetes;Unknown	200k_humans_Viruses_Hug_MGV_seq_7409	Caudoviricetes;Unknown	competitive	Two targets
200k_humans_Viruses_Hug_HadzaGD_seq_7149	Caudoviricetes;Unknown	200k_humans_Viruses_Hug_MGV_seq_7410	Caudoviricetes;Unknown	competitive	Two targets
200k_humans_Viruses_Hug_HadzaGD_seq_7149	Caudoviricetes;Unknown	200k_humans_Viruses_Hug_MGV_seq_7413	Caudoviricetes;Unknown	competitive	Two targets
200k_humans_Viruses_Hug_HadzaGD_seq_7149	Caudoviricetes;Unknown	200k_humans_Viruses_Hug_MGV_seq_7417	Caudoviricetes;Unknown	competitive	Two targets
200k_humans_Viruses_Hug_HadzaGD_seq_7149	Caudoviricetes;Unknown	200k_humans_Viruses_Hug_MGV_seq_7418	Caudoviricetes;Unknown	competitive	Two targets
200k_humans_Viruses_Hug_HadzaGD_seq_7149	Caudoviricetes;Unknown	200k_humans_Viruses_Hug_MGV_seq_7459	Caudoviricetes;Unknown	competitive	Two targets
200k_humans_Viruses_Hug_HadzaGD_seq_7149	Caudoviricetes;Unknown	200k_humans_Viruses_Hug_MGV_seq_7489	Caudoviricetes;Unknown	competitive	Two targets
200k_humans_Viruses_Hug_HadzaGD_seq_7149	Caudoviricetes;Unknown	200k_humans_Viruses_Hug_MGV_seq_7501	Caudoviricetes;Unknown	competitive	Two targets
200k_humans_Viruses_Hug_HadzaGD_seq_7149	Caudoviricetes;Unknown	200k_humans_Viruses_Hug_MGV_seq_7679	Caudoviricetes;Unknown	competitive	One target
200k_humans_Viruses_Hug_HadzaGD_seq_7149	Caudoviricetes;Unknown	200k_humans_Viruses_Hug_MGV_seq_7743	Caudoviricetes;Unknown	competitive	One target
200k_humans_Viruses_Hug_HadzaGD_seq_7149	Caudoviricetes;Unknown	200k_humans_Viruses_Hug_MGV_seq_7764	Caudoviricetes;Unknown	competitive	One target
200k_humans_Viruses_Hug_HadzaGD_seq_7149	Caudoviricetes;Unknown	200k_humans_Viruses_Hug_MGV_seq_7765	Caudoviricetes;Unknown	competitive	One target
200k_humans_Viruses_Hug_HadzaGD_seq_7149	Caudoviricetes;Unknown	200k_humans_Viruses_Hug_MGV_seq_7799	Caudoviricetes;Unknown	competitive	Two targets
200k_humans_Viruses_Hug_HadzaGD_seq_7149	Caudoviricetes;Unknown	200k_humans_Viruses_Hug_MGV_seq_7812	Caudoviricetes;Unknown	competitive	Two targets
200k_humans_Viruses_Hug_HadzaGD_seq_7149	Caudoviricetes;Unknown	200k_humans_Viruses_Hug_MGV_seq_7834	Caudoviricetes;Unknown	competitive	One target
200k_humans_Viruses_Hug_HadzaGD_seq_7149	Caudoviricetes;Unknown	200k_humans_Viruses_Hug_MGV_seq_7848	Caudoviricetes;Unknown	competitive	One target
200k_humans_Viruses_Hug_HadzaGD_seq_7149	Caudoviricetes;Unknown	200k_humans_Viruses_Hug_MGV_seq_7927	Caudoviricetes;Unknown	competitive	One target
200k_humans_Viruses_Hug_HadzaGD_seq_7149	Caudoviricetes;Unknown	200k_humans_Viruses_Hug_MGV_seq_7952	Unclassified	competitive	Two targets
200k_humans_Viruses_Hug_HadzaGD_seq_7149	Caudoviricetes;Unknown	200k_humans_Viruses_Hug_MGV_seq_7964	Caudoviricetes;Unknown	competitive	One target
200k_humans_Viruses_Hug_HadzaGD_seq_7149	Caudoviricetes;Unknown	200k_humans_Viruses_Hug_MGV_seq_7965	Caudoviricetes;Unknown	competitive	One target
200k_humans_Viruses_Hug_HadzaGD_seq_7149	Caudoviricetes;Unknown	200k_humans_Viruses_Hug_MGV_seq_7991	Caudoviricetes;Unknown	competitive	Two targets
200k_humans_Viruses_Hug_HadzaGD_seq_7149	Caudoviricetes;Unknown	200k_humans_Viruses_Hug_MGV_seq_8004	Unclassified	competitive	Two targets
200k_humans_Viruses_Hug_HadzaGD_seq_7149	Caudoviricetes;Unknown	200k_humans_Viruses_Hug_MGV_seq_8007	Caudoviricetes;Unknown	competitive	One target
200k_humans_Viruses_Hug_HadzaGD_seq_7149	Caudoviricetes;Unknown	200k_humans_Viruses_Hug_MGV_seq_8008	Unclassified	competitive	Two targets
200k_humans_Viruses_Hug_HadzaGD_seq_7149	Caudoviricetes;Unknown	200k_humans_Viruses_Hug_MGV_seq_8017	Caudoviricetes;Unknown	competitive	Two targets
200k_humans_Viruses_Hug_HadzaGD_seq_7149	Caudoviricetes;Unknown	200k_refdb_Viruses_Ref_Refdb_seq_1106	Caudoviricetes;Unknown	competitive	One target
200k_humans_Viruses_Hug_HadzaGD_seq_7149	Caudoviricetes;Unknown	200k_refdb_Viruses_Ref_Refdb_seq_2439	Caudoviricetes;Unknown	competitive	One target
200k_humans_Viruses_Hug_HadzaGD_seq_7149	Caudoviricetes;Unknown	200k_refdb_Viruses_Ref_Refdb_seq_359	Unclassified	competitive	One target
200k_humans_Viruses_Hug_HadzaGD_seq_7149	Caudoviricetes;Unknown	low200k_humans_Viruses_Hug_GVD_seq_7140809	Caudoviricetes;Unknown	competitive	One target
200k_humans_Viruses_Hug_HadzaGD_seq_7149	Caudoviricetes;Unknown	low200k_humans_Viruses_Hug_HadzaGD_seq_7153482	Caudoviricetes;Unknown	competitive	One target
200k_humans_Viruses_Hug_HadzaGD_seq_7149	Caudoviricetes;Unknown	low200k_humans_Viruses_Hug_HadzaGD_seq_7156854	Caudoviricetes;Unknown	competitive	One target
200k_humans_Viruses_Hug_HadzaGD_seq_7149	Caudoviricetes;Unknown	low200k_humans_Viruses_Hug_HadzaGD_seq_7163296	Caudoviricetes;Unknown	competitive	One target
200k_humans_Viruses_Hug_HadzaGD_seq_7149	Caudoviricetes;Unknown	low200k_humans_Viruses_Hug_HadzaGD_seq_7167468	Caudoviricetes;Unknown	competitive	Two targets
200k_humans_Viruses_Hug_HadzaGD_seq_7149	Caudoviricetes;Unknown	low200k_humans_Viruses_Hug_HadzaGD_seq_7174591	Caudoviricetes;Unknown	non-competitive	One target
200k_humans_Viruses_Hug_HadzaGD_seq_7149	Caudoviricetes;Unknown	low200k_humans_Viruses_Hug_HadzaGD_seq_7188062	Unclassified	competitive	One target
200k_humans_Viruses_Hug_HadzaGD_seq_7149	Caudoviricetes;Unknown	low200k_humans_Viruses_Hug_HadzaGD_seq_7189179	Caudoviricetes;Unknown	competitive	One target
200k_humans_Viruses_Hug_HadzaGD_seq_7149	Caudoviricetes;Unknown	low200k_humans_Viruses_Hug_HadzaGD_seq_7194877	Caudoviricetes;Unknown	competitive	One target
200k_humans_Viruses_Hug_HadzaGD_seq_7149	Caudoviricetes;Unknown	low200k_humans_Viruses_Hug_HadzaGD_seq_7195355	Caudoviricetes;Unknown	competitive	Two targets
200k_humans_Viruses_Hug_HadzaGD_seq_7149	Caudoviricetes;Unknown	low200k_humans_Viruses_Hug_MGV_seq_7272095	Caudoviricetes;Unknown	competitive	One target
200k_humans_Viruses_Hug_HadzaGD_seq_7149	Caudoviricetes;Unknown	low200k_humans_Viruses_Hug_MGV_seq_7286785	Caudoviricetes;Unknown	competitive	Two targets
200k_humans_Viruses_Hug_HadzaGD_seq_7149	Caudoviricetes;Unknown	low200k_humans_Viruses_Hug_MGV_seq_7290657	Caudoviricetes;Unknown	non-competitive	One target
200k_humans_Viruses_Hug_HadzaGD_seq_7149	Caudoviricetes;Unknown	low200k_humans_Viruses_Hug_MGV_seq_7308866	Caudoviricetes;Unknown	competitive	One target
200k_humans_Viruses_Hug_HadzaGD_seq_7149	Caudoviricetes;Unknown	low200k_humans_Viruses_Hug_MGV_seq_7308935	Caudoviricetes;Unknown	competitive	One target
200k_humans_Viruses_Hug_HadzaGD_seq_7149	Caudoviricetes;Unknown	low200k_humans_Viruses_Hug_MGV_seq_7310642	Caudoviricetes;Unknown	competitive	Two targets
200k_humans_Viruses_Hug_HadzaGD_seq_7149	Caudoviricetes;Unknown	low200k_humans_Viruses_Hug_MGV_seq_7310764	Unclassified	competitive	One target
200k_humans_Viruses_Hug_HadzaGD_seq_7149	Caudoviricetes;Unknown	low200k_humans_Viruses_Hug_MGV_seq_7339119	Unclassified	competitive	One target
200k_humans_Viruses_Hug_HadzaGD_seq_7149	Caudoviricetes;Unknown	low200k_humans_Viruses_Hug_MGV_seq_7339206	Caudoviricetes;Unknown	competitive	One target
200k_humans_Viruses_Hug_HadzaGD_seq_7149	Caudoviricetes;Unknown	low200k_humans_Viruses_Hug_MGV_seq_7340039	Caudoviricetes;Unknown	competitive	One target
200k_humans_Viruses_Hug_HadzaGD_seq_7149	Caudoviricetes;Unknown	low200k_humans_Viruses_Hug_MGV_seq_7340089	Caudoviricetes;Unknown	competitive	One target
200k_humans_Viruses_Hug_HadzaGD_seq_7149	Caudoviricetes;Unknown	low200k_humans_Viruses_Hug_MGV_seq_7347991	Caudoviricetes;Unknown	competitive	One target
200k_humans_Viruses_Hug_HadzaGD_seq_7149	Caudoviricetes;Unknown	low200k_humans_Viruses_Hug_MGV_seq_7357115	Unclassified	competitive	One target
200k_humans_Viruses_Hug_HadzaGD_seq_7149	Caudoviricetes;Unknown	low200k_humans_Viruses_Hug_MGV_seq_7357129	Unclassified	competitive	Two targets
200k_humans_Viruses_Hug_HadzaGD_seq_7149	Caudoviricetes;Unknown	low200k_humans_Viruses_Hug_MGV_seq_7359945	Caudoviricetes;Unknown	competitive	Two targets
200k_humans_Viruses_Hug_HadzaGD_seq_7149	Caudoviricetes;Unknown	low200k_humans_Viruses_Hug_MGV_seq_7359968	Unclassified	competitive	Two targets
200k_humans_Viruses_Hug_HadzaGD_seq_7149	Caudoviricetes;Unknown	low200k_humans_Viruses_Hug_MGV_seq_7360008	Caudoviricetes;Unknown	competitive	Two targets
200k_humans_Viruses_Hug_HadzaGD_seq_7149	Caudoviricetes;Unknown	low200k_humans_Viruses_Hug_MGV_seq_7360014	Caudoviricetes;Unknown	competitive	Two targets
200k_humans_Viruses_Hug_HadzaGD_seq_7149	Caudoviricetes;Unknown	low200k_humans_Viruses_Hug_MGV_seq_7360018	Unclassified	competitive	Two targets
200k_humans_Viruses_Hug_HadzaGD_seq_7149	Caudoviricetes;Unknown	low200k_humans_Viruses_Hug_MGV_seq_7360019	Caudoviricetes;Unknown	competitive	Two targets
200k_humans_Viruses_Hug_HadzaGD_seq_7149	Caudoviricetes;Unknown	low200k_humans_Viruses_Hug_MGV_seq_7374670	Unclassified	competitive	One target
200k_humans_Viruses_Hug_HadzaGD_seq_7149	Caudoviricetes;Unknown	low200k_humans_Viruses_Hug_MGV_seq_7374727	Unclassified	competitive	Two targets
200k_humans_Viruses_Hug_HadzaGD_seq_7149	Caudoviricetes;Unknown	low200k_humans_Viruses_Hug_MGV_seq_7374770	Caudoviricetes;Unknown	competitive	Two targets
200k_humans_Viruses_Hug_HadzaGD_seq_7149	Caudoviricetes;Unknown	low200k_humans_Viruses_Hug_MGV_seq_7375633	Caudoviricetes;Unknown	competitive	One target
200k_humans_Viruses_Hug_HadzaGD_seq_7149	Caudoviricetes;Unknown	low200k_refdb_Viruses_Ref_Refdb_seq_167514	Caudoviricetes;Unknown	competitive	Two targets
200k_humans_Viruses_Hug_HadzaGD_seq_7149	Caudoviricetes;Unknown	low200k_refdb_Viruses_Ref_Refdb_seq_2368182	Unclassified	competitive	One target
200k_humans_Viruses_Hug_HadzaGD_seq_7149	Caudoviricetes;Unknown	low200k_refdb_Viruses_Ref_Refdb_seq_3778538	Caudoviricetes;Unknown	competitive	One target
200k_humans_Viruses_Hug_HadzaGD_seq_7149	Caudoviricetes;Unknown	low200k_refdb_Viruses_Ref_Refdb_seq_4752701	Caudoviricetes;Unknown	non-competitive	One target
200k_humans_Viruses_Hug_HadzaGD_seq_7153	Caudoviricetes;Unknown	200k_humans_Viruses_Hug_HadzaGD_seq_6956	Caudoviricetes;Unknown	competitive	Two targets
200k_humans_Viruses_Hug_HadzaGD_seq_7153	Caudoviricetes;Unknown	200k_humans_Viruses_Hug_HadzaGD_seq_7068	Caudoviricetes;Unknown	competitive	Two targets
200k_humans_Viruses_Hug_HadzaGD_seq_7153	Caudoviricetes;Unknown	200k_humans_Viruses_Hug_HadzaGD_seq_7122	Caudoviricetes;Unknown	competitive	Two targets
200k_humans_Viruses_Hug_HadzaGD_seq_7153	Caudoviricetes;Unknown	200k_humans_Viruses_Hug_HadzaGD_seq_7144	Caudoviricetes;Unknown	competitive	One target
200k_humans_Viruses_Hug_HadzaGD_seq_7153	Caudoviricetes;Unknown	200k_humans_Viruses_Hug_HadzaGD_seq_7156	Caudoviricetes;Unknown	competitive	One target
200k_humans_Viruses_Hug_HadzaGD_seq_7153	Caudoviricetes;Unknown	200k_humans_Viruses_Hug_HadzaGD_seq_7165	Caudoviricetes;Unknown	competitive	One target
200k_humans_Viruses_Hug_HadzaGD_seq_7153	Caudoviricetes;Unknown	200k_humans_Viruses_Hug_MGV_seq_7756	Caudoviricetes;Unknown	competitive	One target
200k_humans_Viruses_Hug_HadzaGD_seq_7153	Caudoviricetes;Unknown	200k_humans_Viruses_Hug_MGV_seq_7944	Caudoviricetes;Unknown	competitive	One target
200k_humans_Viruses_Hug_HadzaGD_seq_7153	Caudoviricetes;Unknown	200k_humans_Viruses_Hug_MGV_seq_7992	Unclassified	competitive	One target
200k_humans_Viruses_Hug_HadzaGD_seq_7153	Caudoviricetes;Unknown	low200k_humans_Viruses_Hug_MGV_seq_7264819	Caudoviricetes;Unknown	competitive	One target
200k_humans_Viruses_Hug_HadzaGD_seq_7153	Caudoviricetes;Unknown	low200k_humans_Viruses_Hug_MGV_seq_7288945	Caudoviricetes;Unknown	competitive	One target
200k_humans_Viruses_Hug_HadzaGD_seq_7153	Caudoviricetes;Unknown	low200k_humans_Viruses_Hug_MGV_seq_7313297	Unclassified	competitive	Two targets
200k_humans_Viruses_Hug_HadzaGD_seq_7153	Caudoviricetes;Unknown	low200k_humans_Viruses_Hug_MGV_seq_7318227	Caudoviricetes;Unknown	competitive	Two targets
200k_humans_Viruses_Hug_HadzaGD_seq_7153	Caudoviricetes;Unknown	low200k_humans_Viruses_Hug_MGV_seq_7357141	Caudoviricetes;Unknown	competitive	One target
200k_humans_Viruses_Hug_HadzaGD_seq_7153	Caudoviricetes;Unknown	low200k_humans_Viruses_Hug_MGV_seq_7369276	Unclassified	competitive	One target
200k_humans_Viruses_Hug_HadzaGD_seq_7153	Caudoviricetes;Unknown	low200k_refdb_Viruses_Ref_Refdb_seq_5094785	Caudoviricetes;Unknown	competitive	One target
200k_humans_Viruses_Hug_HadzaGD_seq_7178	Caudoviricetes;Unknown	200k_humans_Viruses_Hug_HadzaGD_seq_6776	Caudoviricetes;Unknown	competitive	One target
200k_humans_Viruses_Hug_HadzaGD_seq_7178	Caudoviricetes;Unknown	200k_humans_Viruses_Hug_HadzaGD_seq_6851	Caudoviricetes;Unknown	competitive	One target
200k_humans_Viruses_Hug_HadzaGD_seq_7178	Caudoviricetes;Unknown	200k_humans_Viruses_Hug_HadzaGD_seq_6927	Caudoviricetes;Unknown	competitive	Two targets
200k_humans_Viruses_Hug_HadzaGD_seq_7178	Caudoviricetes;Unknown	200k_humans_Viruses_Hug_HadzaGD_seq_7103	Caudoviricetes;Unknown	competitive	One target
200k_humans_Viruses_Hug_HadzaGD_seq_7178	Caudoviricetes;Unknown	200k_humans_Viruses_Hug_HadzaGD_seq_7125	Caudoviricetes;Unknown	competitive	Two targets
200k_humans_Viruses_Hug_HadzaGD_seq_7178	Caudoviricetes;Unknown	200k_unknown_Viruses_Unk_CLEVD_seq_6265	Caudoviricetes;Unknown	competitive	One target
200k_humans_Viruses_Hug_HadzaGD_seq_7180	Caudoviricetes;Unknown	200k_humans_Viruses_Hug_CHGV_seq_6005	Caudoviricetes;Unknown	competitive	One target
200k_humans_Viruses_Hug_HadzaGD_seq_7180	Caudoviricetes;Unknown	200k_humans_Viruses_Hug_CHGV_seq_6028	Caudoviricetes;Unknown	competitive	Two targets
200k_humans_Viruses_Hug_HadzaGD_seq_7180	Caudoviricetes;Unknown	200k_humans_Viruses_Hug_HadzaGD_seq_6796	Caudoviricetes;Unknown	competitive	Two targets
200k_humans_Viruses_Hug_HadzaGD_seq_7180	Caudoviricetes;Unknown	200k_humans_Viruses_Hug_HadzaGD_seq_6800	Caudoviricetes;Unknown	competitive	Two targets
200k_humans_Viruses_Hug_HadzaGD_seq_7180	Caudoviricetes;Unknown	200k_humans_Viruses_Hug_HadzaGD_seq_6993	Caudoviricetes;Unknown	competitive	Two targets
200k_humans_Viruses_Hug_HadzaGD_seq_7180	Caudoviricetes;Unknown	200k_humans_Viruses_Hug_HadzaGD_seq_7002	Caudoviricetes;Unknown	competitive	One target
200k_humans_Viruses_Hug_HadzaGD_seq_7180	Caudoviricetes;Unknown	200k_humans_Viruses_Hug_HadzaGD_seq_7095	Caudoviricetes;Unknown	competitive	Two targets
200k_humans_Viruses_Hug_HadzaGD_seq_7180	Caudoviricetes;Unknown	200k_humans_Viruses_Hug_HadzaGD_seq_7149	Caudoviricetes;Unknown	competitive	Two targets
200k_humans_Viruses_Hug_HadzaGD_seq_7180	Caudoviricetes;Unknown	200k_humans_Viruses_Hug_HadzaGD_seq_7229	Caudoviricetes;Unknown	competitive	Two targets
200k_humans_Viruses_Hug_HadzaGD_seq_7180	Caudoviricetes;Unknown	200k_humans_Viruses_Hug_HadzaGD_seq_7242	Caudoviricetes;Unknown	competitive	One target
200k_humans_Viruses_Hug_HadzaGD_seq_7180	Caudoviricetes;Unknown	200k_humans_Viruses_Hug_HadzaGD_seq_7252	Unclassified	competitive	One target
200k_humans_Viruses_Hug_HadzaGD_seq_7180	Caudoviricetes;Unknown	200k_humans_Viruses_Hug_HadzaGD_seq_7318	Caudoviricetes;Unknown	competitive	Two targets
200k_humans_Viruses_Hug_HadzaGD_seq_7180	Caudoviricetes;Unknown	200k_humans_Viruses_Hug_MGV_seq_7409	Caudoviricetes;Unknown	competitive	One target
200k_humans_Viruses_Hug_HadzaGD_seq_7180	Caudoviricetes;Unknown	200k_humans_Viruses_Hug_MGV_seq_7410	Caudoviricetes;Unknown	competitive	Two targets
200k_humans_Viruses_Hug_HadzaGD_seq_7180	Caudoviricetes;Unknown	200k_humans_Viruses_Hug_MGV_seq_7413	Caudoviricetes;Unknown	competitive	Two targets
200k_humans_Viruses_Hug_HadzaGD_seq_7180	Caudoviricetes;Unknown	200k_humans_Viruses_Hug_MGV_seq_7417	Caudoviricetes;Unknown	competitive	One target
200k_humans_Viruses_Hug_HadzaGD_seq_7180	Caudoviricetes;Unknown	200k_humans_Viruses_Hug_MGV_seq_7418	Caudoviricetes;Unknown	competitive	One target
200k_humans_Viruses_Hug_HadzaGD_seq_7180	Caudoviricetes;Unknown	200k_humans_Viruses_Hug_MGV_seq_7420	Caudoviricetes;Unknown	competitive	Two targets
200k_humans_Viruses_Hug_HadzaGD_seq_7180	Caudoviricetes;Unknown	200k_humans_Viruses_Hug_MGV_seq_7459	Caudoviricetes;Unknown	competitive	Two targets
200k_humans_Viruses_Hug_HadzaGD_seq_7180	Caudoviricetes;Unknown	200k_humans_Viruses_Hug_MGV_seq_7489	Caudoviricetes;Unknown	competitive	Two targets
200k_humans_Viruses_Hug_HadzaGD_seq_7180	Caudoviricetes;Unknown	200k_humans_Viruses_Hug_MGV_seq_7707	Caudoviricetes;Unknown	competitive	One target
200k_humans_Viruses_Hug_HadzaGD_seq_7180	Caudoviricetes;Unknown	200k_humans_Viruses_Hug_MGV_seq_7764	Caudoviricetes;Unknown	competitive	One target
200k_humans_Viruses_Hug_HadzaGD_seq_7180	Caudoviricetes;Unknown	200k_humans_Viruses_Hug_MGV_seq_7765	Caudoviricetes;Unknown	competitive	One target
200k_humans_Viruses_Hug_HadzaGD_seq_7180	Caudoviricetes;Unknown	200k_humans_Viruses_Hug_MGV_seq_7799	Caudoviricetes;Unknown	competitive	Two targets
200k_humans_Viruses_Hug_HadzaGD_seq_7180	Caudoviricetes;Unknown	200k_humans_Viruses_Hug_MGV_seq_7834	Caudoviricetes;Unknown	competitive	One target
200k_humans_Viruses_Hug_HadzaGD_seq_7180	Caudoviricetes;Unknown	200k_humans_Viruses_Hug_MGV_seq_7963	Caudoviricetes;Unknown	competitive	Two targets
200k_humans_Viruses_Hug_HadzaGD_seq_7180	Caudoviricetes;Unknown	200k_humans_Viruses_Hug_MGV_seq_8004	Unclassified	competitive	Two targets
200k_humans_Viruses_Hug_HadzaGD_seq_7180	Caudoviricetes;Unknown	200k_humans_Viruses_Hug_MGV_seq_8007	Caudoviricetes;Unknown	competitive	One target
200k_humans_Viruses_Hug_HadzaGD_seq_7180	Caudoviricetes;Unknown	200k_humans_Viruses_Hug_MGV_seq_8008	Unclassified	competitive	One target
200k_humans_Viruses_Hug_HadzaGD_seq_7180	Caudoviricetes;Unknown	200k_humans_Viruses_Hug_MGV_seq_8017	Caudoviricetes;Unknown	competitive	One target
200k_humans_Viruses_Hug_HadzaGD_seq_7180	Caudoviricetes;Unknown	200k_refdb_Viruses_Ref_Refdb_seq_2081	Caudoviricetes;Unknown	competitive	One target
200k_humans_Viruses_Hug_HadzaGD_seq_7180	Caudoviricetes;Unknown	200k_refdb_Viruses_Ref_Refdb_seq_2734	Caudoviricetes;Unknown	competitive	Two targets
200k_humans_Viruses_Hug_HadzaGD_seq_7180	Caudoviricetes;Unknown	200k_refdb_Viruses_Ref_Refdb_seq_4499	Caudoviricetes;Unknown	competitive	One target
200k_humans_Viruses_Hug_HadzaGD_seq_7180	Caudoviricetes;Unknown	low200k_humans_Viruses_Hug_HadzaGD_seq_7158448	Caudoviricetes;Unknown	competitive	One target
200k_humans_Viruses_Hug_HadzaGD_seq_7180	Caudoviricetes;Unknown	low200k_humans_Viruses_Hug_HadzaGD_seq_7167468	Caudoviricetes;Unknown	competitive	Two targets
200k_humans_Viruses_Hug_HadzaGD_seq_7180	Caudoviricetes;Unknown	low200k_humans_Viruses_Hug_HadzaGD_seq_7167475	Unclassified	competitive	Two targets
200k_humans_Viruses_Hug_HadzaGD_seq_7180	Caudoviricetes;Unknown	low200k_humans_Viruses_Hug_HadzaGD_seq_7179772	Caudoviricetes;Unknown	competitive	Two targets
200k_humans_Viruses_Hug_HadzaGD_seq_7180	Caudoviricetes;Unknown	low200k_humans_Viruses_Hug_HadzaGD_seq_7185489	Caudoviricetes;Unknown	competitive	One target
200k_humans_Viruses_Hug_HadzaGD_seq_7180	Caudoviricetes;Unknown	low200k_humans_Viruses_Hug_HadzaGD_seq_7187433	Caudoviricetes;Unknown	competitive	One target
200k_humans_Viruses_Hug_HadzaGD_seq_7180	Caudoviricetes;Unknown	low200k_humans_Viruses_Hug_HadzaGD_seq_7194264	Caudoviricetes;Unknown	competitive	One target
200k_humans_Viruses_Hug_HadzaGD_seq_7180	Caudoviricetes;Unknown	low200k_humans_Viruses_Hug_HadzaGD_seq_7194877	Caudoviricetes;Unknown	competitive	One target
200k_humans_Viruses_Hug_HadzaGD_seq_7180	Caudoviricetes;Unknown	low200k_humans_Viruses_Hug_HadzaGD_seq_7195355	Caudoviricetes;Unknown	competitive	Two targets
200k_humans_Viruses_Hug_HadzaGD_seq_7180	Caudoviricetes;Unknown	low200k_humans_Viruses_Hug_MGV_seq_7263190	Caudoviricetes;Unknown	competitive	One target
200k_humans_Viruses_Hug_HadzaGD_seq_7180	Caudoviricetes;Unknown	low200k_humans_Viruses_Hug_MGV_seq_7281688	Caudoviricetes;Unknown	non-competitive	One target
200k_humans_Viruses_Hug_HadzaGD_seq_7180	Caudoviricetes;Unknown	low200k_humans_Viruses_Hug_MGV_seq_7281739	Caudoviricetes;Unknown	non-competitive	One target
200k_humans_Viruses_Hug_HadzaGD_seq_7180	Caudoviricetes;Unknown	low200k_humans_Viruses_Hug_MGV_seq_7286780	Caudoviricetes;Unknown	competitive	One target
200k_humans_Viruses_Hug_HadzaGD_seq_7180	Caudoviricetes;Unknown	low200k_humans_Viruses_Hug_MGV_seq_7286785	Caudoviricetes;Unknown	competitive	Two targets
200k_humans_Viruses_Hug_HadzaGD_seq_7180	Caudoviricetes;Unknown	low200k_humans_Viruses_Hug_MGV_seq_7303608	Caudoviricetes;Unknown	competitive	One target
200k_humans_Viruses_Hug_HadzaGD_seq_7180	Caudoviricetes;Unknown	low200k_humans_Viruses_Hug_MGV_seq_7308914	Caudoviricetes;Unknown	competitive	One target
200k_humans_Viruses_Hug_HadzaGD_seq_7180	Caudoviricetes;Unknown	low200k_humans_Viruses_Hug_MGV_seq_7308935	Caudoviricetes;Unknown	competitive	One target
200k_humans_Viruses_Hug_HadzaGD_seq_7180	Caudoviricetes;Unknown	low200k_humans_Viruses_Hug_MGV_seq_7321976	Caudoviricetes;Unknown	non-competitive	One target
200k_humans_Viruses_Hug_HadzaGD_seq_7180	Caudoviricetes;Unknown	low200k_humans_Viruses_Hug_MGV_seq_7339206	Caudoviricetes;Unknown	competitive	One target
200k_humans_Viruses_Hug_HadzaGD_seq_7180	Caudoviricetes;Unknown	low200k_humans_Viruses_Hug_MGV_seq_7341266	Caudoviricetes;Unknown	competitive	One target
200k_humans_Viruses_Hug_HadzaGD_seq_7180	Caudoviricetes;Unknown	low200k_humans_Viruses_Hug_MGV_seq_7357129	Unclassified	competitive	Two targets
200k_humans_Viruses_Hug_HadzaGD_seq_7180	Caudoviricetes;Unknown	low200k_humans_Viruses_Hug_MGV_seq_7359945	Caudoviricetes;Unknown	competitive	Two targets
200k_humans_Viruses_Hug_HadzaGD_seq_7180	Caudoviricetes;Unknown	low200k_humans_Viruses_Hug_MGV_seq_7359962	Caudoviricetes;Unknown	competitive	Two targets
200k_humans_Viruses_Hug_HadzaGD_seq_7180	Caudoviricetes;Unknown	low200k_humans_Viruses_Hug_MGV_seq_7359968	Unclassified	competitive	One target
200k_humans_Viruses_Hug_HadzaGD_seq_7180	Caudoviricetes;Unknown	low200k_humans_Viruses_Hug_MGV_seq_7359971	Caudoviricetes;Unknown	competitive	One target
200k_humans_Viruses_Hug_HadzaGD_seq_7180	Caudoviricetes;Unknown	low200k_humans_Viruses_Hug_MGV_seq_7359988	Unclassified	non-competitive	Two targets
200k_humans_Viruses_Hug_HadzaGD_seq_7180	Caudoviricetes;Unknown	low200k_humans_Viruses_Hug_MGV_seq_7360014	Caudoviricetes;Unknown	competitive	One target
200k_humans_Viruses_Hug_HadzaGD_seq_7180	Caudoviricetes;Unknown	low200k_humans_Viruses_Hug_MGV_seq_7360019	Caudoviricetes;Unknown	competitive	One target
200k_humans_Viruses_Hug_HadzaGD_seq_7180	Caudoviricetes;Unknown	low200k_humans_Viruses_Hug_MGV_seq_7367201	Caudoviricetes;Unknown	competitive	One target
200k_humans_Viruses_Hug_HadzaGD_seq_7180	Caudoviricetes;Unknown	low200k_humans_Viruses_Hug_MGV_seq_7367209	Caudoviricetes;Unknown	competitive	One target
200k_humans_Viruses_Hug_HadzaGD_seq_7180	Caudoviricetes;Unknown	low200k_humans_Viruses_Hug_MGV_seq_7374727	Unclassified	competitive	One target
200k_humans_Viruses_Hug_HadzaGD_seq_7180	Caudoviricetes;Unknown	low200k_humans_Viruses_Hug_MGV_seq_7374770	Caudoviricetes;Unknown	competitive	One target
200k_humans_Viruses_Hug_HadzaGD_seq_7180	Caudoviricetes;Unknown	low200k_refdb_Viruses_Ref_Refdb_seq_1309863	Caudoviricetes;Unknown	non-competitive	One target
200k_humans_Viruses_Hug_HadzaGD_seq_7180	Caudoviricetes;Unknown	low200k_refdb_Viruses_Ref_Refdb_seq_1391580	Caudoviricetes;Unknown	competitive	One target
200k_humans_Viruses_Hug_HadzaGD_seq_7180	Caudoviricetes;Unknown	low200k_refdb_Viruses_Ref_Refdb_seq_1459636	Caudoviricetes;Unknown	competitive	One target
200k_humans_Viruses_Hug_HadzaGD_seq_7180	Caudoviricetes;Unknown	low200k_refdb_Viruses_Ref_Refdb_seq_167514	Caudoviricetes;Unknown	competitive	Two targets
200k_humans_Viruses_Hug_HadzaGD_seq_7180	Caudoviricetes;Unknown	low200k_refdb_Viruses_Ref_Refdb_seq_3995704	Caudoviricetes;Unknown	non-competitive	One target
200k_humans_Viruses_Hug_HadzaGD_seq_7180	Caudoviricetes;Unknown	low200k_refdb_Viruses_Ref_Refdb_seq_5218086	Caudoviricetes;Unknown	competitive	One target
200k_humans_Viruses_Hug_HadzaGD_seq_7180	Caudoviricetes;Unknown	low200k_refdb_Viruses_Ref_Refdb_seq_6266369	Caudoviricetes;Unknown	competitive	One target
200k_humans_Viruses_Hug_HadzaGD_seq_7191	Caudoviricetes;Unknown	200k_humans_Viruses_Hug_HadzaGD_seq_6779	Caudoviricetes;Unknown	competitive	Two targets
200k_humans_Viruses_Hug_HadzaGD_seq_7191	Caudoviricetes;Unknown	200k_humans_Viruses_Hug_HadzaGD_seq_6834	Caudoviricetes;Unknown	competitive	Two targets
200k_humans_Viruses_Hug_HadzaGD_seq_7191	Caudoviricetes;Unknown	200k_humans_Viruses_Hug_HadzaGD_seq_7192	Caudoviricetes;Unknown	competitive	Two targets
200k_humans_Viruses_Hug_HadzaGD_seq_7191	Caudoviricetes;Unknown	low200k_humans_Viruses_Hug_CHVD_seq_6802131	Caudoviricetes;Unknown	competitive	Two targets
200k_humans_Viruses_Hug_HadzaGD_seq_7191	Caudoviricetes;Unknown	low200k_humans_Viruses_Hug_GVD_seq_7146786	Caudoviricetes;Unknown	non-competitive	One target
200k_humans_Viruses_Hug_HadzaGD_seq_7191	Caudoviricetes;Unknown	low200k_humans_Viruses_Hug_HadzaGD_seq_7152820	Caudoviricetes;Unknown	competitive	Two targets
200k_humans_Viruses_Hug_HadzaGD_seq_7191	Caudoviricetes;Unknown	low200k_humans_Viruses_Hug_HadzaGD_seq_7154117	Caudoviricetes;Unknown	competitive	Two targets
200k_humans_Viruses_Hug_HadzaGD_seq_7191	Caudoviricetes;Unknown	low200k_humans_Viruses_Hug_HadzaGD_seq_7154726	Caudoviricetes;Unknown	non-competitive	One target
200k_humans_Viruses_Hug_HadzaGD_seq_7191	Caudoviricetes;Unknown	low200k_humans_Viruses_Hug_HadzaGD_seq_7154978	Caudoviricetes;Unknown	competitive	Two targets
200k_humans_Viruses_Hug_HadzaGD_seq_7191	Caudoviricetes;Unknown	low200k_humans_Viruses_Hug_HadzaGD_seq_7156199	Caudoviricetes;Unknown	non-competitive	One target
200k_humans_Viruses_Hug_HadzaGD_seq_7191	Caudoviricetes;Unknown	low200k_humans_Viruses_Hug_HadzaGD_seq_7174158	Caudoviricetes;Unknown	non-competitive	One target
200k_humans_Viruses_Hug_HadzaGD_seq_7191	Caudoviricetes;Unknown	low200k_humans_Viruses_Hug_HadzaGD_seq_7174284	Caudoviricetes;Unknown	non-competitive	One target
200k_humans_Viruses_Hug_HadzaGD_seq_7191	Caudoviricetes;Unknown	low200k_humans_Viruses_Hug_HadzaGD_seq_7174337	Caudoviricetes;Unknown	non-competitive	One target
200k_humans_Viruses_Hug_HadzaGD_seq_7191	Caudoviricetes;Unknown	low200k_humans_Viruses_Hug_HadzaGD_seq_7177055	Microviridae	non-competitive	One target
200k_humans_Viruses_Hug_HadzaGD_seq_7191	Caudoviricetes;Unknown	low200k_humans_Viruses_Hug_HadzaGD_seq_7179327	Caudoviricetes;Unknown	non-competitive	One target
200k_humans_Viruses_Hug_HadzaGD_seq_7191	Caudoviricetes;Unknown	low200k_humans_Viruses_Hug_HadzaGD_seq_7179406	Caudoviricetes;Unknown	non-competitive	One target
200k_humans_Viruses_Hug_HadzaGD_seq_7191	Caudoviricetes;Unknown	low200k_humans_Viruses_Hug_HadzaGD_seq_7181335	Caudoviricetes;Unknown	non-competitive	One target
200k_humans_Viruses_Hug_HadzaGD_seq_7191	Caudoviricetes;Unknown	low200k_humans_Viruses_Hug_HadzaGD_seq_7182507	Caudoviricetes;Unknown	non-competitive	One target
200k_humans_Viruses_Hug_HadzaGD_seq_7191	Caudoviricetes;Unknown	low200k_humans_Viruses_Hug_HadzaGD_seq_7182766	Caudoviricetes;Unknown	non-competitive	One target
200k_humans_Viruses_Hug_HadzaGD_seq_7191	Caudoviricetes;Unknown	low200k_humans_Viruses_Hug_HadzaGD_seq_7182841	Caudoviricetes;Unknown	non-competitive	One target
200k_humans_Viruses_Hug_HadzaGD_seq_7191	Caudoviricetes;Unknown	low200k_humans_Viruses_Hug_HadzaGD_seq_7187772	Caudoviricetes;Unknown	non-competitive	One target
200k_humans_Viruses_Hug_HadzaGD_seq_7191	Caudoviricetes;Unknown	low200k_humans_Viruses_Hug_HadzaGD_seq_7191978	Caudoviricetes;Unknown	non-competitive	One target
200k_humans_Viruses_Hug_HadzaGD_seq_7191	Caudoviricetes;Unknown	low200k_humans_Viruses_Hug_INGD_seq_7231335	Caudoviricetes;Unknown	non-competitive	One target
200k_humans_Viruses_Hug_HadzaGD_seq_7191	Caudoviricetes;Unknown	low200k_humans_Viruses_Hug_JapVD_seq_7235338	Caudoviricetes;Unknown	non-competitive	One target
200k_humans_Viruses_Hug_HadzaGD_seq_7191	Caudoviricetes;Unknown	low200k_humans_Viruses_Hug_MGV_seq_7310539	Caudoviricetes;Unknown	non-competitive	One target
200k_humans_Viruses_Hug_HadzaGD_seq_7191	Caudoviricetes;Unknown	low200k_humans_Viruses_Hug_MGV_seq_7318376	Caudoviricetes;Unknown	non-competitive	One target
200k_humans_Viruses_Hug_HadzaGD_seq_7191	Caudoviricetes;Unknown	low200k_humans_Viruses_Hug_MGV_seq_7339164	Caudoviricetes;Unknown	non-competitive	One target
200k_humans_Viruses_Hug_HadzaGD_seq_7191	Caudoviricetes;Unknown	low200k_humans_Viruses_Hug_MGV_seq_7413174	Caudoviricetes;Unknown	non-competitive	One target
200k_humans_Viruses_Hug_HadzaGD_seq_7191	Caudoviricetes;Unknown	low200k_pigguts_Proviruses_Ang_other-pigs_seq_9185157	Caudoviricetes;Unknown	non-competitive	One target
200k_humans_Viruses_Hug_HadzaGD_seq_7191	Caudoviricetes;Unknown	low200k_pigguts_Viruses_Ang_PVD_seq_8424967	Caudoviricetes;Unknown	non-competitive	One target
200k_humans_Viruses_Hug_HadzaGD_seq_7191	Caudoviricetes;Unknown	low200k_pigguts_Viruses_Ang_PVD_seq_8541870	Caudoviricetes;Unknown	non-competitive	One target
200k_humans_Viruses_Hug_HadzaGD_seq_7191	Caudoviricetes;Unknown	low200k_refdb_Viruses_Ref_Refdb_seq_2468790	Caudoviricetes;Unknown	competitive	One target
200k_humans_Viruses_Hug_HadzaGD_seq_7191	Caudoviricetes;Unknown	low200k_refdb_Viruses_Ref_Refdb_seq_902723	Caudoviricetes;Unknown	non-competitive	One target
200k_humans_Viruses_Hug_HadzaGD_seq_7192	Caudoviricetes;Unknown	200k_humans_Viruses_Hug_HadzaGD_seq_6779	Caudoviricetes;Unknown	competitive	Two targets
200k_humans_Viruses_Hug_HadzaGD_seq_7192	Caudoviricetes;Unknown	200k_humans_Viruses_Hug_HadzaGD_seq_6834	Caudoviricetes;Unknown	competitive	Two targets
200k_humans_Viruses_Hug_HadzaGD_seq_7192	Caudoviricetes;Unknown	200k_humans_Viruses_Hug_HadzaGD_seq_7191	Caudoviricetes;Unknown	competitive	Two targets
200k_humans_Viruses_Hug_HadzaGD_seq_7192	Caudoviricetes;Unknown	low200k_humans_Viruses_Hug_CHVD_seq_6802131	Caudoviricetes;Unknown	competitive	Two targets
200k_humans_Viruses_Hug_HadzaGD_seq_7192	Caudoviricetes;Unknown	low200k_humans_Viruses_Hug_HadzaGD_seq_7152820	Caudoviricetes;Unknown	competitive	Two targets
200k_humans_Viruses_Hug_HadzaGD_seq_7192	Caudoviricetes;Unknown	low200k_humans_Viruses_Hug_HadzaGD_seq_7154117	Caudoviricetes;Unknown	competitive	Two targets
200k_humans_Viruses_Hug_HadzaGD_seq_7192	Caudoviricetes;Unknown	low200k_humans_Viruses_Hug_HadzaGD_seq_7154726	Caudoviricetes;Unknown	non-competitive	One target
200k_humans_Viruses_Hug_HadzaGD_seq_7192	Caudoviricetes;Unknown	low200k_humans_Viruses_Hug_HadzaGD_seq_7154978	Caudoviricetes;Unknown	competitive	Two targets
200k_humans_Viruses_Hug_HadzaGD_seq_7192	Caudoviricetes;Unknown	low200k_humans_Viruses_Hug_HadzaGD_seq_7174158	Caudoviricetes;Unknown	non-competitive	One target
200k_humans_Viruses_Hug_HadzaGD_seq_7192	Caudoviricetes;Unknown	low200k_humans_Viruses_Hug_HadzaGD_seq_7174284	Caudoviricetes;Unknown	non-competitive	One target
200k_humans_Viruses_Hug_HadzaGD_seq_7192	Caudoviricetes;Unknown	low200k_humans_Viruses_Hug_HadzaGD_seq_7174337	Caudoviricetes;Unknown	non-competitive	One target
200k_humans_Viruses_Hug_HadzaGD_seq_7192	Caudoviricetes;Unknown	low200k_humans_Viruses_Hug_HadzaGD_seq_7181335	Caudoviricetes;Unknown	non-competitive	One target
200k_humans_Viruses_Hug_HadzaGD_seq_7192	Caudoviricetes;Unknown	low200k_humans_Viruses_Hug_HadzaGD_seq_7182507	Caudoviricetes;Unknown	non-competitive	One target
200k_humans_Viruses_Hug_HadzaGD_seq_7192	Caudoviricetes;Unknown	low200k_humans_Viruses_Hug_HadzaGD_seq_7182766	Caudoviricetes;Unknown	non-competitive	One target
200k_humans_Viruses_Hug_HadzaGD_seq_7192	Caudoviricetes;Unknown	low200k_humans_Viruses_Hug_HadzaGD_seq_7182841	Caudoviricetes;Unknown	non-competitive	One target
200k_humans_Viruses_Hug_HadzaGD_seq_7192	Caudoviricetes;Unknown	low200k_humans_Viruses_Hug_HadzaGD_seq_7191978	Caudoviricetes;Unknown	non-competitive	One target
200k_humans_Viruses_Hug_HadzaGD_seq_7192	Caudoviricetes;Unknown	low200k_humans_Viruses_Hug_INGD_seq_7231335	Caudoviricetes;Unknown	non-competitive	One target
200k_humans_Viruses_Hug_HadzaGD_seq_7192	Caudoviricetes;Unknown	low200k_humans_Viruses_Hug_JapVD_seq_7235338	Caudoviricetes;Unknown	non-competitive	One target
200k_humans_Viruses_Hug_HadzaGD_seq_7192	Caudoviricetes;Unknown	low200k_humans_Viruses_Hug_MGV_seq_7310539	Caudoviricetes;Unknown	non-competitive	One target
200k_humans_Viruses_Hug_HadzaGD_seq_7192	Caudoviricetes;Unknown	low200k_humans_Viruses_Hug_MGV_seq_7318376	Caudoviricetes;Unknown	non-competitive	One target
200k_humans_Viruses_Hug_HadzaGD_seq_7192	Caudoviricetes;Unknown	low200k_humans_Viruses_Hug_MGV_seq_7339164	Caudoviricetes;Unknown	non-competitive	One target
200k_humans_Viruses_Hug_HadzaGD_seq_7192	Caudoviricetes;Unknown	low200k_humans_Viruses_Hug_MGV_seq_7413174	Caudoviricetes;Unknown	non-competitive	One target
200k_humans_Viruses_Hug_HadzaGD_seq_7192	Caudoviricetes;Unknown	low200k_pigguts_Viruses_Ang_PVD_seq_8525303	Caudoviricetes;Unknown	non-competitive	One target
200k_humans_Viruses_Hug_HadzaGD_seq_7192	Caudoviricetes;Unknown	low200k_pigguts_Viruses_Ang_PVD_seq_8541870	Caudoviricetes;Unknown	non-competitive	One target
200k_humans_Viruses_Hug_HadzaGD_seq_7192	Caudoviricetes;Unknown	low200k_pigguts_Viruses_Ang_other-pigs_seq_9514775	Caudoviricetes;Unknown	non-competitive	One target
200k_humans_Viruses_Hug_HadzaGD_seq_7192	Caudoviricetes;Unknown	low200k_refdb_Viruses_Ref_Refdb_seq_2468790	Caudoviricetes;Unknown	competitive	One target
200k_humans_Viruses_Hug_HadzaGD_seq_7192	Caudoviricetes;Unknown	low200k_refdb_Viruses_Ref_Refdb_seq_902723	Caudoviricetes;Unknown	non-competitive	One target
200k_humans_Viruses_Hug_HadzaGD_seq_7220	Caudoviricetes;Unknown	200k_humans_Viruses_Hug_HadzaGD_seq_6847	Caudoviricetes;Unknown	competitive	Two targets
200k_humans_Viruses_Hug_HadzaGD_seq_7220	Caudoviricetes;Unknown	200k_humans_Viruses_Hug_HadzaGD_seq_7224	Caudoviricetes;Unknown	competitive	Two targets
200k_humans_Viruses_Hug_HadzaGD_seq_7222	Caudoviricetes;Unknown	200k_humans_Viruses_Hug_HadzaGD_seq_7139	Caudoviricetes;Unknown	competitive	Two targets
200k_humans_Viruses_Hug_HadzaGD_seq_7222	Caudoviricetes;Unknown	200k_humans_Viruses_Hug_HadzaGD_seq_7225	Caudoviricetes;Unknown	competitive	Two targets
200k_humans_Viruses_Hug_HadzaGD_seq_7222	Caudoviricetes;Unknown	low200k_humans_Viruses_Hug_HadzaGD_seq_7155415	Unclassified	competitive	Two targets
200k_humans_Viruses_Hug_HadzaGD_seq_7222	Caudoviricetes;Unknown	low200k_humans_Viruses_Hug_HadzaGD_seq_7155582	Unclassified	competitive	Two targets
200k_humans_Viruses_Hug_HadzaGD_seq_7222	Caudoviricetes;Unknown	low200k_humans_Viruses_Hug_HadzaGD_seq_7182938	Unclassified	competitive	Two targets
200k_humans_Viruses_Hug_HadzaGD_seq_7222	Caudoviricetes;Unknown	low200k_humans_Viruses_Hug_MGV_seq_7401130	Caudoviricetes;Unknown	non-competitive	One target
200k_humans_Viruses_Hug_HadzaGD_seq_7222	Caudoviricetes;Unknown	low200k_refdb_Proviruses_Ref_Refdb_seq_6173184	Caudoviricetes;Unknown	non-competitive	One target
200k_humans_Viruses_Hug_HadzaGD_seq_7224	Caudoviricetes;Unknown	200k_humans_Viruses_Hug_HadzaGD_seq_6847	Caudoviricetes;Unknown	competitive	Two targets
200k_humans_Viruses_Hug_HadzaGD_seq_7224	Caudoviricetes;Unknown	200k_humans_Viruses_Hug_HadzaGD_seq_7220	Caudoviricetes;Unknown	competitive	Two targets
200k_humans_Viruses_Hug_HadzaGD_seq_7225	Caudoviricetes;Unknown	200k_humans_Viruses_Hug_HadzaGD_seq_7139	Caudoviricetes;Unknown	competitive	Two targets
200k_humans_Viruses_Hug_HadzaGD_seq_7225	Caudoviricetes;Unknown	200k_humans_Viruses_Hug_HadzaGD_seq_7222	Caudoviricetes;Unknown	competitive	Two targets
200k_humans_Viruses_Hug_HadzaGD_seq_7225	Caudoviricetes;Unknown	low200k_humans_Viruses_Hug_HadzaGD_seq_7155415	Unclassified	competitive	Two targets
200k_humans_Viruses_Hug_HadzaGD_seq_7225	Caudoviricetes;Unknown	low200k_humans_Viruses_Hug_HadzaGD_seq_7155582	Unclassified	competitive	Two targets
200k_humans_Viruses_Hug_HadzaGD_seq_7225	Caudoviricetes;Unknown	low200k_humans_Viruses_Hug_HadzaGD_seq_7182938	Unclassified	competitive	Two targets
200k_humans_Viruses_Hug_HadzaGD_seq_7225	Caudoviricetes;Unknown	low200k_humans_Viruses_Hug_MGV_seq_7401130	Caudoviricetes;Unknown	non-competitive	One target
200k_humans_Viruses_Hug_HadzaGD_seq_7225	Caudoviricetes;Unknown	low200k_refdb_Proviruses_Ref_Refdb_seq_6173184	Caudoviricetes;Unknown	non-competitive	One target
200k_humans_Viruses_Hug_HadzaGD_seq_7229	Caudoviricetes;Unknown	200k_humans_Viruses_Hug_CHGV_seq_6005	Caudoviricetes;Unknown	competitive	One target
200k_humans_Viruses_Hug_HadzaGD_seq_7229	Caudoviricetes;Unknown	200k_humans_Viruses_Hug_CHGV_seq_6028	Caudoviricetes;Unknown	competitive	Two targets
200k_humans_Viruses_Hug_HadzaGD_seq_7229	Caudoviricetes;Unknown	200k_humans_Viruses_Hug_GVD_seq_6737	Unclassified	competitive	One target
200k_humans_Viruses_Hug_HadzaGD_seq_7229	Caudoviricetes;Unknown	200k_humans_Viruses_Hug_HadzaGD_seq_6796	Caudoviricetes;Unknown	competitive	Two targets
200k_humans_Viruses_Hug_HadzaGD_seq_7229	Caudoviricetes;Unknown	200k_humans_Viruses_Hug_HadzaGD_seq_6800	Caudoviricetes;Unknown	competitive	Two targets
200k_humans_Viruses_Hug_HadzaGD_seq_7229	Caudoviricetes;Unknown	200k_humans_Viruses_Hug_HadzaGD_seq_6868	Caudoviricetes;Unknown	competitive	One target
200k_humans_Viruses_Hug_HadzaGD_seq_7229	Caudoviricetes;Unknown	200k_humans_Viruses_Hug_HadzaGD_seq_6990	Unclassified	competitive	One target
200k_humans_Viruses_Hug_HadzaGD_seq_7229	Caudoviricetes;Unknown	200k_humans_Viruses_Hug_HadzaGD_seq_6993	Caudoviricetes;Unknown	competitive	Two targets
200k_humans_Viruses_Hug_HadzaGD_seq_7229	Caudoviricetes;Unknown	200k_humans_Viruses_Hug_HadzaGD_seq_7002	Caudoviricetes;Unknown	competitive	One target
200k_humans_Viruses_Hug_HadzaGD_seq_7229	Caudoviricetes;Unknown	200k_humans_Viruses_Hug_HadzaGD_seq_7095	Caudoviricetes;Unknown	competitive	Two targets
200k_humans_Viruses_Hug_HadzaGD_seq_7229	Caudoviricetes;Unknown	200k_humans_Viruses_Hug_HadzaGD_seq_7149	Caudoviricetes;Unknown	competitive	Two targets
200k_humans_Viruses_Hug_HadzaGD_seq_7229	Caudoviricetes;Unknown	200k_humans_Viruses_Hug_HadzaGD_seq_7180	Caudoviricetes;Unknown	competitive	Two targets
200k_humans_Viruses_Hug_HadzaGD_seq_7229	Caudoviricetes;Unknown	200k_humans_Viruses_Hug_HadzaGD_seq_7189	Caudoviricetes;Unknown	competitive	One target
200k_humans_Viruses_Hug_HadzaGD_seq_7229	Caudoviricetes;Unknown	200k_humans_Viruses_Hug_HadzaGD_seq_7242	Caudoviricetes;Unknown	competitive	One target
200k_humans_Viruses_Hug_HadzaGD_seq_7229	Caudoviricetes;Unknown	200k_humans_Viruses_Hug_HadzaGD_seq_7252	Unclassified	competitive	Two targets
200k_humans_Viruses_Hug_HadzaGD_seq_7229	Caudoviricetes;Unknown	200k_humans_Viruses_Hug_HadzaGD_seq_7318	Caudoviricetes;Unknown	competitive	Two targets
200k_humans_Viruses_Hug_HadzaGD_seq_7229	Caudoviricetes;Unknown	200k_humans_Viruses_Hug_MGV_seq_7386	Caudoviricetes;Unknown	non-competitive	One target
200k_humans_Viruses_Hug_HadzaGD_seq_7229	Caudoviricetes;Unknown	200k_humans_Viruses_Hug_MGV_seq_7395	Caudoviricetes;Unknown	competitive	One target
200k_humans_Viruses_Hug_HadzaGD_seq_7229	Caudoviricetes;Unknown	200k_humans_Viruses_Hug_MGV_seq_7409	Caudoviricetes;Unknown	competitive	Two targets
200k_humans_Viruses_Hug_HadzaGD_seq_7229	Caudoviricetes;Unknown	200k_humans_Viruses_Hug_MGV_seq_7410	Caudoviricetes;Unknown	competitive	One target
200k_humans_Viruses_Hug_HadzaGD_seq_7229	Caudoviricetes;Unknown	200k_humans_Viruses_Hug_MGV_seq_7413	Caudoviricetes;Unknown	competitive	Two targets
200k_humans_Viruses_Hug_HadzaGD_seq_7229	Caudoviricetes;Unknown	200k_humans_Viruses_Hug_MGV_seq_7417	Caudoviricetes;Unknown	competitive	Two targets
200k_humans_Viruses_Hug_HadzaGD_seq_7229	Caudoviricetes;Unknown	200k_humans_Viruses_Hug_MGV_seq_7418	Caudoviricetes;Unknown	competitive	Two targets
200k_humans_Viruses_Hug_HadzaGD_seq_7229	Caudoviricetes;Unknown	200k_humans_Viruses_Hug_MGV_seq_7420	Caudoviricetes;Unknown	competitive	Two targets
200k_humans_Viruses_Hug_HadzaGD_seq_7229	Caudoviricetes;Unknown	200k_humans_Viruses_Hug_MGV_seq_7459	Caudoviricetes;Unknown	competitive	Two targets
200k_humans_Viruses_Hug_HadzaGD_seq_7229	Caudoviricetes;Unknown	200k_humans_Viruses_Hug_MGV_seq_7489	Caudoviricetes;Unknown	competitive	Two targets
200k_humans_Viruses_Hug_HadzaGD_seq_7229	Caudoviricetes;Unknown	200k_humans_Viruses_Hug_MGV_seq_7501	Caudoviricetes;Unknown	competitive	Two targets
200k_humans_Viruses_Hug_HadzaGD_seq_7229	Caudoviricetes;Unknown	200k_humans_Viruses_Hug_MGV_seq_7679	Caudoviricetes;Unknown	competitive	One target
200k_humans_Viruses_Hug_HadzaGD_seq_7229	Caudoviricetes;Unknown	200k_humans_Viruses_Hug_MGV_seq_7707	Caudoviricetes;Unknown	competitive	One target
200k_humans_Viruses_Hug_HadzaGD_seq_7229	Caudoviricetes;Unknown	200k_humans_Viruses_Hug_MGV_seq_7720	Caudoviricetes;Unknown	competitive	One target
200k_humans_Viruses_Hug_HadzaGD_seq_7229	Caudoviricetes;Unknown	200k_humans_Viruses_Hug_MGV_seq_7743	Caudoviricetes;Unknown	competitive	One target
200k_humans_Viruses_Hug_HadzaGD_seq_7229	Caudoviricetes;Unknown	200k_humans_Viruses_Hug_MGV_seq_7764	Caudoviricetes;Unknown	competitive	One target
200k_humans_Viruses_Hug_HadzaGD_seq_7229	Caudoviricetes;Unknown	200k_humans_Viruses_Hug_MGV_seq_7765	Caudoviricetes;Unknown	competitive	One target
200k_humans_Viruses_Hug_HadzaGD_seq_7229	Caudoviricetes;Unknown	200k_humans_Viruses_Hug_MGV_seq_7812	Caudoviricetes;Unknown	competitive	Two targets
200k_humans_Viruses_Hug_HadzaGD_seq_7229	Caudoviricetes;Unknown	200k_humans_Viruses_Hug_MGV_seq_7834	Caudoviricetes;Unknown	competitive	One target
200k_humans_Viruses_Hug_HadzaGD_seq_7229	Caudoviricetes;Unknown	200k_humans_Viruses_Hug_MGV_seq_7848	Caudoviricetes;Unknown	competitive	One target
200k_humans_Viruses_Hug_HadzaGD_seq_7229	Caudoviricetes;Unknown	200k_humans_Viruses_Hug_MGV_seq_7871	Caudoviricetes;Unknown	competitive	One target
200k_humans_Viruses_Hug_HadzaGD_seq_7229	Caudoviricetes;Unknown	200k_humans_Viruses_Hug_MGV_seq_7927	Caudoviricetes;Unknown	competitive	One target
200k_humans_Viruses_Hug_HadzaGD_seq_7229	Caudoviricetes;Unknown	200k_humans_Viruses_Hug_MGV_seq_7952	Unclassified	competitive	One target
200k_humans_Viruses_Hug_HadzaGD_seq_7229	Caudoviricetes;Unknown	200k_humans_Viruses_Hug_MGV_seq_7963	Caudoviricetes;Unknown	competitive	One target
200k_humans_Viruses_Hug_HadzaGD_seq_7229	Caudoviricetes;Unknown	200k_humans_Viruses_Hug_MGV_seq_7964	Caudoviricetes;Unknown	competitive	One target
200k_humans_Viruses_Hug_HadzaGD_seq_7229	Caudoviricetes;Unknown	200k_humans_Viruses_Hug_MGV_seq_7965	Caudoviricetes;Unknown	competitive	One target
200k_humans_Viruses_Hug_HadzaGD_seq_7229	Caudoviricetes;Unknown	200k_humans_Viruses_Hug_MGV_seq_7991	Caudoviricetes;Unknown	competitive	Two targets
200k_humans_Viruses_Hug_HadzaGD_seq_7229	Caudoviricetes;Unknown	200k_humans_Viruses_Hug_MGV_seq_7998	Caudoviricetes;Unknown	competitive	One target
200k_humans_Viruses_Hug_HadzaGD_seq_7229	Caudoviricetes;Unknown	200k_humans_Viruses_Hug_MGV_seq_8004	Unclassified	competitive	Two targets
200k_humans_Viruses_Hug_HadzaGD_seq_7229	Caudoviricetes;Unknown	200k_humans_Viruses_Hug_MGV_seq_8007	Caudoviricetes;Unknown	competitive	One target
200k_humans_Viruses_Hug_HadzaGD_seq_7229	Caudoviricetes;Unknown	200k_humans_Viruses_Hug_MGV_seq_8008	Unclassified	competitive	Two targets
200k_humans_Viruses_Hug_HadzaGD_seq_7229	Caudoviricetes;Unknown	200k_humans_Viruses_Hug_MGV_seq_8017	Caudoviricetes;Unknown	competitive	Two targets
200k_humans_Viruses_Hug_HadzaGD_seq_7229	Caudoviricetes;Unknown	200k_refdb_Viruses_Ref_Refdb_seq_1106	Caudoviricetes;Unknown	competitive	One target
200k_humans_Viruses_Hug_HadzaGD_seq_7229	Caudoviricetes;Unknown	200k_refdb_Viruses_Ref_Refdb_seq_2081	Caudoviricetes;Unknown	competitive	One target
200k_humans_Viruses_Hug_HadzaGD_seq_7229	Caudoviricetes;Unknown	200k_refdb_Viruses_Ref_Refdb_seq_2439	Caudoviricetes;Unknown	competitive	One target
200k_humans_Viruses_Hug_HadzaGD_seq_7229	Caudoviricetes;Unknown	200k_refdb_Viruses_Ref_Refdb_seq_2734	Caudoviricetes;Unknown	competitive	One target
200k_humans_Viruses_Hug_HadzaGD_seq_7229	Caudoviricetes;Unknown	200k_refdb_Viruses_Ref_Refdb_seq_359	Unclassified	competitive	One target
200k_humans_Viruses_Hug_HadzaGD_seq_7229	Caudoviricetes;Unknown	200k_refdb_Viruses_Ref_Refdb_seq_4499	Caudoviricetes;Unknown	competitive	One target
200k_humans_Viruses_Hug_HadzaGD_seq_7229	Caudoviricetes;Unknown	200k_refdb_Viruses_Ref_Refdb_seq_4947	Caudoviricetes;Unknown	competitive	One target
200k_humans_Viruses_Hug_HadzaGD_seq_7229	Caudoviricetes;Unknown	low200k_humans_Viruses_Hug_GPD_seq_7058899	Caudoviricetes;Unknown	non-competitive	One target
200k_humans_Viruses_Hug_HadzaGD_seq_7229	Caudoviricetes;Unknown	low200k_humans_Viruses_Hug_GVD_seq_7140809	Caudoviricetes;Unknown	competitive	One target
200k_humans_Viruses_Hug_HadzaGD_seq_7229	Caudoviricetes;Unknown	low200k_humans_Viruses_Hug_HadzaGD_seq_7153482	Caudoviricetes;Unknown	competitive	One target
200k_humans_Viruses_Hug_HadzaGD_seq_7229	Caudoviricetes;Unknown	low200k_humans_Viruses_Hug_HadzaGD_seq_7156854	Caudoviricetes;Unknown	competitive	One target
200k_humans_Viruses_Hug_HadzaGD_seq_7229	Caudoviricetes;Unknown	low200k_humans_Viruses_Hug_HadzaGD_seq_7158448	Caudoviricetes;Unknown	competitive	One target
200k_humans_Viruses_Hug_HadzaGD_seq_7229	Caudoviricetes;Unknown	low200k_humans_Viruses_Hug_HadzaGD_seq_7167468	Caudoviricetes;Unknown	competitive	Two targets
200k_humans_Viruses_Hug_HadzaGD_seq_7229	Caudoviricetes;Unknown	low200k_humans_Viruses_Hug_HadzaGD_seq_7167475	Unclassified	competitive	Two targets
200k_humans_Viruses_Hug_HadzaGD_seq_7229	Caudoviricetes;Unknown	low200k_humans_Viruses_Hug_HadzaGD_seq_7174591	Caudoviricetes;Unknown	non-competitive	One target
200k_humans_Viruses_Hug_HadzaGD_seq_7229	Caudoviricetes;Unknown	low200k_humans_Viruses_Hug_HadzaGD_seq_7179772	Caudoviricetes;Unknown	competitive	Two targets
200k_humans_Viruses_Hug_HadzaGD_seq_7229	Caudoviricetes;Unknown	low200k_humans_Viruses_Hug_HadzaGD_seq_7185489	Caudoviricetes;Unknown	competitive	One target
200k_humans_Viruses_Hug_HadzaGD_seq_7229	Caudoviricetes;Unknown	low200k_humans_Viruses_Hug_HadzaGD_seq_7187433	Caudoviricetes;Unknown	competitive	One target
200k_humans_Viruses_Hug_HadzaGD_seq_7229	Caudoviricetes;Unknown	low200k_humans_Viruses_Hug_HadzaGD_seq_7188062	Unclassified	non-competitive	One target
200k_humans_Viruses_Hug_HadzaGD_seq_7229	Caudoviricetes;Unknown	low200k_humans_Viruses_Hug_HadzaGD_seq_7189179	Caudoviricetes;Unknown	non-competitive	One target
200k_humans_Viruses_Hug_HadzaGD_seq_7229	Caudoviricetes;Unknown	low200k_humans_Viruses_Hug_HadzaGD_seq_7194264	Caudoviricetes;Unknown	competitive	One target
200k_humans_Viruses_Hug_HadzaGD_seq_7229	Caudoviricetes;Unknown	low200k_humans_Viruses_Hug_HadzaGD_seq_7194877	Caudoviricetes;Unknown	competitive	One target
200k_humans_Viruses_Hug_HadzaGD_seq_7229	Caudoviricetes;Unknown	low200k_humans_Viruses_Hug_HadzaGD_seq_7195355	Caudoviricetes;Unknown	competitive	Two targets
200k_humans_Viruses_Hug_HadzaGD_seq_7229	Caudoviricetes;Unknown	low200k_humans_Viruses_Hug_MGV_seq_7263163	Caudoviricetes;Unknown	non-competitive	One target
200k_humans_Viruses_Hug_HadzaGD_seq_7229	Caudoviricetes;Unknown	low200k_humans_Viruses_Hug_MGV_seq_7263169	Caudoviricetes;Unknown	non-competitive	One target
200k_humans_Viruses_Hug_HadzaGD_seq_7229	Caudoviricetes;Unknown	low200k_humans_Viruses_Hug_MGV_seq_7263176	Caudoviricetes;Unknown	non-competitive	One target
200k_humans_Viruses_Hug_HadzaGD_seq_7229	Caudoviricetes;Unknown	low200k_humans_Viruses_Hug_MGV_seq_7263177	Caudoviricetes;Unknown	non-competitive	One target
200k_humans_Viruses_Hug_HadzaGD_seq_7229	Caudoviricetes;Unknown	low200k_humans_Viruses_Hug_MGV_seq_7263178	Caudoviricetes;Unknown	non-competitive	One target
200k_humans_Viruses_Hug_HadzaGD_seq_7229	Caudoviricetes;Unknown	low200k_humans_Viruses_Hug_MGV_seq_7263179	Caudoviricetes;Unknown	competitive	One target
200k_humans_Viruses_Hug_HadzaGD_seq_7229	Caudoviricetes;Unknown	low200k_humans_Viruses_Hug_MGV_seq_7263190	Caudoviricetes;Unknown	competitive	One target
200k_humans_Viruses_Hug_HadzaGD_seq_7229	Caudoviricetes;Unknown	low200k_humans_Viruses_Hug_MGV_seq_7263194	Caudoviricetes;Unknown	competitive	One target
200k_humans_Viruses_Hug_HadzaGD_seq_7229	Caudoviricetes;Unknown	low200k_humans_Viruses_Hug_MGV_seq_7263206	Caudoviricetes;Unknown	competitive	One target
200k_humans_Viruses_Hug_HadzaGD_seq_7229	Caudoviricetes;Unknown	low200k_humans_Viruses_Hug_MGV_seq_7263209	Caudoviricetes;Unknown	competitive	One target
200k_humans_Viruses_Hug_HadzaGD_seq_7229	Caudoviricetes;Unknown	low200k_humans_Viruses_Hug_MGV_seq_7263210	Caudoviricetes;Unknown	competitive	One target
200k_humans_Viruses_Hug_HadzaGD_seq_7229	Caudoviricetes;Unknown	low200k_humans_Viruses_Hug_MGV_seq_7263219	Caudoviricetes;Unknown	non-competitive	One target
200k_humans_Viruses_Hug_HadzaGD_seq_7229	Caudoviricetes;Unknown	low200k_humans_Viruses_Hug_MGV_seq_7267798	Caudoviricetes;Unknown	competitive	One target
200k_humans_Viruses_Hug_HadzaGD_seq_7229	Caudoviricetes;Unknown	low200k_humans_Viruses_Hug_MGV_seq_7268011	Caudoviricetes;Unknown	competitive	One target
200k_humans_Viruses_Hug_HadzaGD_seq_7229	Caudoviricetes;Unknown	low200k_humans_Viruses_Hug_MGV_seq_7272095	Caudoviricetes;Unknown	competitive	One target
200k_humans_Viruses_Hug_HadzaGD_seq_7229	Caudoviricetes;Unknown	low200k_humans_Viruses_Hug_MGV_seq_7281688	Caudoviricetes;Unknown	non-competitive	One target
200k_humans_Viruses_Hug_HadzaGD_seq_7229	Caudoviricetes;Unknown	low200k_humans_Viruses_Hug_MGV_seq_7281739	Caudoviricetes;Unknown	non-competitive	One target
200k_humans_Viruses_Hug_HadzaGD_seq_7229	Caudoviricetes;Unknown	low200k_humans_Viruses_Hug_MGV_seq_7286780	Caudoviricetes;Unknown	competitive	One target
200k_humans_Viruses_Hug_HadzaGD_seq_7229	Caudoviricetes;Unknown	low200k_humans_Viruses_Hug_MGV_seq_7286785	Caudoviricetes;Unknown	competitive	One target
200k_humans_Viruses_Hug_HadzaGD_seq_7229	Caudoviricetes;Unknown	low200k_humans_Viruses_Hug_MGV_seq_7290657	Caudoviricetes;Unknown	non-competitive	One target
200k_humans_Viruses_Hug_HadzaGD_seq_7229	Caudoviricetes;Unknown	low200k_humans_Viruses_Hug_MGV_seq_7303582	Caudoviricetes;Unknown	competitive	One target
200k_humans_Viruses_Hug_HadzaGD_seq_7229	Caudoviricetes;Unknown	low200k_humans_Viruses_Hug_MGV_seq_7303608	Caudoviricetes;Unknown	competitive	One target
200k_humans_Viruses_Hug_HadzaGD_seq_7229	Caudoviricetes;Unknown	low200k_humans_Viruses_Hug_MGV_seq_7308866	Caudoviricetes;Unknown	competitive	One target
200k_humans_Viruses_Hug_HadzaGD_seq_7229	Caudoviricetes;Unknown	low200k_humans_Viruses_Hug_MGV_seq_7308914	Caudoviricetes;Unknown	competitive	One target
200k_humans_Viruses_Hug_HadzaGD_seq_7229	Caudoviricetes;Unknown	low200k_humans_Viruses_Hug_MGV_seq_7308935	Caudoviricetes;Unknown	competitive	One target
200k_humans_Viruses_Hug_HadzaGD_seq_7229	Caudoviricetes;Unknown	low200k_humans_Viruses_Hug_MGV_seq_7310642	Caudoviricetes;Unknown	competitive	Two targets
200k_humans_Viruses_Hug_HadzaGD_seq_7229	Caudoviricetes;Unknown	low200k_humans_Viruses_Hug_MGV_seq_7310764	Unclassified	competitive	One target
200k_humans_Viruses_Hug_HadzaGD_seq_7229	Caudoviricetes;Unknown	low200k_humans_Viruses_Hug_MGV_seq_7321976	Caudoviricetes;Unknown	non-competitive	One target
200k_humans_Viruses_Hug_HadzaGD_seq_7229	Caudoviricetes;Unknown	low200k_humans_Viruses_Hug_MGV_seq_7339119	Unclassified	competitive	One target
200k_humans_Viruses_Hug_HadzaGD_seq_7229	Caudoviricetes;Unknown	low200k_humans_Viruses_Hug_MGV_seq_7339206	Caudoviricetes;Unknown	competitive	One target
200k_humans_Viruses_Hug_HadzaGD_seq_7229	Caudoviricetes;Unknown	low200k_humans_Viruses_Hug_MGV_seq_7340039	Caudoviricetes;Unknown	competitive	One target
200k_humans_Viruses_Hug_HadzaGD_seq_7229	Caudoviricetes;Unknown	low200k_humans_Viruses_Hug_MGV_seq_7340089	Caudoviricetes;Unknown	competitive	One target
200k_humans_Viruses_Hug_HadzaGD_seq_7229	Caudoviricetes;Unknown	low200k_humans_Viruses_Hug_MGV_seq_7341266	Caudoviricetes;Unknown	competitive	One target
200k_humans_Viruses_Hug_HadzaGD_seq_7229	Caudoviricetes;Unknown	low200k_humans_Viruses_Hug_MGV_seq_7347991	Caudoviricetes;Unknown	non-competitive	One target
200k_humans_Viruses_Hug_HadzaGD_seq_7229	Caudoviricetes;Unknown	low200k_humans_Viruses_Hug_MGV_seq_7357115	Unclassified	non-competitive	One target
200k_humans_Viruses_Hug_HadzaGD_seq_7229	Caudoviricetes;Unknown	low200k_humans_Viruses_Hug_MGV_seq_7357129	Unclassified	competitive	Two targets
200k_humans_Viruses_Hug_HadzaGD_seq_7229	Caudoviricetes;Unknown	low200k_humans_Viruses_Hug_MGV_seq_7359945	Caudoviricetes;Unknown	competitive	One target
200k_humans_Viruses_Hug_HadzaGD_seq_7229	Caudoviricetes;Unknown	low200k_humans_Viruses_Hug_MGV_seq_7359962	Caudoviricetes;Unknown	competitive	Two targets
200k_humans_Viruses_Hug_HadzaGD_seq_7229	Caudoviricetes;Unknown	low200k_humans_Viruses_Hug_MGV_seq_7359968	Unclassified	competitive	Two targets
200k_humans_Viruses_Hug_HadzaGD_seq_7229	Caudoviricetes;Unknown	low200k_humans_Viruses_Hug_MGV_seq_7359971	Caudoviricetes;Unknown	non-competitive	One target
200k_humans_Viruses_Hug_HadzaGD_seq_7229	Caudoviricetes;Unknown	low200k_humans_Viruses_Hug_MGV_seq_7359988	Unclassified	non-competitive	Two targets
200k_humans_Viruses_Hug_HadzaGD_seq_7229	Caudoviricetes;Unknown	low200k_humans_Viruses_Hug_MGV_seq_7360000	Caudoviricetes;Unknown	non-competitive	One target
200k_humans_Viruses_Hug_HadzaGD_seq_7229	Caudoviricetes;Unknown	low200k_humans_Viruses_Hug_MGV_seq_7360008	Caudoviricetes;Unknown	competitive	Two targets
200k_humans_Viruses_Hug_HadzaGD_seq_7229	Caudoviricetes;Unknown	low200k_humans_Viruses_Hug_MGV_seq_7360014	Caudoviricetes;Unknown	competitive	Two targets
200k_humans_Viruses_Hug_HadzaGD_seq_7229	Caudoviricetes;Unknown	low200k_humans_Viruses_Hug_MGV_seq_7360018	Unclassified	competitive	Two targets
200k_humans_Viruses_Hug_HadzaGD_seq_7229	Caudoviricetes;Unknown	low200k_humans_Viruses_Hug_MGV_seq_7360019	Caudoviricetes;Unknown	competitive	Two targets
200k_humans_Viruses_Hug_HadzaGD_seq_7229	Caudoviricetes;Unknown	low200k_humans_Viruses_Hug_MGV_seq_7367201	Caudoviricetes;Unknown	competitive	One target
200k_humans_Viruses_Hug_HadzaGD_seq_7229	Caudoviricetes;Unknown	low200k_humans_Viruses_Hug_MGV_seq_7367209	Caudoviricetes;Unknown	competitive	One target
200k_humans_Viruses_Hug_HadzaGD_seq_7229	Caudoviricetes;Unknown	low200k_humans_Viruses_Hug_MGV_seq_7367214	Caudoviricetes;Unknown	competitive	One target
200k_humans_Viruses_Hug_HadzaGD_seq_7229	Caudoviricetes;Unknown	low200k_humans_Viruses_Hug_MGV_seq_7367237	Caudoviricetes;Unknown	competitive	One target
200k_humans_Viruses_Hug_HadzaGD_seq_7229	Caudoviricetes;Unknown	low200k_humans_Viruses_Hug_MGV_seq_7374670	Unclassified	competitive	One target
200k_humans_Viruses_Hug_HadzaGD_seq_7229	Caudoviricetes;Unknown	low200k_humans_Viruses_Hug_MGV_seq_7374727	Unclassified	competitive	Two targets
200k_humans_Viruses_Hug_HadzaGD_seq_7229	Caudoviricetes;Unknown	low200k_humans_Viruses_Hug_MGV_seq_7374770	Caudoviricetes;Unknown	competitive	Two targets
200k_humans_Viruses_Hug_HadzaGD_seq_7229	Caudoviricetes;Unknown	low200k_humans_Viruses_Hug_MGV_seq_7375633	Caudoviricetes;Unknown	competitive	One target
200k_humans_Viruses_Hug_HadzaGD_seq_7229	Caudoviricetes;Unknown	low200k_pigguts_Viruses_Ang_PVD_seq_8540267	Caudoviricetes;Unknown	competitive	One target
200k_humans_Viruses_Hug_HadzaGD_seq_7229	Caudoviricetes;Unknown	low200k_refdb_Proviruses_Ref_Refdb_seq_3687304	Caudoviricetes;Unknown	competitive	One target
200k_humans_Viruses_Hug_HadzaGD_seq_7229	Caudoviricetes;Unknown	low200k_refdb_Viruses_Ref_Refdb_seq_1140268	Caudoviricetes;Unknown	non-competitive	One target
200k_humans_Viruses_Hug_HadzaGD_seq_7229	Caudoviricetes;Unknown	low200k_refdb_Viruses_Ref_Refdb_seq_1309863	Caudoviricetes;Unknown	non-competitive	One target
200k_humans_Viruses_Hug_HadzaGD_seq_7229	Caudoviricetes;Unknown	low200k_refdb_Viruses_Ref_Refdb_seq_1391580	Caudoviricetes;Unknown	competitive	One target
200k_humans_Viruses_Hug_HadzaGD_seq_7229	Caudoviricetes;Unknown	low200k_refdb_Viruses_Ref_Refdb_seq_1459636	Caudoviricetes;Unknown	competitive	One target
200k_humans_Viruses_Hug_HadzaGD_seq_7229	Caudoviricetes;Unknown	low200k_refdb_Viruses_Ref_Refdb_seq_155172	Caudoviricetes;Unknown	non-competitive	One target
200k_humans_Viruses_Hug_HadzaGD_seq_7229	Caudoviricetes;Unknown	low200k_refdb_Viruses_Ref_Refdb_seq_155925	Caudoviricetes;Unknown	non-competitive	One target
200k_humans_Viruses_Hug_HadzaGD_seq_7229	Caudoviricetes;Unknown	low200k_refdb_Viruses_Ref_Refdb_seq_167514	Caudoviricetes;Unknown	competitive	Two targets
200k_humans_Viruses_Hug_HadzaGD_seq_7229	Caudoviricetes;Unknown	low200k_refdb_Viruses_Ref_Refdb_seq_1889347	Caudoviricetes;Unknown	competitive	One target
200k_humans_Viruses_Hug_HadzaGD_seq_7229	Caudoviricetes;Unknown	low200k_refdb_Viruses_Ref_Refdb_seq_1957089	Caudoviricetes;Unknown	non-competitive	One target
200k_humans_Viruses_Hug_HadzaGD_seq_7229	Caudoviricetes;Unknown	low200k_refdb_Viruses_Ref_Refdb_seq_2082385	Caudoviricetes;Unknown	competitive	One target
200k_humans_Viruses_Hug_HadzaGD_seq_7229	Caudoviricetes;Unknown	low200k_refdb_Viruses_Ref_Refdb_seq_2368182	Unclassified	competitive	One target
200k_humans_Viruses_Hug_HadzaGD_seq_7229	Caudoviricetes;Unknown	low200k_refdb_Viruses_Ref_Refdb_seq_2667613	Caudoviricetes;Unknown	non-competitive	One target
200k_humans_Viruses_Hug_HadzaGD_seq_7229	Caudoviricetes;Unknown	low200k_refdb_Viruses_Ref_Refdb_seq_3778538	Caudoviricetes;Unknown	competitive	One target
200k_humans_Viruses_Hug_HadzaGD_seq_7229	Caudoviricetes;Unknown	low200k_refdb_Viruses_Ref_Refdb_seq_3995704	Caudoviricetes;Unknown	non-competitive	One target
200k_humans_Viruses_Hug_HadzaGD_seq_7229	Caudoviricetes;Unknown	low200k_refdb_Viruses_Ref_Refdb_seq_4224228	Caudoviricetes;Unknown	non-competitive	One target
200k_humans_Viruses_Hug_HadzaGD_seq_7229	Caudoviricetes;Unknown	low200k_refdb_Viruses_Ref_Refdb_seq_4301016	Caudoviricetes;Unknown	non-competitive	One target
200k_humans_Viruses_Hug_HadzaGD_seq_7229	Caudoviricetes;Unknown	low200k_refdb_Viruses_Ref_Refdb_seq_4441940	Caudoviricetes;Unknown	competitive	One target
200k_humans_Viruses_Hug_HadzaGD_seq_7229	Caudoviricetes;Unknown	low200k_refdb_Viruses_Ref_Refdb_seq_4752701	Caudoviricetes;Unknown	non-competitive	One target
200k_humans_Viruses_Hug_HadzaGD_seq_7229	Caudoviricetes;Unknown	low200k_refdb_Viruses_Ref_Refdb_seq_5218086	Caudoviricetes;Unknown	non-competitive	One target
200k_humans_Viruses_Hug_HadzaGD_seq_7229	Caudoviricetes;Unknown	low200k_refdb_Viruses_Ref_Refdb_seq_5306638	Caudoviricetes;Unknown	competitive	One target
200k_humans_Viruses_Hug_HadzaGD_seq_7229	Caudoviricetes;Unknown	low200k_refdb_Viruses_Ref_Refdb_seq_6042557	Caudoviricetes;Unknown	competitive	One target
200k_humans_Viruses_Hug_HadzaGD_seq_7229	Caudoviricetes;Unknown	low200k_refdb_Viruses_Ref_Refdb_seq_6266369	Caudoviricetes;Unknown	competitive	One target
200k_humans_Viruses_Hug_HadzaGD_seq_7229	Caudoviricetes;Unknown	low200k_refdb_Viruses_Ref_Refdb_seq_6478775	Caudoviricetes;Unknown	non-competitive	One target
200k_humans_Viruses_Hug_HadzaGD_seq_7229	Caudoviricetes;Unknown	low200k_refdb_Viruses_Ref_Refdb_seq_85223	Caudoviricetes;Unknown	competitive	One target
200k_humans_Viruses_Hug_HadzaGD_seq_7242	Caudoviricetes;Unknown	200k_humans_Viruses_Hug_HadzaGD_seq_6796	Caudoviricetes;Unknown	competitive	Two targets
200k_humans_Viruses_Hug_HadzaGD_seq_7242	Caudoviricetes;Unknown	200k_humans_Viruses_Hug_HadzaGD_seq_6800	Caudoviricetes;Unknown	competitive	Two targets
200k_humans_Viruses_Hug_HadzaGD_seq_7242	Caudoviricetes;Unknown	200k_humans_Viruses_Hug_HadzaGD_seq_7318	Caudoviricetes;Unknown	competitive	One target
200k_humans_Viruses_Hug_HadzaGD_seq_7242	Caudoviricetes;Unknown	200k_humans_Viruses_Hug_MGV_seq_7413	Caudoviricetes;Unknown	competitive	Two targets
200k_humans_Viruses_Hug_HadzaGD_seq_7242	Caudoviricetes;Unknown	200k_refdb_Viruses_Ref_Refdb_seq_1106	Caudoviricetes;Unknown	competitive	Two targets
200k_humans_Viruses_Hug_HadzaGD_seq_7242	Caudoviricetes;Unknown	low200k_humans_Viruses_Hug_HadzaGD_seq_7185069	Caudoviricetes;Unknown	competitive	Two targets
200k_humans_Viruses_Hug_HadzaGD_seq_7242	Caudoviricetes;Unknown	low200k_humans_Viruses_Hug_HadzaGD_seq_7195355	Caudoviricetes;Unknown	competitive	One target
200k_humans_Viruses_Hug_HadzaGD_seq_7242	Caudoviricetes;Unknown	low200k_humans_Viruses_Hug_MGV_seq_7286785	Caudoviricetes;Unknown	competitive	Two targets
200k_humans_Viruses_Hug_HadzaGD_seq_7242	Caudoviricetes;Unknown	low200k_humans_Viruses_Hug_MGV_seq_7360008	Caudoviricetes;Unknown	competitive	Two targets
200k_humans_Viruses_Hug_HadzaGD_seq_7252	Unclassified	200k_humans_Viruses_Hug_CHGV_seq_6028	Caudoviricetes;Unknown	competitive	Two targets
200k_humans_Viruses_Hug_HadzaGD_seq_7252	Unclassified	200k_humans_Viruses_Hug_GVD_seq_6737	Unclassified	competitive	Two targets
200k_humans_Viruses_Hug_HadzaGD_seq_7252	Unclassified	200k_humans_Viruses_Hug_HadzaGD_seq_7095	Caudoviricetes;Unknown	competitive	Two targets
200k_humans_Viruses_Hug_HadzaGD_seq_7252	Unclassified	200k_humans_Viruses_Hug_HadzaGD_seq_7149	Caudoviricetes;Unknown	competitive	Two targets
200k_humans_Viruses_Hug_HadzaGD_seq_7252	Unclassified	200k_humans_Viruses_Hug_HadzaGD_seq_7229	Caudoviricetes;Unknown	competitive	Two targets
200k_humans_Viruses_Hug_HadzaGD_seq_7252	Unclassified	200k_humans_Viruses_Hug_MGV_seq_7386	Caudoviricetes;Unknown	competitive	One target
200k_humans_Viruses_Hug_HadzaGD_seq_7252	Unclassified	200k_humans_Viruses_Hug_MGV_seq_7410	Caudoviricetes;Unknown	competitive	One target
200k_humans_Viruses_Hug_HadzaGD_seq_7252	Unclassified	200k_humans_Viruses_Hug_MGV_seq_7417	Caudoviricetes;Unknown	competitive	Two targets
200k_humans_Viruses_Hug_HadzaGD_seq_7252	Unclassified	200k_humans_Viruses_Hug_MGV_seq_7418	Caudoviricetes;Unknown	competitive	Two targets
200k_humans_Viruses_Hug_HadzaGD_seq_7252	Unclassified	200k_humans_Viruses_Hug_MGV_seq_7420	Caudoviricetes;Unknown	competitive	Two targets
200k_humans_Viruses_Hug_HadzaGD_seq_7252	Unclassified	200k_humans_Viruses_Hug_MGV_seq_7459	Caudoviricetes;Unknown	competitive	Two targets
200k_humans_Viruses_Hug_HadzaGD_seq_7252	Unclassified	200k_humans_Viruses_Hug_MGV_seq_7489	Caudoviricetes;Unknown	competitive	Two targets
200k_humans_Viruses_Hug_HadzaGD_seq_7252	Unclassified	200k_humans_Viruses_Hug_MGV_seq_7501	Caudoviricetes;Unknown	competitive	Two targets
200k_humans_Viruses_Hug_HadzaGD_seq_7252	Unclassified	200k_humans_Viruses_Hug_MGV_seq_7812	Caudoviricetes;Unknown	competitive	Two targets
200k_humans_Viruses_Hug_HadzaGD_seq_7252	Unclassified	200k_humans_Viruses_Hug_MGV_seq_7952	Unclassified	competitive	Two targets
200k_humans_Viruses_Hug_HadzaGD_seq_7252	Unclassified	200k_humans_Viruses_Hug_MGV_seq_7964	Caudoviricetes;Unknown	competitive	One target
200k_humans_Viruses_Hug_HadzaGD_seq_7252	Unclassified	200k_humans_Viruses_Hug_MGV_seq_7965	Caudoviricetes;Unknown	competitive	One target
200k_humans_Viruses_Hug_HadzaGD_seq_7252	Unclassified	200k_humans_Viruses_Hug_MGV_seq_7998	Caudoviricetes;Unknown	competitive	One target
200k_humans_Viruses_Hug_HadzaGD_seq_7252	Unclassified	200k_humans_Viruses_Hug_MGV_seq_8004	Unclassified	competitive	Two targets
200k_humans_Viruses_Hug_HadzaGD_seq_7252	Unclassified	200k_humans_Viruses_Hug_MGV_seq_8007	Caudoviricetes;Unknown	competitive	One target
200k_humans_Viruses_Hug_HadzaGD_seq_7252	Unclassified	200k_humans_Viruses_Hug_MGV_seq_8008	Unclassified	competitive	Two targets
200k_humans_Viruses_Hug_HadzaGD_seq_7252	Unclassified	200k_humans_Viruses_Hug_MGV_seq_8017	Caudoviricetes;Unknown	competitive	Two targets
200k_humans_Viruses_Hug_HadzaGD_seq_7252	Unclassified	200k_refdb_Viruses_Ref_Refdb_seq_1106	Caudoviricetes;Unknown	competitive	One target
200k_humans_Viruses_Hug_HadzaGD_seq_7252	Unclassified	low200k_humans_Viruses_Hug_HadzaGD_seq_7167468	Caudoviricetes;Unknown	competitive	Two targets
200k_humans_Viruses_Hug_HadzaGD_seq_7252	Unclassified	low200k_humans_Viruses_Hug_HadzaGD_seq_7185069	Caudoviricetes;Unknown	competitive	One target
200k_humans_Viruses_Hug_HadzaGD_seq_7252	Unclassified	low200k_humans_Viruses_Hug_HadzaGD_seq_7194877	Caudoviricetes;Unknown	competitive	One target
200k_humans_Viruses_Hug_HadzaGD_seq_7252	Unclassified	low200k_humans_Viruses_Hug_MGV_seq_7339206	Caudoviricetes;Unknown	competitive	One target
200k_humans_Viruses_Hug_HadzaGD_seq_7252	Unclassified	low200k_humans_Viruses_Hug_MGV_seq_7340039	Caudoviricetes;Unknown	competitive	One target
200k_humans_Viruses_Hug_HadzaGD_seq_7252	Unclassified	low200k_humans_Viruses_Hug_MGV_seq_7340089	Caudoviricetes;Unknown	competitive	One target
200k_humans_Viruses_Hug_HadzaGD_seq_7252	Unclassified	low200k_humans_Viruses_Hug_MGV_seq_7359968	Unclassified	competitive	Two targets
200k_humans_Viruses_Hug_HadzaGD_seq_7252	Unclassified	low200k_humans_Viruses_Hug_MGV_seq_7360014	Caudoviricetes;Unknown	competitive	Two targets
200k_humans_Viruses_Hug_HadzaGD_seq_7252	Unclassified	low200k_humans_Viruses_Hug_MGV_seq_7360018	Unclassified	competitive	Two targets
200k_humans_Viruses_Hug_HadzaGD_seq_7252	Unclassified	low200k_humans_Viruses_Hug_MGV_seq_7374727	Unclassified	competitive	Two targets
200k_humans_Viruses_Hug_HadzaGD_seq_7252	Unclassified	low200k_refdb_Viruses_Ref_Refdb_seq_167514	Caudoviricetes;Unknown	competitive	One target
200k_humans_Viruses_Hug_HadzaGD_seq_7270	Caudoviricetes;Unknown	low200k_humans_Viruses_Hug_CHVD_seq_6802131	Caudoviricetes;Unknown	competitive	Two targets
200k_humans_Viruses_Hug_HadzaGD_seq_7270	Caudoviricetes;Unknown	low200k_humans_Viruses_Hug_GVD_seq_7146786	Caudoviricetes;Unknown	non-competitive	One target
200k_humans_Viruses_Hug_HadzaGD_seq_7274	Caudoviricetes;Unknown	low200k_humans_Viruses_Hug_CHVD_seq_6802746	Caudoviricetes;Unknown	competitive	Two targets
200k_humans_Viruses_Hug_HadzaGD_seq_7274	Caudoviricetes;Unknown	low200k_humans_Viruses_Hug_GPD_seq_7131518	Caudoviricetes;Unknown	competitive	Two targets
200k_humans_Viruses_Hug_HadzaGD_seq_7293	Caudoviricetes;Unknown	200k_humans_Viruses_Hug_MGV_seq_8082	Caudoviricetes;Unknown	competitive	Two targets
200k_humans_Viruses_Hug_HadzaGD_seq_7293	Caudoviricetes;Unknown	200k_refdb_Viruses_Ref_Refdb_seq_1414	Caudoviricetes;Unknown	competitive	Two targets
200k_humans_Viruses_Hug_HadzaGD_seq_7295	Unclassified	200k_humans_Viruses_Hug_CHGV_seq_6005	Caudoviricetes;Unknown	competitive	Two targets
200k_humans_Viruses_Hug_HadzaGD_seq_7295	Unclassified	200k_humans_Viruses_Hug_HadzaGD_seq_6990	Unclassified	competitive	One target
200k_humans_Viruses_Hug_HadzaGD_seq_7295	Unclassified	200k_humans_Viruses_Hug_MGV_seq_7743	Caudoviricetes;Unknown	competitive	Two targets
200k_humans_Viruses_Hug_HadzaGD_seq_7295	Unclassified	200k_humans_Viruses_Hug_MGV_seq_7764	Caudoviricetes;Unknown	competitive	Two targets
200k_humans_Viruses_Hug_HadzaGD_seq_7295	Unclassified	200k_humans_Viruses_Hug_MGV_seq_7765	Caudoviricetes;Unknown	competitive	Two targets
200k_humans_Viruses_Hug_HadzaGD_seq_7295	Unclassified	200k_humans_Viruses_Hug_MGV_seq_7834	Caudoviricetes;Unknown	competitive	Two targets
200k_humans_Viruses_Hug_HadzaGD_seq_7295	Unclassified	200k_refdb_Viruses_Ref_Refdb_seq_359	Unclassified	competitive	Two targets
200k_humans_Viruses_Hug_HadzaGD_seq_7295	Unclassified	low200k_humans_Viruses_Hug_HadzaGD_seq_7153482	Caudoviricetes;Unknown	competitive	Two targets
200k_humans_Viruses_Hug_HadzaGD_seq_7295	Unclassified	low200k_humans_Viruses_Hug_HadzaGD_seq_7156854	Caudoviricetes;Unknown	competitive	One target
200k_humans_Viruses_Hug_HadzaGD_seq_7295	Unclassified	low200k_humans_Viruses_Hug_HadzaGD_seq_7189179	Caudoviricetes;Unknown	competitive	One target
200k_humans_Viruses_Hug_HadzaGD_seq_7295	Unclassified	low200k_humans_Viruses_Hug_MGV_seq_7308866	Caudoviricetes;Unknown	competitive	One target
200k_humans_Viruses_Hug_HadzaGD_seq_7295	Unclassified	low200k_humans_Viruses_Hug_MGV_seq_7310515	Caudoviricetes;Unknown	non-competitive	One target
200k_humans_Viruses_Hug_HadzaGD_seq_7295	Unclassified	low200k_humans_Viruses_Hug_MGV_seq_7357115	Unclassified	competitive	One target
200k_humans_Viruses_Hug_HadzaGD_seq_7295	Unclassified	low200k_refdb_Viruses_Ref_Refdb_seq_5007986	Caudoviricetes;Unknown	non-competitive	One target
200k_humans_Viruses_Hug_HadzaGD_seq_7311	Caudoviricetes;Unknown	200k_humans_Viruses_Hug_CHVD_seq_6055	Caudoviricetes;Unknown	competitive	One target
200k_humans_Viruses_Hug_HadzaGD_seq_7311	Caudoviricetes;Unknown	200k_humans_Viruses_Hug_HadzaGD_seq_7274	Caudoviricetes;Unknown	competitive	One target
200k_humans_Viruses_Hug_HadzaGD_seq_7311	Caudoviricetes;Unknown	200k_humans_Viruses_Hug_MGV_seq_7545	Caudoviricetes;Unknown	competitive	One target
200k_humans_Viruses_Hug_HadzaGD_seq_7311	Caudoviricetes;Unknown	200k_refdb_Viruses_Ref_Refdb_seq_4480	Caudoviricetes;Unknown	competitive	One target
200k_humans_Viruses_Hug_HadzaGD_seq_7311	Caudoviricetes;Unknown	low200k_humans_Viruses_Hug_GPD_seq_7059280	Caudoviricetes;Unknown	competitive	One target
200k_humans_Viruses_Hug_HadzaGD_seq_7311	Caudoviricetes;Unknown	low200k_refdb_Viruses_Ref_Refdb_seq_220689	Caudoviricetes;Unknown	competitive	One target
200k_humans_Viruses_Hug_HadzaGD_seq_7318	Caudoviricetes;Unknown	200k_humans_Viruses_Hug_CHGV_seq_6005	Caudoviricetes;Unknown	competitive	One target
200k_humans_Viruses_Hug_HadzaGD_seq_7318	Caudoviricetes;Unknown	200k_humans_Viruses_Hug_CHGV_seq_6028	Caudoviricetes;Unknown	competitive	Two targets
200k_humans_Viruses_Hug_HadzaGD_seq_7318	Caudoviricetes;Unknown	200k_humans_Viruses_Hug_GVD_seq_6737	Unclassified	competitive	One target
200k_humans_Viruses_Hug_HadzaGD_seq_7318	Caudoviricetes;Unknown	200k_humans_Viruses_Hug_HadzaGD_seq_6796	Caudoviricetes;Unknown	competitive	Two targets
200k_humans_Viruses_Hug_HadzaGD_seq_7318	Caudoviricetes;Unknown	200k_humans_Viruses_Hug_HadzaGD_seq_6800	Caudoviricetes;Unknown	competitive	Two targets
200k_humans_Viruses_Hug_HadzaGD_seq_7318	Caudoviricetes;Unknown	200k_humans_Viruses_Hug_HadzaGD_seq_6990	Unclassified	competitive	One target
200k_humans_Viruses_Hug_HadzaGD_seq_7318	Caudoviricetes;Unknown	200k_humans_Viruses_Hug_HadzaGD_seq_6993	Caudoviricetes;Unknown	competitive	Two targets
200k_humans_Viruses_Hug_HadzaGD_seq_7318	Caudoviricetes;Unknown	200k_humans_Viruses_Hug_HadzaGD_seq_7095	Caudoviricetes;Unknown	competitive	Two targets
200k_humans_Viruses_Hug_HadzaGD_seq_7318	Caudoviricetes;Unknown	200k_humans_Viruses_Hug_HadzaGD_seq_7149	Caudoviricetes;Unknown	competitive	Two targets
200k_humans_Viruses_Hug_HadzaGD_seq_7318	Caudoviricetes;Unknown	200k_humans_Viruses_Hug_HadzaGD_seq_7180	Caudoviricetes;Unknown	competitive	Two targets
200k_humans_Viruses_Hug_HadzaGD_seq_7318	Caudoviricetes;Unknown	200k_humans_Viruses_Hug_HadzaGD_seq_7229	Caudoviricetes;Unknown	competitive	Two targets
200k_humans_Viruses_Hug_HadzaGD_seq_7318	Caudoviricetes;Unknown	200k_humans_Viruses_Hug_HadzaGD_seq_7252	Unclassified	competitive	One target
200k_humans_Viruses_Hug_HadzaGD_seq_7318	Caudoviricetes;Unknown	200k_humans_Viruses_Hug_HadzaGD_seq_7295	Unclassified	competitive	One target
200k_humans_Viruses_Hug_HadzaGD_seq_7318	Caudoviricetes;Unknown	200k_humans_Viruses_Hug_MGV_seq_7386	Caudoviricetes;Unknown	competitive	One target
200k_humans_Viruses_Hug_HadzaGD_seq_7318	Caudoviricetes;Unknown	200k_humans_Viruses_Hug_MGV_seq_7409	Caudoviricetes;Unknown	competitive	One target
200k_humans_Viruses_Hug_HadzaGD_seq_7318	Caudoviricetes;Unknown	200k_humans_Viruses_Hug_MGV_seq_7410	Caudoviricetes;Unknown	competitive	Two targets
200k_humans_Viruses_Hug_HadzaGD_seq_7318	Caudoviricetes;Unknown	200k_humans_Viruses_Hug_MGV_seq_7413	Caudoviricetes;Unknown	competitive	Two targets
200k_humans_Viruses_Hug_HadzaGD_seq_7318	Caudoviricetes;Unknown	200k_humans_Viruses_Hug_MGV_seq_7417	Caudoviricetes;Unknown	competitive	One target
200k_humans_Viruses_Hug_HadzaGD_seq_7318	Caudoviricetes;Unknown	200k_humans_Viruses_Hug_MGV_seq_7418	Caudoviricetes;Unknown	competitive	One target
200k_humans_Viruses_Hug_HadzaGD_seq_7318	Caudoviricetes;Unknown	200k_humans_Viruses_Hug_MGV_seq_7420	Caudoviricetes;Unknown	competitive	One target
200k_humans_Viruses_Hug_HadzaGD_seq_7318	Caudoviricetes;Unknown	200k_humans_Viruses_Hug_MGV_seq_7459	Caudoviricetes;Unknown	competitive	One target
200k_humans_Viruses_Hug_HadzaGD_seq_7318	Caudoviricetes;Unknown	200k_humans_Viruses_Hug_MGV_seq_7489	Caudoviricetes;Unknown	competitive	One target
200k_humans_Viruses_Hug_HadzaGD_seq_7318	Caudoviricetes;Unknown	200k_humans_Viruses_Hug_MGV_seq_7501	Caudoviricetes;Unknown	competitive	One target
200k_humans_Viruses_Hug_HadzaGD_seq_7318	Caudoviricetes;Unknown	200k_humans_Viruses_Hug_MGV_seq_7679	Caudoviricetes;Unknown	competitive	One target
200k_humans_Viruses_Hug_HadzaGD_seq_7318	Caudoviricetes;Unknown	200k_humans_Viruses_Hug_MGV_seq_7743	Caudoviricetes;Unknown	competitive	One target
200k_humans_Viruses_Hug_HadzaGD_seq_7318	Caudoviricetes;Unknown	200k_humans_Viruses_Hug_MGV_seq_7764	Caudoviricetes;Unknown	competitive	One target
200k_humans_Viruses_Hug_HadzaGD_seq_7318	Caudoviricetes;Unknown	200k_humans_Viruses_Hug_MGV_seq_7765	Caudoviricetes;Unknown	competitive	One target
200k_humans_Viruses_Hug_HadzaGD_seq_7318	Caudoviricetes;Unknown	200k_humans_Viruses_Hug_MGV_seq_7799	Caudoviricetes;Unknown	competitive	Two targets
200k_humans_Viruses_Hug_HadzaGD_seq_7318	Caudoviricetes;Unknown	200k_humans_Viruses_Hug_MGV_seq_7812	Caudoviricetes;Unknown	competitive	One target
200k_humans_Viruses_Hug_HadzaGD_seq_7318	Caudoviricetes;Unknown	200k_humans_Viruses_Hug_MGV_seq_7834	Caudoviricetes;Unknown	competitive	One target
200k_humans_Viruses_Hug_HadzaGD_seq_7318	Caudoviricetes;Unknown	200k_humans_Viruses_Hug_MGV_seq_7952	Unclassified	competitive	One target
200k_humans_Viruses_Hug_HadzaGD_seq_7318	Caudoviricetes;Unknown	200k_humans_Viruses_Hug_MGV_seq_7964	Caudoviricetes;Unknown	competitive	One target
200k_humans_Viruses_Hug_HadzaGD_seq_7318	Caudoviricetes;Unknown	200k_humans_Viruses_Hug_MGV_seq_7965	Caudoviricetes;Unknown	competitive	One target
200k_humans_Viruses_Hug_HadzaGD_seq_7318	Caudoviricetes;Unknown	200k_humans_Viruses_Hug_MGV_seq_7991	Caudoviricetes;Unknown	competitive	One target
200k_humans_Viruses_Hug_HadzaGD_seq_7318	Caudoviricetes;Unknown	200k_humans_Viruses_Hug_MGV_seq_8004	Unclassified	competitive	Two targets
200k_humans_Viruses_Hug_HadzaGD_seq_7318	Caudoviricetes;Unknown	200k_humans_Viruses_Hug_MGV_seq_8007	Caudoviricetes;Unknown	competitive	One target
200k_humans_Viruses_Hug_HadzaGD_seq_7318	Caudoviricetes;Unknown	200k_humans_Viruses_Hug_MGV_seq_8008	Unclassified	competitive	One target
200k_humans_Viruses_Hug_HadzaGD_seq_7318	Caudoviricetes;Unknown	200k_humans_Viruses_Hug_MGV_seq_8017	Caudoviricetes;Unknown	competitive	One target
200k_humans_Viruses_Hug_HadzaGD_seq_7318	Caudoviricetes;Unknown	200k_refdb_Viruses_Ref_Refdb_seq_1106	Caudoviricetes;Unknown	competitive	One target
200k_humans_Viruses_Hug_HadzaGD_seq_7318	Caudoviricetes;Unknown	200k_refdb_Viruses_Ref_Refdb_seq_359	Unclassified	competitive	One target
200k_humans_Viruses_Hug_HadzaGD_seq_7318	Caudoviricetes;Unknown	low200k_humans_Viruses_Hug_HadzaGD_seq_7153482	Caudoviricetes;Unknown	competitive	One target
200k_humans_Viruses_Hug_HadzaGD_seq_7318	Caudoviricetes;Unknown	low200k_humans_Viruses_Hug_HadzaGD_seq_7156854	Caudoviricetes;Unknown	competitive	One target
200k_humans_Viruses_Hug_HadzaGD_seq_7318	Caudoviricetes;Unknown	low200k_humans_Viruses_Hug_HadzaGD_seq_7167468	Caudoviricetes;Unknown	competitive	Two targets
200k_humans_Viruses_Hug_HadzaGD_seq_7318	Caudoviricetes;Unknown	low200k_humans_Viruses_Hug_HadzaGD_seq_7174591	Caudoviricetes;Unknown	non-competitive	One target
200k_humans_Viruses_Hug_HadzaGD_seq_7318	Caudoviricetes;Unknown	low200k_humans_Viruses_Hug_HadzaGD_seq_7188062	Unclassified	competitive	One target
200k_humans_Viruses_Hug_HadzaGD_seq_7318	Caudoviricetes;Unknown	low200k_humans_Viruses_Hug_HadzaGD_seq_7189179	Caudoviricetes;Unknown	competitive	One target
200k_humans_Viruses_Hug_HadzaGD_seq_7318	Caudoviricetes;Unknown	low200k_humans_Viruses_Hug_HadzaGD_seq_7194877	Caudoviricetes;Unknown	competitive	One target
200k_humans_Viruses_Hug_HadzaGD_seq_7318	Caudoviricetes;Unknown	low200k_humans_Viruses_Hug_HadzaGD_seq_7195355	Caudoviricetes;Unknown	competitive	Two targets
200k_humans_Viruses_Hug_HadzaGD_seq_7318	Caudoviricetes;Unknown	low200k_humans_Viruses_Hug_MGV_seq_7286785	Caudoviricetes;Unknown	competitive	Two targets
200k_humans_Viruses_Hug_HadzaGD_seq_7318	Caudoviricetes;Unknown	low200k_humans_Viruses_Hug_MGV_seq_7290657	Caudoviricetes;Unknown	competitive	One target
200k_humans_Viruses_Hug_HadzaGD_seq_7318	Caudoviricetes;Unknown	low200k_humans_Viruses_Hug_MGV_seq_7308866	Caudoviricetes;Unknown	competitive	One target
200k_humans_Viruses_Hug_HadzaGD_seq_7318	Caudoviricetes;Unknown	low200k_humans_Viruses_Hug_MGV_seq_7308935	Caudoviricetes;Unknown	competitive	One target
200k_humans_Viruses_Hug_HadzaGD_seq_7318	Caudoviricetes;Unknown	low200k_humans_Viruses_Hug_MGV_seq_7310642	Caudoviricetes;Unknown	competitive	One target
200k_humans_Viruses_Hug_HadzaGD_seq_7318	Caudoviricetes;Unknown	low200k_humans_Viruses_Hug_MGV_seq_7310764	Unclassified	competitive	One target
200k_humans_Viruses_Hug_HadzaGD_seq_7318	Caudoviricetes;Unknown	low200k_humans_Viruses_Hug_MGV_seq_7339206	Caudoviricetes;Unknown	competitive	One target
200k_humans_Viruses_Hug_HadzaGD_seq_7318	Caudoviricetes;Unknown	low200k_humans_Viruses_Hug_MGV_seq_7340039	Caudoviricetes;Unknown	competitive	One target
200k_humans_Viruses_Hug_HadzaGD_seq_7318	Caudoviricetes;Unknown	low200k_humans_Viruses_Hug_MGV_seq_7340089	Caudoviricetes;Unknown	competitive	One target
200k_humans_Viruses_Hug_HadzaGD_seq_7318	Caudoviricetes;Unknown	low200k_humans_Viruses_Hug_MGV_seq_7347991	Caudoviricetes;Unknown	competitive	One target
200k_humans_Viruses_Hug_HadzaGD_seq_7318	Caudoviricetes;Unknown	low200k_humans_Viruses_Hug_MGV_seq_7357115	Unclassified	non-competitive	One target
200k_humans_Viruses_Hug_HadzaGD_seq_7318	Caudoviricetes;Unknown	low200k_humans_Viruses_Hug_MGV_seq_7357129	Unclassified	competitive	One target
200k_humans_Viruses_Hug_HadzaGD_seq_7318	Caudoviricetes;Unknown	low200k_humans_Viruses_Hug_MGV_seq_7359945	Caudoviricetes;Unknown	competitive	Two targets
200k_humans_Viruses_Hug_HadzaGD_seq_7318	Caudoviricetes;Unknown	low200k_humans_Viruses_Hug_MGV_seq_7359968	Unclassified	competitive	One target
200k_humans_Viruses_Hug_HadzaGD_seq_7318	Caudoviricetes;Unknown	low200k_humans_Viruses_Hug_MGV_seq_7360008	Caudoviricetes;Unknown	competitive	One target
200k_humans_Viruses_Hug_HadzaGD_seq_7318	Caudoviricetes;Unknown	low200k_humans_Viruses_Hug_MGV_seq_7360014	Caudoviricetes;Unknown	competitive	One target
200k_humans_Viruses_Hug_HadzaGD_seq_7318	Caudoviricetes;Unknown	low200k_humans_Viruses_Hug_MGV_seq_7360018	Unclassified	competitive	One target
200k_humans_Viruses_Hug_HadzaGD_seq_7318	Caudoviricetes;Unknown	low200k_humans_Viruses_Hug_MGV_seq_7360019	Caudoviricetes;Unknown	competitive	One target
200k_humans_Viruses_Hug_HadzaGD_seq_7318	Caudoviricetes;Unknown	low200k_humans_Viruses_Hug_MGV_seq_7374727	Unclassified	competitive	One target
200k_humans_Viruses_Hug_HadzaGD_seq_7318	Caudoviricetes;Unknown	low200k_humans_Viruses_Hug_MGV_seq_7374770	Caudoviricetes;Unknown	competitive	One target
200k_humans_Viruses_Hug_HadzaGD_seq_7318	Caudoviricetes;Unknown	low200k_refdb_Viruses_Ref_Refdb_seq_167514	Caudoviricetes;Unknown	competitive	Two targets
200k_humans_Viruses_Hug_HadzaGD_seq_7318	Caudoviricetes;Unknown	low200k_refdb_Viruses_Ref_Refdb_seq_2368182	Unclassified	competitive	One target
200k_humans_Viruses_Hug_HadzaGD_seq_7318	Caudoviricetes;Unknown	low200k_refdb_Viruses_Ref_Refdb_seq_4752701	Caudoviricetes;Unknown	competitive	One target
200k_humans_Viruses_Hug_INGD_seq_7338	Caudoviricetes;Unknown	200k_humans_Viruses_Hug_MGV_seq_8034	Caudoviricetes;Unknown	competitive	Two targets
200k_humans_Viruses_Hug_INGD_seq_7338	Caudoviricetes;Unknown	200k_refdb_Viruses_Ref_Refdb_seq_3613	Caudoviricetes;Unknown	competitive	Two targets
200k_humans_Viruses_Hug_JapVD_seq_7343	Caudoviricetes;Unknown	200k_humans_Proviruses_Hug_JapVD_seq_7330	Caudoviricetes;Unknown	competitive	Two targets
200k_humans_Viruses_Hug_JapVD_seq_7343	Caudoviricetes;Unknown	200k_humans_Viruses_Hug_CHGV_seq_6045	Caudoviricetes;Unknown	competitive	Two targets
200k_humans_Viruses_Hug_JapVD_seq_7343	Caudoviricetes;Unknown	200k_humans_Viruses_Hug_CHGV_seq_6048	Caudoviricetes;Unknown	competitive	Two targets
200k_humans_Viruses_Hug_JapVD_seq_7343	Caudoviricetes;Unknown	200k_humans_Viruses_Hug_CHGV_seq_6050	Caudoviricetes;Unknown	competitive	Two targets
200k_humans_Viruses_Hug_JapVD_seq_7343	Caudoviricetes;Unknown	200k_humans_Viruses_Hug_CHVD_seq_6072	Caudoviricetes;Unknown	competitive	Two targets
200k_humans_Viruses_Hug_JapVD_seq_7343	Caudoviricetes;Unknown	200k_humans_Viruses_Hug_ELGV_seq_11566	Caudoviricetes;Unknown	competitive	Two targets
200k_humans_Viruses_Hug_JapVD_seq_7343	Caudoviricetes;Unknown	200k_humans_Viruses_Hug_GVD_seq_6739	Caudoviricetes;Unknown	competitive	Two targets
200k_humans_Viruses_Hug_JapVD_seq_7343	Caudoviricetes;Unknown	200k_humans_Viruses_Hug_JapVD_seq_7344	Caudoviricetes;Unknown	competitive	Two targets
200k_humans_Viruses_Hug_JapVD_seq_7343	Caudoviricetes;Unknown	200k_humans_Viruses_Hug_MGV_seq_8042	Caudoviricetes;Unknown	competitive	One target
200k_humans_Viruses_Hug_JapVD_seq_7343	Caudoviricetes;Unknown	200k_humans_Viruses_Hug_MGV_seq_8046	Caudoviricetes;Unknown	competitive	Two targets
200k_humans_Viruses_Hug_JapVD_seq_7343	Caudoviricetes;Unknown	200k_refdb_Viruses_Ref_Refdb_seq_2219	Caudoviricetes;Unknown	competitive	Two targets
200k_humans_Viruses_Hug_JapVD_seq_7343	Caudoviricetes;Unknown	200k_refdb_Viruses_Ref_Refdb_seq_2665	Caudoviricetes;Unknown	competitive	One target
200k_humans_Viruses_Hug_JapVD_seq_7343	Caudoviricetes;Unknown	200k_refdb_Viruses_Ref_Refdb_seq_3589	Caudoviricetes;Unknown	competitive	Two targets
200k_humans_Viruses_Hug_JapVD_seq_7343	Caudoviricetes;Unknown	200k_refdb_Viruses_Ref_Refdb_seq_3709	Caudoviricetes;Unknown	competitive	Two targets
200k_humans_Viruses_Hug_JapVD_seq_7343	Caudoviricetes;Unknown	200k_refdb_Viruses_Ref_Refdb_seq_5421	Caudoviricetes;Unknown	competitive	Two targets
200k_humans_Viruses_Hug_JapVD_seq_7343	Caudoviricetes;Unknown	low200k_humans_Viruses_Hug_CHGV_seq_6788362	Caudoviricetes;Unknown	competitive	Two targets
200k_humans_Viruses_Hug_JapVD_seq_7343	Caudoviricetes;Unknown	low200k_humans_Viruses_Hug_JapVD_seq_7236702	Caudoviricetes;Unknown	non-competitive	One target
200k_humans_Viruses_Hug_JapVD_seq_7344	Caudoviricetes;Unknown	200k_humans_Proviruses_Hug_JapVD_seq_7330	Caudoviricetes;Unknown	competitive	Two targets
200k_humans_Viruses_Hug_JapVD_seq_7344	Caudoviricetes;Unknown	200k_humans_Viruses_Hug_CHGV_seq_6045	Caudoviricetes;Unknown	competitive	Two targets
200k_humans_Viruses_Hug_JapVD_seq_7344	Caudoviricetes;Unknown	200k_humans_Viruses_Hug_CHGV_seq_6048	Caudoviricetes;Unknown	competitive	Two targets
200k_humans_Viruses_Hug_JapVD_seq_7344	Caudoviricetes;Unknown	200k_humans_Viruses_Hug_CHGV_seq_6050	Caudoviricetes;Unknown	competitive	Two targets
200k_humans_Viruses_Hug_JapVD_seq_7344	Caudoviricetes;Unknown	200k_humans_Viruses_Hug_CHVD_seq_6072	Caudoviricetes;Unknown	competitive	Two targets
200k_humans_Viruses_Hug_JapVD_seq_7344	Caudoviricetes;Unknown	200k_humans_Viruses_Hug_ELGV_seq_11566	Caudoviricetes;Unknown	competitive	Two targets
200k_humans_Viruses_Hug_JapVD_seq_7344	Caudoviricetes;Unknown	200k_humans_Viruses_Hug_ELGV_seq_11571	Caudoviricetes;Unknown	competitive	Two targets
200k_humans_Viruses_Hug_JapVD_seq_7344	Caudoviricetes;Unknown	200k_humans_Viruses_Hug_GVD_seq_6739	Caudoviricetes;Unknown	competitive	Two targets
200k_humans_Viruses_Hug_JapVD_seq_7344	Caudoviricetes;Unknown	200k_humans_Viruses_Hug_JapVD_seq_7343	Caudoviricetes;Unknown	competitive	Two targets
200k_humans_Viruses_Hug_JapVD_seq_7344	Caudoviricetes;Unknown	200k_humans_Viruses_Hug_MGV_seq_8042	Caudoviricetes;Unknown	competitive	One target
200k_humans_Viruses_Hug_JapVD_seq_7344	Caudoviricetes;Unknown	200k_humans_Viruses_Hug_MGV_seq_8046	Caudoviricetes;Unknown	competitive	Two targets
200k_humans_Viruses_Hug_JapVD_seq_7344	Caudoviricetes;Unknown	200k_refdb_Viruses_Ref_Refdb_seq_2219	Caudoviricetes;Unknown	competitive	Two targets
200k_humans_Viruses_Hug_JapVD_seq_7344	Caudoviricetes;Unknown	200k_refdb_Viruses_Ref_Refdb_seq_2665	Caudoviricetes;Unknown	competitive	One target
200k_humans_Viruses_Hug_JapVD_seq_7344	Caudoviricetes;Unknown	200k_refdb_Viruses_Ref_Refdb_seq_3589	Caudoviricetes;Unknown	competitive	Two targets
200k_humans_Viruses_Hug_JapVD_seq_7344	Caudoviricetes;Unknown	200k_refdb_Viruses_Ref_Refdb_seq_3709	Caudoviricetes;Unknown	competitive	Two targets
200k_humans_Viruses_Hug_JapVD_seq_7344	Caudoviricetes;Unknown	200k_refdb_Viruses_Ref_Refdb_seq_5421	Caudoviricetes;Unknown	competitive	Two targets
200k_humans_Viruses_Hug_JapVD_seq_7344	Caudoviricetes;Unknown	low200k_humans_Viruses_Hug_CHGV_seq_6788362	Caudoviricetes;Unknown	competitive	Two targets
200k_humans_Viruses_Hug_JapVD_seq_7344	Caudoviricetes;Unknown	low200k_humans_Viruses_Hug_MGV_seq_7408179	Caudoviricetes;Unknown	non-competitive	One target
200k_humans_Viruses_Hug_JapVD_seq_7344	Caudoviricetes;Unknown	low200k_humans_Viruses_Hug_MGV_seq_7420461	Caudoviricetes;Unknown	non-competitive	One target
200k_humans_Viruses_Hug_JapVD_seq_7344	Caudoviricetes;Unknown	low200k_refdb_Viruses_Ref_Refdb_seq_2335099	Caudoviricetes;Unknown	non-competitive	One target
200k_humans_Viruses_Hug_JapVD_seq_7344	Caudoviricetes;Unknown	low200k_refdb_Viruses_Ref_Refdb_seq_6682229	Caudoviricetes;Unknown	non-competitive	One target
200k_humans_Viruses_Hug_JapVD_seq_7347	Caudoviricetes;Unknown	200k_humans_Proviruses_Hug_CHGV_seq_6038	Caudoviricetes;Unknown	competitive	Two targets
200k_humans_Viruses_Hug_JapVD_seq_7347	Caudoviricetes;Unknown	200k_humans_Proviruses_Hug_JapVD_seq_7330	Caudoviricetes;Unknown	competitive	Two targets
200k_humans_Viruses_Hug_JapVD_seq_7347	Caudoviricetes;Unknown	200k_humans_Proviruses_Hug_JapVD_seq_7331	Caudoviricetes;Unknown	competitive	Two targets
200k_humans_Viruses_Hug_JapVD_seq_7347	Caudoviricetes;Unknown	200k_humans_Viruses_Hug_CHGV_seq_6045	Caudoviricetes;Unknown	competitive	Two targets
200k_humans_Viruses_Hug_JapVD_seq_7347	Caudoviricetes;Unknown	200k_humans_Viruses_Hug_CHGV_seq_6048	Caudoviricetes;Unknown	competitive	One target
200k_humans_Viruses_Hug_JapVD_seq_7347	Caudoviricetes;Unknown	200k_humans_Viruses_Hug_CHVD_seq_6072	Caudoviricetes;Unknown	competitive	Two targets
200k_humans_Viruses_Hug_JapVD_seq_7347	Caudoviricetes;Unknown	200k_humans_Viruses_Hug_CeDGV_seq_6468	Caudoviricetes;Unknown	competitive	Two targets
200k_humans_Viruses_Hug_JapVD_seq_7347	Caudoviricetes;Unknown	200k_humans_Viruses_Hug_ELGV_seq_11566	Caudoviricetes;Unknown	competitive	One target
200k_humans_Viruses_Hug_JapVD_seq_7347	Caudoviricetes;Unknown	200k_humans_Viruses_Hug_ELGV_seq_11571	Caudoviricetes;Unknown	competitive	One target
200k_humans_Viruses_Hug_JapVD_seq_7347	Caudoviricetes;Unknown	200k_humans_Viruses_Hug_GVD_seq_6739	Caudoviricetes;Unknown	competitive	Two targets
200k_humans_Viruses_Hug_JapVD_seq_7347	Caudoviricetes;Unknown	200k_humans_Viruses_Hug_INGD_seq_7338	Caudoviricetes;Unknown	competitive	One target
200k_humans_Viruses_Hug_JapVD_seq_7347	Caudoviricetes;Unknown	200k_humans_Viruses_Hug_JapVD_seq_7341	Caudoviricetes;Unknown	competitive	One target
200k_humans_Viruses_Hug_JapVD_seq_7347	Caudoviricetes;Unknown	200k_humans_Viruses_Hug_JapVD_seq_7343	Caudoviricetes;Unknown	competitive	One target
200k_humans_Viruses_Hug_JapVD_seq_7347	Caudoviricetes;Unknown	200k_humans_Viruses_Hug_JapVD_seq_7344	Caudoviricetes;Unknown	competitive	One target
200k_humans_Viruses_Hug_JapVD_seq_7347	Caudoviricetes;Unknown	200k_humans_Viruses_Hug_JapVD_seq_7345	Caudoviricetes;Unknown	competitive	One target
200k_humans_Viruses_Hug_JapVD_seq_7347	Caudoviricetes;Unknown	200k_humans_Viruses_Hug_JapVD_seq_7348	Caudoviricetes;Unknown	competitive	One target
200k_humans_Viruses_Hug_JapVD_seq_7347	Caudoviricetes;Unknown	200k_humans_Viruses_Hug_MGV_seq_7355	Caudoviricetes;Unknown	competitive	Two targets
200k_humans_Viruses_Hug_JapVD_seq_7347	Caudoviricetes;Unknown	200k_humans_Viruses_Hug_MGV_seq_7356	Caudoviricetes;Unknown	competitive	One target
200k_humans_Viruses_Hug_JapVD_seq_7347	Caudoviricetes;Unknown	200k_humans_Viruses_Hug_MGV_seq_7358	Caudoviricetes;Unknown	competitive	Two targets
200k_humans_Viruses_Hug_JapVD_seq_7347	Caudoviricetes;Unknown	200k_humans_Viruses_Hug_MGV_seq_7360	Caudoviricetes;Unknown	competitive	One target
200k_humans_Viruses_Hug_JapVD_seq_7347	Caudoviricetes;Unknown	200k_humans_Viruses_Hug_MGV_seq_7776	Caudoviricetes;Unknown	competitive	One target
200k_humans_Viruses_Hug_JapVD_seq_7347	Caudoviricetes;Unknown	200k_humans_Viruses_Hug_MGV_seq_7935	Caudoviricetes;Unknown	competitive	One target
200k_humans_Viruses_Hug_JapVD_seq_7347	Caudoviricetes;Unknown	200k_humans_Viruses_Hug_MGV_seq_7995	Caudoviricetes;Unknown	competitive	Two targets
200k_humans_Viruses_Hug_JapVD_seq_7347	Caudoviricetes;Unknown	200k_humans_Viruses_Hug_MGV_seq_7999	Caudoviricetes;Unknown	competitive	One target
200k_humans_Viruses_Hug_JapVD_seq_7347	Caudoviricetes;Unknown	200k_humans_Viruses_Hug_MGV_seq_8002	Caudoviricetes;Unknown	competitive	Two targets
200k_humans_Viruses_Hug_JapVD_seq_7347	Caudoviricetes;Unknown	200k_humans_Viruses_Hug_MGV_seq_8006	Caudoviricetes;Unknown	competitive	One target
200k_humans_Viruses_Hug_JapVD_seq_7347	Caudoviricetes;Unknown	200k_humans_Viruses_Hug_MGV_seq_8034	Caudoviricetes;Unknown	competitive	One target
200k_humans_Viruses_Hug_JapVD_seq_7347	Caudoviricetes;Unknown	200k_humans_Viruses_Hug_MGV_seq_8039	Caudoviricetes;Unknown	competitive	One target
200k_humans_Viruses_Hug_JapVD_seq_7347	Caudoviricetes;Unknown	200k_humans_Viruses_Hug_MGV_seq_8040	Caudoviricetes;Unknown	competitive	One target
200k_humans_Viruses_Hug_JapVD_seq_7347	Caudoviricetes;Unknown	200k_humans_Viruses_Hug_MGV_seq_8042	Caudoviricetes;Unknown	competitive	One target
200k_humans_Viruses_Hug_JapVD_seq_7347	Caudoviricetes;Unknown	200k_humans_Viruses_Hug_MGV_seq_8046	Caudoviricetes;Unknown	competitive	One target
200k_humans_Viruses_Hug_JapVD_seq_7347	Caudoviricetes;Unknown	200k_humans_Viruses_Hug_MGV_seq_8083	Caudoviricetes;Unknown	competitive	One target
200k_humans_Viruses_Hug_JapVD_seq_7347	Caudoviricetes;Unknown	200k_humans_Viruses_Hug_MGV_seq_8102	Caudoviricetes;Unknown	competitive	One target
200k_humans_Viruses_Hug_JapVD_seq_7347	Caudoviricetes;Unknown	200k_refdb_Proviruses_Ref_Refdb_seq_5574	Caudoviricetes;Unknown	competitive	One target
200k_humans_Viruses_Hug_JapVD_seq_7347	Caudoviricetes;Unknown	200k_refdb_Viruses_Ref_Refdb_seq_147	Caudoviricetes;Unknown	competitive	One target
200k_humans_Viruses_Hug_JapVD_seq_7347	Caudoviricetes;Unknown	200k_refdb_Viruses_Ref_Refdb_seq_1651	Caudoviricetes;Unknown	competitive	Two targets
200k_humans_Viruses_Hug_JapVD_seq_7347	Caudoviricetes;Unknown	200k_refdb_Viruses_Ref_Refdb_seq_1652	Caudoviricetes;Unknown	competitive	Two targets
200k_humans_Viruses_Hug_JapVD_seq_7347	Caudoviricetes;Unknown	200k_refdb_Viruses_Ref_Refdb_seq_2218	Caudoviricetes;Unknown	competitive	One target
200k_humans_Viruses_Hug_JapVD_seq_7347	Caudoviricetes;Unknown	200k_refdb_Viruses_Ref_Refdb_seq_2219	Caudoviricetes;Unknown	competitive	One target
200k_humans_Viruses_Hug_JapVD_seq_7347	Caudoviricetes;Unknown	200k_refdb_Viruses_Ref_Refdb_seq_2665	Caudoviricetes;Unknown	competitive	One target
200k_humans_Viruses_Hug_JapVD_seq_7347	Caudoviricetes;Unknown	200k_refdb_Viruses_Ref_Refdb_seq_2910	Caudoviricetes;Unknown	competitive	One target
200k_humans_Viruses_Hug_JapVD_seq_7347	Caudoviricetes;Unknown	200k_refdb_Viruses_Ref_Refdb_seq_3589	Caudoviricetes;Unknown	competitive	Two targets
200k_humans_Viruses_Hug_JapVD_seq_7347	Caudoviricetes;Unknown	200k_refdb_Viruses_Ref_Refdb_seq_3613	Caudoviricetes;Unknown	competitive	One target
200k_humans_Viruses_Hug_JapVD_seq_7347	Caudoviricetes;Unknown	200k_refdb_Viruses_Ref_Refdb_seq_3709	Caudoviricetes;Unknown	competitive	One target
200k_humans_Viruses_Hug_JapVD_seq_7347	Caudoviricetes;Unknown	200k_refdb_Viruses_Ref_Refdb_seq_374	Caudoviricetes;Unknown	competitive	Two targets
200k_humans_Viruses_Hug_JapVD_seq_7347	Caudoviricetes;Unknown	200k_refdb_Viruses_Ref_Refdb_seq_4057	Caudoviricetes;Unknown	competitive	One target
200k_humans_Viruses_Hug_JapVD_seq_7347	Caudoviricetes;Unknown	200k_refdb_Viruses_Ref_Refdb_seq_4942	Caudoviricetes;Unknown	competitive	One target
200k_humans_Viruses_Hug_JapVD_seq_7347	Caudoviricetes;Unknown	200k_refdb_Viruses_Ref_Refdb_seq_5348	Caudoviricetes;Unknown	competitive	Two targets
200k_humans_Viruses_Hug_JapVD_seq_7347	Caudoviricetes;Unknown	200k_refdb_Viruses_Ref_Refdb_seq_5421	Caudoviricetes;Unknown	competitive	One target
200k_humans_Viruses_Hug_JapVD_seq_7347	Caudoviricetes;Unknown	200k_refdb_Viruses_Ref_Refdb_seq_552	Caudoviricetes;Unknown	competitive	One target
200k_humans_Viruses_Hug_JapVD_seq_7347	Caudoviricetes;Unknown	200k_refdb_Viruses_Ref_Refdb_seq_5615	Caudoviricetes;Unknown	competitive	One target
200k_humans_Viruses_Hug_JapVD_seq_7347	Caudoviricetes;Unknown	200k_refdb_Viruses_Ref_Refdb_seq_5880	Caudoviricetes;Unknown	competitive	One target
200k_humans_Viruses_Hug_JapVD_seq_7347	Caudoviricetes;Unknown	200k_refdb_Viruses_Ref_Refdb_seq_783	Caudoviricetes;Unknown	competitive	One target
200k_humans_Viruses_Hug_JapVD_seq_7347	Caudoviricetes;Unknown	200k_refdb_Viruses_Ref_Refdb_seq_908	Caudoviricetes;Unknown	competitive	One target
200k_humans_Viruses_Hug_JapVD_seq_7347	Caudoviricetes;Unknown	low200k_humans_Viruses_Hug_CHGV_seq_6788498	Caudoviricetes;Unknown	competitive	One target
200k_humans_Viruses_Hug_JapVD_seq_7347	Caudoviricetes;Unknown	low200k_humans_Viruses_Hug_GPD_seq_7075697	Caudoviricetes;Unknown	competitive	One target
200k_humans_Viruses_Hug_MGV_seq_7355	Caudoviricetes;Unknown	200k_humans_Proviruses_Hug_JapVD_seq_7331	Caudoviricetes;Unknown	competitive	Two targets
200k_humans_Viruses_Hug_MGV_seq_7355	Caudoviricetes;Unknown	200k_humans_Viruses_Hug_JapVD_seq_7345	Caudoviricetes;Unknown	competitive	One target
200k_humans_Viruses_Hug_MGV_seq_7355	Caudoviricetes;Unknown	200k_humans_Viruses_Hug_JapVD_seq_7347	Caudoviricetes;Unknown	competitive	Two targets
200k_humans_Viruses_Hug_MGV_seq_7355	Caudoviricetes;Unknown	200k_humans_Viruses_Hug_MGV_seq_7995	Caudoviricetes;Unknown	competitive	Two targets
200k_humans_Viruses_Hug_MGV_seq_7355	Caudoviricetes;Unknown	200k_humans_Viruses_Hug_MGV_seq_8002	Caudoviricetes;Unknown	competitive	Two targets
200k_humans_Viruses_Hug_MGV_seq_7355	Caudoviricetes;Unknown	200k_humans_Viruses_Hug_MGV_seq_8039	Caudoviricetes;Unknown	competitive	One target
200k_humans_Viruses_Hug_MGV_seq_7355	Caudoviricetes;Unknown	200k_refdb_Viruses_Ref_Refdb_seq_1651	Caudoviricetes;Unknown	competitive	Two targets
200k_humans_Viruses_Hug_MGV_seq_7355	Caudoviricetes;Unknown	200k_refdb_Viruses_Ref_Refdb_seq_1652	Caudoviricetes;Unknown	competitive	Two targets
200k_humans_Viruses_Hug_MGV_seq_7355	Caudoviricetes;Unknown	200k_refdb_Viruses_Ref_Refdb_seq_2218	Caudoviricetes;Unknown	competitive	One target
200k_humans_Viruses_Hug_MGV_seq_7355	Caudoviricetes;Unknown	200k_refdb_Viruses_Ref_Refdb_seq_5348	Caudoviricetes;Unknown	competitive	Two targets
200k_humans_Viruses_Hug_MGV_seq_7358	Caudoviricetes;Unknown	200k_humans_Proviruses_Hug_CHGV_seq_6038	Caudoviricetes;Unknown	competitive	Two targets
200k_humans_Viruses_Hug_MGV_seq_7358	Caudoviricetes;Unknown	200k_humans_Proviruses_Hug_JapVD_seq_7330	Caudoviricetes;Unknown	competitive	Two targets
200k_humans_Viruses_Hug_MGV_seq_7358	Caudoviricetes;Unknown	200k_humans_Proviruses_Hug_JapVD_seq_7331	Caudoviricetes;Unknown	competitive	Two targets
200k_humans_Viruses_Hug_MGV_seq_7358	Caudoviricetes;Unknown	200k_humans_Viruses_Hug_CHGV_seq_6045	Caudoviricetes;Unknown	competitive	Two targets
200k_humans_Viruses_Hug_MGV_seq_7358	Caudoviricetes;Unknown	200k_humans_Viruses_Hug_CHGV_seq_6048	Caudoviricetes;Unknown	competitive	One target
200k_humans_Viruses_Hug_MGV_seq_7358	Caudoviricetes;Unknown	200k_humans_Viruses_Hug_CHVD_seq_6072	Caudoviricetes;Unknown	competitive	Two targets
200k_humans_Viruses_Hug_MGV_seq_7358	Caudoviricetes;Unknown	200k_humans_Viruses_Hug_CeDGV_seq_6468	Caudoviricetes;Unknown	competitive	One target
200k_humans_Viruses_Hug_MGV_seq_7358	Caudoviricetes;Unknown	200k_humans_Viruses_Hug_ELGV_seq_11566	Caudoviricetes;Unknown	competitive	One target
200k_humans_Viruses_Hug_MGV_seq_7358	Caudoviricetes;Unknown	200k_humans_Viruses_Hug_ELGV_seq_11571	Caudoviricetes;Unknown	competitive	One target
200k_humans_Viruses_Hug_MGV_seq_7358	Caudoviricetes;Unknown	200k_humans_Viruses_Hug_GVD_seq_6739	Caudoviricetes;Unknown	competitive	Two targets
200k_humans_Viruses_Hug_MGV_seq_7358	Caudoviricetes;Unknown	200k_humans_Viruses_Hug_INGD_seq_7338	Caudoviricetes;Unknown	competitive	One target
200k_humans_Viruses_Hug_MGV_seq_7358	Caudoviricetes;Unknown	200k_humans_Viruses_Hug_JapVD_seq_7341	Caudoviricetes;Unknown	competitive	One target
200k_humans_Viruses_Hug_MGV_seq_7358	Caudoviricetes;Unknown	200k_humans_Viruses_Hug_JapVD_seq_7343	Caudoviricetes;Unknown	competitive	One target
200k_humans_Viruses_Hug_MGV_seq_7358	Caudoviricetes;Unknown	200k_humans_Viruses_Hug_JapVD_seq_7344	Caudoviricetes;Unknown	competitive	One target
200k_humans_Viruses_Hug_MGV_seq_7358	Caudoviricetes;Unknown	200k_humans_Viruses_Hug_JapVD_seq_7345	Caudoviricetes;Unknown	competitive	One target
200k_humans_Viruses_Hug_MGV_seq_7358	Caudoviricetes;Unknown	200k_humans_Viruses_Hug_JapVD_seq_7347	Caudoviricetes;Unknown	competitive	Two targets
200k_humans_Viruses_Hug_MGV_seq_7358	Caudoviricetes;Unknown	200k_humans_Viruses_Hug_JapVD_seq_7348	Caudoviricetes;Unknown	competitive	One target
200k_humans_Viruses_Hug_MGV_seq_7358	Caudoviricetes;Unknown	200k_humans_Viruses_Hug_MGV_seq_7355	Caudoviricetes;Unknown	competitive	One target
200k_humans_Viruses_Hug_MGV_seq_7358	Caudoviricetes;Unknown	200k_humans_Viruses_Hug_MGV_seq_7356	Caudoviricetes;Unknown	competitive	One target
200k_humans_Viruses_Hug_MGV_seq_7358	Caudoviricetes;Unknown	200k_humans_Viruses_Hug_MGV_seq_7360	Caudoviricetes;Unknown	competitive	One target
200k_humans_Viruses_Hug_MGV_seq_7358	Caudoviricetes;Unknown	200k_humans_Viruses_Hug_MGV_seq_7776	Caudoviricetes;Unknown	competitive	One target
200k_humans_Viruses_Hug_MGV_seq_7358	Caudoviricetes;Unknown	200k_humans_Viruses_Hug_MGV_seq_7935	Caudoviricetes;Unknown	competitive	One target
200k_humans_Viruses_Hug_MGV_seq_7358	Caudoviricetes;Unknown	200k_humans_Viruses_Hug_MGV_seq_7995	Caudoviricetes;Unknown	competitive	One target
200k_humans_Viruses_Hug_MGV_seq_7358	Caudoviricetes;Unknown	200k_humans_Viruses_Hug_MGV_seq_7999	Caudoviricetes;Unknown	competitive	One target
200k_humans_Viruses_Hug_MGV_seq_7358	Caudoviricetes;Unknown	200k_humans_Viruses_Hug_MGV_seq_8006	Caudoviricetes;Unknown	competitive	One target
200k_humans_Viruses_Hug_MGV_seq_7358	Caudoviricetes;Unknown	200k_humans_Viruses_Hug_MGV_seq_8034	Caudoviricetes;Unknown	competitive	One target
200k_humans_Viruses_Hug_MGV_seq_7358	Caudoviricetes;Unknown	200k_humans_Viruses_Hug_MGV_seq_8039	Caudoviricetes;Unknown	competitive	One target
200k_humans_Viruses_Hug_MGV_seq_7358	Caudoviricetes;Unknown	200k_humans_Viruses_Hug_MGV_seq_8040	Caudoviricetes;Unknown	competitive	One target
200k_humans_Viruses_Hug_MGV_seq_7358	Caudoviricetes;Unknown	200k_humans_Viruses_Hug_MGV_seq_8042	Caudoviricetes;Unknown	competitive	One target
200k_humans_Viruses_Hug_MGV_seq_7358	Caudoviricetes;Unknown	200k_humans_Viruses_Hug_MGV_seq_8046	Caudoviricetes;Unknown	competitive	One target
200k_humans_Viruses_Hug_MGV_seq_7358	Caudoviricetes;Unknown	200k_humans_Viruses_Hug_MGV_seq_8083	Caudoviricetes;Unknown	competitive	One target
200k_humans_Viruses_Hug_MGV_seq_7358	Caudoviricetes;Unknown	200k_humans_Viruses_Hug_MGV_seq_8102	Caudoviricetes;Unknown	competitive	One target
200k_humans_Viruses_Hug_MGV_seq_7358	Caudoviricetes;Unknown	200k_refdb_Proviruses_Ref_Refdb_seq_5574	Caudoviricetes;Unknown	competitive	One target
200k_humans_Viruses_Hug_MGV_seq_7358	Caudoviricetes;Unknown	200k_refdb_Viruses_Ref_Refdb_seq_147	Caudoviricetes;Unknown	competitive	One target
200k_humans_Viruses_Hug_MGV_seq_7358	Caudoviricetes;Unknown	200k_refdb_Viruses_Ref_Refdb_seq_1651	Caudoviricetes;Unknown	competitive	One target
200k_humans_Viruses_Hug_MGV_seq_7358	Caudoviricetes;Unknown	200k_refdb_Viruses_Ref_Refdb_seq_2218	Caudoviricetes;Unknown	competitive	One target
200k_humans_Viruses_Hug_MGV_seq_7358	Caudoviricetes;Unknown	200k_refdb_Viruses_Ref_Refdb_seq_2219	Caudoviricetes;Unknown	competitive	One target
200k_humans_Viruses_Hug_MGV_seq_7358	Caudoviricetes;Unknown	200k_refdb_Viruses_Ref_Refdb_seq_2665	Caudoviricetes;Unknown	competitive	One target
200k_humans_Viruses_Hug_MGV_seq_7358	Caudoviricetes;Unknown	200k_refdb_Viruses_Ref_Refdb_seq_2910	Caudoviricetes;Unknown	competitive	One target
200k_humans_Viruses_Hug_MGV_seq_7358	Caudoviricetes;Unknown	200k_refdb_Viruses_Ref_Refdb_seq_3589	Caudoviricetes;Unknown	competitive	Two targets
200k_humans_Viruses_Hug_MGV_seq_7358	Caudoviricetes;Unknown	200k_refdb_Viruses_Ref_Refdb_seq_3613	Caudoviricetes;Unknown	competitive	One target
200k_humans_Viruses_Hug_MGV_seq_7358	Caudoviricetes;Unknown	200k_refdb_Viruses_Ref_Refdb_seq_3709	Caudoviricetes;Unknown	competitive	One target
200k_humans_Viruses_Hug_MGV_seq_7358	Caudoviricetes;Unknown	200k_refdb_Viruses_Ref_Refdb_seq_374	Caudoviricetes;Unknown	competitive	Two targets
200k_humans_Viruses_Hug_MGV_seq_7358	Caudoviricetes;Unknown	200k_refdb_Viruses_Ref_Refdb_seq_4057	Caudoviricetes;Unknown	competitive	One target
200k_humans_Viruses_Hug_MGV_seq_7358	Caudoviricetes;Unknown	200k_refdb_Viruses_Ref_Refdb_seq_4942	Caudoviricetes;Unknown	competitive	One target
200k_humans_Viruses_Hug_MGV_seq_7358	Caudoviricetes;Unknown	200k_refdb_Viruses_Ref_Refdb_seq_5348	Caudoviricetes;Unknown	competitive	One target
200k_humans_Viruses_Hug_MGV_seq_7358	Caudoviricetes;Unknown	200k_refdb_Viruses_Ref_Refdb_seq_5421	Caudoviricetes;Unknown	competitive	One target
200k_humans_Viruses_Hug_MGV_seq_7358	Caudoviricetes;Unknown	200k_refdb_Viruses_Ref_Refdb_seq_552	Caudoviricetes;Unknown	competitive	One target
200k_humans_Viruses_Hug_MGV_seq_7358	Caudoviricetes;Unknown	200k_refdb_Viruses_Ref_Refdb_seq_5615	Caudoviricetes;Unknown	competitive	One target
200k_humans_Viruses_Hug_MGV_seq_7358	Caudoviricetes;Unknown	200k_refdb_Viruses_Ref_Refdb_seq_5880	Caudoviricetes;Unknown	competitive	One target
200k_humans_Viruses_Hug_MGV_seq_7358	Caudoviricetes;Unknown	200k_refdb_Viruses_Ref_Refdb_seq_783	Caudoviricetes;Unknown	competitive	One target
200k_humans_Viruses_Hug_MGV_seq_7358	Caudoviricetes;Unknown	200k_refdb_Viruses_Ref_Refdb_seq_908	Caudoviricetes;Unknown	competitive	One target
200k_humans_Viruses_Hug_MGV_seq_7358	Caudoviricetes;Unknown	low200k_humans_Viruses_Hug_CHGV_seq_6788498	Caudoviricetes;Unknown	competitive	One target
200k_humans_Viruses_Hug_MGV_seq_7358	Caudoviricetes;Unknown	low200k_humans_Viruses_Hug_GPD_seq_7075697	Caudoviricetes;Unknown	competitive	One target
200k_humans_Viruses_Hug_MGV_seq_7360	Caudoviricetes;Unknown	200k_refdb_Viruses_Ref_Refdb_seq_5880	Caudoviricetes;Unknown	competitive	Two targets
200k_humans_Viruses_Hug_MGV_seq_7366	Caudoviricetes;Unknown	200k_refdb_Viruses_Ref_Refdb_seq_1245	Caudoviricetes;Unknown	competitive	Two targets
200k_humans_Viruses_Hug_MGV_seq_7393	Caudoviricetes;Unknown	200k_humans_Viruses_Hug_MGV_seq_7977	Caudoviricetes;Unknown	competitive	One target
200k_humans_Viruses_Hug_MGV_seq_7393	Caudoviricetes;Unknown	200k_refdb_Viruses_Ref_Refdb_seq_1501	Caudoviricetes;Unknown	competitive	One target
200k_humans_Viruses_Hug_MGV_seq_7393	Caudoviricetes;Unknown	200k_refdb_Viruses_Ref_Refdb_seq_5350	Caudoviricetes;Unknown	competitive	Two targets
200k_humans_Viruses_Hug_MGV_seq_7396	Unclassified	low200k_humans_Viruses_Hug_CHVD_seq_6793441	Caudoviricetes;Unknown	non-competitive	One target
200k_humans_Viruses_Hug_MGV_seq_7396	Unclassified	low200k_humans_Viruses_Hug_CHVD_seq_6809771	Caudoviricetes;Unknown	non-competitive	One target
200k_humans_Viruses_Hug_MGV_seq_7396	Unclassified	low200k_humans_Viruses_Hug_CHVD_seq_6809913	Caudoviricetes;Unknown	non-competitive	One target
200k_humans_Viruses_Hug_MGV_seq_7396	Unclassified	low200k_humans_Viruses_Hug_CHVD_seq_6811426	Caudoviricetes;Unknown	non-competitive	One target
200k_humans_Viruses_Hug_MGV_seq_7396	Unclassified	low200k_humans_Viruses_Hug_ELGV_seq_9587632	Caudoviricetes;Unknown	competitive	One target
200k_humans_Viruses_Hug_MGV_seq_7396	Unclassified	low200k_humans_Viruses_Hug_GPD_seq_7126401	Caudoviricetes;Unknown	competitive	One target
200k_humans_Viruses_Hug_MGV_seq_7396	Unclassified	low200k_humans_Viruses_Hug_INGD_seq_7230097	Caudoviricetes;Unknown	competitive	One target
200k_humans_Viruses_Hug_MGV_seq_7396	Unclassified	low200k_humans_Viruses_Hug_INGD_seq_7233460	Caudoviricetes;Unknown	competitive	One target
200k_humans_Viruses_Hug_MGV_seq_7396	Unclassified	low200k_humans_Viruses_Hug_JapVD_seq_7234703	Caudoviricetes;Unknown	non-competitive	One target
200k_humans_Viruses_Hug_MGV_seq_7396	Unclassified	low200k_humans_Viruses_Hug_JapVD_seq_7236468	Caudoviricetes;Unknown	non-competitive	One target
200k_humans_Viruses_Hug_MGV_seq_7396	Unclassified	low200k_humans_Viruses_Hug_MGV_seq_7243880	Unclassified	competitive	One target
200k_humans_Viruses_Hug_MGV_seq_7396	Unclassified	low200k_humans_Viruses_Hug_MGV_seq_7244126	Unclassified	non-competitive	One target
200k_humans_Viruses_Hug_MGV_seq_7396	Unclassified	low200k_humans_Viruses_Hug_MGV_seq_7244180	Unclassified	competitive	One target
200k_humans_Viruses_Hug_MGV_seq_7396	Unclassified	low200k_humans_Viruses_Hug_MGV_seq_7246254	Unclassified	competitive	One target
200k_humans_Viruses_Hug_MGV_seq_7396	Unclassified	low200k_humans_Viruses_Hug_MGV_seq_7256464	Caudoviricetes;Unknown	competitive	One target
200k_humans_Viruses_Hug_MGV_seq_7396	Unclassified	low200k_humans_Viruses_Hug_MGV_seq_7277850	Caudoviricetes;Unknown	non-competitive	One target
200k_humans_Viruses_Hug_MGV_seq_7396	Unclassified	low200k_humans_Viruses_Hug_MGV_seq_7288607	Unclassified	non-competitive	One target
200k_humans_Viruses_Hug_MGV_seq_7396	Unclassified	low200k_humans_Viruses_Hug_MGV_seq_7320616	Caudoviricetes;Unknown	non-competitive	One target
200k_humans_Viruses_Hug_MGV_seq_7396	Unclassified	low200k_refdb_Viruses_Ref_Refdb_seq_1329379	Caudoviricetes;Unknown	non-competitive	One target
200k_humans_Viruses_Hug_MGV_seq_7396	Unclassified	low200k_refdb_Viruses_Ref_Refdb_seq_1617663	Caudoviricetes;Unknown	non-competitive	One target
200k_humans_Viruses_Hug_MGV_seq_7396	Unclassified	low200k_refdb_Viruses_Ref_Refdb_seq_2195525	Caudoviricetes;Unknown	non-competitive	One target
200k_humans_Viruses_Hug_MGV_seq_7396	Unclassified	low200k_refdb_Viruses_Ref_Refdb_seq_2543216	Caudoviricetes;Unknown	non-competitive	One target
200k_humans_Viruses_Hug_MGV_seq_7396	Unclassified	low200k_refdb_Viruses_Ref_Refdb_seq_3756662	Caudoviricetes;Unknown	non-competitive	One target
200k_humans_Viruses_Hug_MGV_seq_7396	Unclassified	low200k_refdb_Viruses_Ref_Refdb_seq_4111863	Caudoviricetes;Unknown	non-competitive	One target
200k_humans_Viruses_Hug_MGV_seq_7396	Unclassified	low200k_refdb_Viruses_Ref_Refdb_seq_4414115	Caudoviricetes;Unknown	competitive	One target
200k_humans_Viruses_Hug_MGV_seq_7396	Unclassified	low200k_refdb_Viruses_Ref_Refdb_seq_4517531	Caudoviricetes;Unknown	non-competitive	One target
200k_humans_Viruses_Hug_MGV_seq_7396	Unclassified	low200k_refdb_Viruses_Ref_Refdb_seq_4582730	Unclassified	competitive	One target
200k_humans_Viruses_Hug_MGV_seq_7396	Unclassified	low200k_refdb_Viruses_Ref_Refdb_seq_5117228	Caudoviricetes;Unknown	non-competitive	One target
200k_humans_Viruses_Hug_MGV_seq_7396	Unclassified	low200k_refdb_Viruses_Ref_Refdb_seq_5452876	Unclassified	competitive	One target
200k_humans_Viruses_Hug_MGV_seq_7396	Unclassified	low200k_refdb_Viruses_Ref_Refdb_seq_5478112	Caudoviricetes;Unknown	non-competitive	One target
200k_humans_Viruses_Hug_MGV_seq_7396	Unclassified	low200k_refdb_Viruses_Ref_Refdb_seq_5571093	Caudoviricetes;Unknown	non-competitive	One target
200k_humans_Viruses_Hug_MGV_seq_7396	Unclassified	low200k_refdb_Viruses_Ref_Refdb_seq_5703680	Caudoviricetes;Unknown	non-competitive	One target
200k_humans_Viruses_Hug_MGV_seq_7396	Unclassified	low200k_refdb_Viruses_Ref_Refdb_seq_5755469	Caudoviricetes;Unknown	non-competitive	One target
200k_humans_Viruses_Hug_MGV_seq_7396	Unclassified	low200k_refdb_Viruses_Ref_Refdb_seq_6190518	Caudoviricetes;Unknown	non-competitive	One target
200k_humans_Viruses_Hug_MGV_seq_7396	Unclassified	low200k_refdb_Viruses_Ref_Refdb_seq_799518	Caudoviricetes;Unknown	non-competitive	One target
200k_humans_Viruses_Hug_MGV_seq_7396	Unclassified	low200k_unknown_Viruses_Unk_EVP_seq_6929971	Caudoviricetes;Unknown	non-competitive	One target
200k_humans_Viruses_Hug_MGV_seq_7396	Unclassified	low200k_unknown_Viruses_Unk_EVP_seq_6930667	Caudoviricetes;Unknown	non-competitive	One target
200k_humans_Viruses_Hug_MGV_seq_7396	Unclassified	low200k_unknown_Viruses_Unk_EVP_seq_6936447	Caudoviricetes;Unknown	non-competitive	One target
200k_humans_Viruses_Hug_MGV_seq_7396	Unclassified	low200k_unknown_Viruses_Unk_EVP_seq_6939434	Caudoviricetes;Unknown	non-competitive	One target
200k_humans_Viruses_Hug_MGV_seq_7409	Caudoviricetes;Unknown	200k_humans_Viruses_Hug_HadzaGD_seq_7149	Caudoviricetes;Unknown	competitive	Two targets
200k_humans_Viruses_Hug_MGV_seq_7409	Caudoviricetes;Unknown	200k_humans_Viruses_Hug_HadzaGD_seq_7229	Caudoviricetes;Unknown	competitive	Two targets
200k_humans_Viruses_Hug_MGV_seq_7409	Caudoviricetes;Unknown	200k_humans_Viruses_Hug_MGV_seq_7413	Caudoviricetes;Unknown	competitive	Two targets
200k_humans_Viruses_Hug_MGV_seq_7409	Caudoviricetes;Unknown	200k_humans_Viruses_Hug_MGV_seq_7417	Caudoviricetes;Unknown	competitive	Two targets
200k_humans_Viruses_Hug_MGV_seq_7409	Caudoviricetes;Unknown	200k_humans_Viruses_Hug_MGV_seq_7418	Caudoviricetes;Unknown	competitive	Two targets
200k_humans_Viruses_Hug_MGV_seq_7409	Caudoviricetes;Unknown	200k_humans_Viruses_Hug_MGV_seq_7420	Caudoviricetes;Unknown	competitive	Two targets
200k_humans_Viruses_Hug_MGV_seq_7409	Caudoviricetes;Unknown	200k_humans_Viruses_Hug_MGV_seq_7459	Caudoviricetes;Unknown	competitive	Two targets
200k_humans_Viruses_Hug_MGV_seq_7409	Caudoviricetes;Unknown	200k_humans_Viruses_Hug_MGV_seq_7489	Caudoviricetes;Unknown	competitive	One target
200k_humans_Viruses_Hug_MGV_seq_7409	Caudoviricetes;Unknown	200k_humans_Viruses_Hug_MGV_seq_7501	Caudoviricetes;Unknown	competitive	Two targets
200k_humans_Viruses_Hug_MGV_seq_7409	Caudoviricetes;Unknown	200k_humans_Viruses_Hug_MGV_seq_7679	Caudoviricetes;Unknown	competitive	One target
200k_humans_Viruses_Hug_MGV_seq_7409	Caudoviricetes;Unknown	200k_humans_Viruses_Hug_MGV_seq_7812	Caudoviricetes;Unknown	competitive	Two targets
200k_humans_Viruses_Hug_MGV_seq_7409	Caudoviricetes;Unknown	200k_humans_Viruses_Hug_MGV_seq_7964	Caudoviricetes;Unknown	competitive	One target
200k_humans_Viruses_Hug_MGV_seq_7409	Caudoviricetes;Unknown	200k_humans_Viruses_Hug_MGV_seq_7965	Caudoviricetes;Unknown	competitive	One target
200k_humans_Viruses_Hug_MGV_seq_7409	Caudoviricetes;Unknown	200k_humans_Viruses_Hug_MGV_seq_7991	Caudoviricetes;Unknown	competitive	One target
200k_humans_Viruses_Hug_MGV_seq_7409	Caudoviricetes;Unknown	200k_humans_Viruses_Hug_MGV_seq_7998	Caudoviricetes;Unknown	competitive	Two targets
200k_humans_Viruses_Hug_MGV_seq_7409	Caudoviricetes;Unknown	200k_humans_Viruses_Hug_MGV_seq_8004	Unclassified	competitive	Two targets
200k_humans_Viruses_Hug_MGV_seq_7409	Caudoviricetes;Unknown	200k_humans_Viruses_Hug_MGV_seq_8007	Caudoviricetes;Unknown	competitive	One target
200k_humans_Viruses_Hug_MGV_seq_7409	Caudoviricetes;Unknown	200k_humans_Viruses_Hug_MGV_seq_8008	Unclassified	competitive	Two targets
200k_humans_Viruses_Hug_MGV_seq_7409	Caudoviricetes;Unknown	200k_humans_Viruses_Hug_MGV_seq_8017	Caudoviricetes;Unknown	competitive	Two targets
200k_humans_Viruses_Hug_MGV_seq_7409	Caudoviricetes;Unknown	200k_refdb_Viruses_Ref_Refdb_seq_1106	Caudoviricetes;Unknown	competitive	One target
200k_humans_Viruses_Hug_MGV_seq_7409	Caudoviricetes;Unknown	200k_refdb_Viruses_Ref_Refdb_seq_4499	Caudoviricetes;Unknown	competitive	One target
200k_humans_Viruses_Hug_MGV_seq_7409	Caudoviricetes;Unknown	low200k_humans_Viruses_Hug_GPD_seq_7103382	Caudoviricetes;Unknown	non-competitive	One target
200k_humans_Viruses_Hug_MGV_seq_7409	Caudoviricetes;Unknown	low200k_humans_Viruses_Hug_HadzaGD_seq_7167468	Caudoviricetes;Unknown	competitive	Two targets
200k_humans_Viruses_Hug_MGV_seq_7409	Caudoviricetes;Unknown	low200k_humans_Viruses_Hug_HadzaGD_seq_7194877	Caudoviricetes;Unknown	competitive	One target
200k_humans_Viruses_Hug_MGV_seq_7409	Caudoviricetes;Unknown	low200k_humans_Viruses_Hug_MGV_seq_7286785	Caudoviricetes;Unknown	competitive	Two targets
200k_humans_Viruses_Hug_MGV_seq_7409	Caudoviricetes;Unknown	low200k_humans_Viruses_Hug_MGV_seq_7308935	Caudoviricetes;Unknown	competitive	One target
200k_humans_Viruses_Hug_MGV_seq_7409	Caudoviricetes;Unknown	low200k_humans_Viruses_Hug_MGV_seq_7310642	Caudoviricetes;Unknown	competitive	Two targets
200k_humans_Viruses_Hug_MGV_seq_7409	Caudoviricetes;Unknown	low200k_humans_Viruses_Hug_MGV_seq_7339206	Caudoviricetes;Unknown	competitive	One target
200k_humans_Viruses_Hug_MGV_seq_7409	Caudoviricetes;Unknown	low200k_humans_Viruses_Hug_MGV_seq_7340039	Caudoviricetes;Unknown	competitive	One target
[truncated: 262,884+ more rows]
