# Supplementary material for: Comprehensive analysis of phage genomes from diverse environments reveals their diversity, potential applications, and interactions with hosts and other phages
Source: Front Microbiol. 2025 Nov 19;16:1686402. doi: 10.3389/fmicb.2025.1686402 (PMC12676247; doi:10.3389/fmicb.2025.1686402)
Supplement: Supplementary file 8 [file Table_7.xlsx]

## Sheet: TableS5
Table S7. The distribution of CRISPR-Cas systems (n = 299) for phage genomes in this study.
contig_ids	CRISPR-Cas system type
200k_humans_Viruses_Hug_CHGV_seq_6005	CAS_Class1-Subtype-I-C_1
200k_humans_Viruses_Hug_CHGV_seq_6028	CAS_Class1-Subtype-I-C_1
200k_humans_Viruses_Hug_CeDGV_seq_6465	CAS_Class2-Subtype-II-C_1
200k_humans_Viruses_Hug_CeDGV_seq_6466	CAS_Class2-Subtype-II-C_1
200k_humans_Viruses_Hug_CeDGV_seq_6471	CAS_Class2-Subtype-II-C_1
200k_humans_Viruses_Hug_GVD_seq_6737	CAS_Class1-Subtype-I-C_1
200k_humans_Viruses_Hug_HadzaGD_seq_6796	CAS_Class1-Subtype-I-C_1
200k_humans_Viruses_Hug_HadzaGD_seq_6800	CAS_Class1-Subtype-I-C_1
200k_humans_Viruses_Hug_HadzaGD_seq_6927	CAS_Class1-Subtype-III-A_1
200k_humans_Viruses_Hug_HadzaGD_seq_6990	CAS_Class1-Subtype-I-C_1
200k_humans_Viruses_Hug_HadzaGD_seq_6993	CAS_Class1-Subtype-I-C_1
200k_humans_Viruses_Hug_HadzaGD_seq_7046	CAS_Class1-Subtype-I-C_1
200k_humans_Viruses_Hug_HadzaGD_seq_7093	CAS_Class1-Subtype-I-C_1
200k_humans_Viruses_Hug_HadzaGD_seq_7095	CAS_Class1-Subtype-I-C_1
200k_humans_Viruses_Hug_HadzaGD_seq_7125	CAS_Class1-Subtype-III-A_1
200k_humans_Viruses_Hug_HadzaGD_seq_7139	CAS_Class1-Subtype-I-C_1
200k_humans_Viruses_Hug_HadzaGD_seq_7149	CAS_Class1-Subtype-I-C_1
200k_humans_Viruses_Hug_HadzaGD_seq_7178	CAS_Class1-Subtype-III-A_1
200k_humans_Viruses_Hug_HadzaGD_seq_7180	CAS_Class1-Subtype-I-C_1
200k_humans_Viruses_Hug_HadzaGD_seq_7222	CAS_Class1-Subtype-I-C_1
200k_humans_Viruses_Hug_HadzaGD_seq_7225	CAS_Class1-Subtype-I-C_1
200k_humans_Viruses_Hug_HadzaGD_seq_7229	CAS_Class1-Subtype-I-C_1
200k_humans_Viruses_Hug_HadzaGD_seq_7242	CAS_Class1-Subtype-I-C_1
200k_humans_Viruses_Hug_HadzaGD_seq_7252	CAS_Class1-Subtype-I-C_1
200k_humans_Viruses_Hug_HadzaGD_seq_7295	CAS_Class1-Subtype-I-C_1
200k_humans_Viruses_Hug_HadzaGD_seq_7318	CAS_Class1-Subtype-I-C_1
200k_humans_Viruses_Hug_MGV_seq_7396	CAS_Class1-Subtype-I-C_1
200k_humans_Viruses_Hug_MGV_seq_7409	CAS_Class1-Subtype-I-C_1
200k_humans_Viruses_Hug_MGV_seq_7410	CAS_Class1-Subtype-I-C_1
200k_humans_Viruses_Hug_MGV_seq_7411	CAS_Class1-Subtype-I-C_1
200k_humans_Viruses_Hug_MGV_seq_7412	CAS_Class1-Subtype-I-C_1
200k_humans_Viruses_Hug_MGV_seq_7413	CAS_Class1-Subtype-I-C_1
200k_humans_Viruses_Hug_MGV_seq_7416	CAS_Class1-Subtype-I-C_1
200k_humans_Viruses_Hug_MGV_seq_7417	CAS_Class1-Subtype-I-C_1
200k_humans_Viruses_Hug_MGV_seq_7418	CAS_Class1-Subtype-I-C_1
200k_humans_Viruses_Hug_MGV_seq_7420	CAS_Class1-Subtype-I-C_1
200k_humans_Viruses_Hug_MGV_seq_7459	CAS_Class1-Subtype-I-C_1
200k_humans_Viruses_Hug_MGV_seq_7489	CAS_Class1-Subtype-I-C_1
200k_humans_Viruses_Hug_MGV_seq_7501	CAS_Class1-Subtype-I-C_1
200k_humans_Viruses_Hug_MGV_seq_7552	CAS_Class2-Subtype-II-C_1
200k_humans_Viruses_Hug_MGV_seq_7555	CAS_Class2-Subtype-II-C_1
200k_humans_Viruses_Hug_MGV_seq_7557	CAS_Class2-Subtype-II-C_1
200k_humans_Viruses_Hug_MGV_seq_7611	CAS_Class2-Subtype-II-C_1
200k_humans_Viruses_Hug_MGV_seq_7626	CAS_Cluster_1
200k_humans_Viruses_Hug_MGV_seq_7627	CAS_Cluster_1
200k_humans_Viruses_Hug_MGV_seq_7679	CAS_Class1-Subtype-I-C_1
200k_humans_Viruses_Hug_MGV_seq_7690	CAS_Cluster_1
200k_humans_Viruses_Hug_MGV_seq_7695	CAS_Class2-Subtype-II-C_1
200k_humans_Viruses_Hug_MGV_seq_7708	CAS_Class2-Subtype-II-C_1
200k_humans_Viruses_Hug_MGV_seq_7712	CAS_Class2-Subtype-II-C_1
200k_humans_Viruses_Hug_MGV_seq_7737	CAS_Class2-Subtype-II-C_1
200k_humans_Viruses_Hug_MGV_seq_7742	CAS_Class2-Subtype-II-C_1
200k_humans_Viruses_Hug_MGV_seq_7743	CAS_Class1-Subtype-I-C_1
200k_humans_Viruses_Hug_MGV_seq_7764	CAS_Class1-Subtype-I-C_1
200k_humans_Viruses_Hug_MGV_seq_7765	CAS_Class1-Subtype-I-C_1
200k_humans_Viruses_Hug_MGV_seq_7798	CAS_Class1-Subtype-I-B_1
200k_humans_Viruses_Hug_MGV_seq_7799	CAS_Class1-Subtype-I-C_1
200k_humans_Viruses_Hug_MGV_seq_7834	CAS_Class1-Subtype-I-C_1
200k_humans_Viruses_Hug_MGV_seq_7952	CAS_Class1-Subtype-I-C_1
200k_humans_Viruses_Hug_MGV_seq_7964	CAS_Class1-Subtype-I-C_1
200k_humans_Viruses_Hug_MGV_seq_7965	CAS_Class1-Subtype-I-C_1
200k_humans_Viruses_Hug_MGV_seq_7986	CAS_Class1-Subtype-I-C_1
200k_humans_Viruses_Hug_MGV_seq_7991	CAS_Class1-Subtype-I-C_1
200k_humans_Viruses_Hug_MGV_seq_7998	CAS_Class1-Subtype-I-C_1
200k_humans_Viruses_Hug_MGV_seq_8004	CAS_Class1-Subtype-I-C_1
200k_humans_Viruses_Hug_MGV_seq_8008	CAS_Class1-Subtype-I-C_1
200k_humans_Viruses_Hug_MGV_seq_8010	CAS_Class1-Subtype-I-C_1
200k_humans_Viruses_Hug_MGV_seq_8017	CAS_Class1-Subtype-I-C_1
200k_humans_Viruses_Hug_MGV_seq_8018	CAS_Class1-Subtype-I-C_1
200k_humans_Viruses_Hug_MGV_seq_8023	CAS_Class1-Subtype-I-C_1
200k_humans_Viruses_Hug_MGV_seq_8065	CAS_Class2-Subtype-II-C_1
200k_humans_Viruses_Hug_MGV_seq_8068	CAS_Class2-Subtype-II-C_1
200k_humans_Viruses_Hug_MGV_seq_8099	CAS_Class1-Subtype-I-C_1
200k_ocean_Viruses_Oce_MTVGD_seq_8119	CAS_Class1-Subtype-I-E_1
200k_pigguts_Viruses_Ang_PGV_seq_8986	CAS_Class1-Subtype-I-E_1
200k_pigguts_Viruses_Ang_PGV_seq_9076	CAS_Class1-Subtype-I-E_1
200k_pigguts_Viruses_Ang_PGV_seq_9281	CAS_Class1-Subtype-I-C_1
200k_pigguts_Viruses_Ang_PVD_seq_9619	CAS_Class1-Subtype-I-C_1
200k_pigguts_Viruses_Ang_PVD_seq_9634	CAS_Class1-Subtype-I-C_1
200k_pigguts_Viruses_Ang_PVD_seq_9652	CAS_Class1-Subtype-I-C_1
200k_pigguts_Viruses_Ang_PVD_seq_9660	CAS_Class1-Subtype-I-E_1
200k_pigguts_Viruses_Ang_PVD_seq_9673	CAS_Class1-Subtype-I-B_1
200k_pigguts_Viruses_Ang_other-pigs_seq_11184	CAS_Class1-Subtype-I-C_1
200k_refdb_Proviruses_Ref_Refdb_seq_966	CAS_Class1-Subtype-I-E_1
200k_refdb_Proviruses_Ref_Refdb_seq_2852	CAS_Class1-Subtype-I-C_1
200k_refdb_Proviruses_Ref_Refdb_seq_3871	CAS_Class1-Subtype-I-C_1
200k_refdb_Viruses_Ref_Refdb_seq_11	CAS_Class1-Subtype-I-C_1
200k_refdb_Viruses_Ref_Refdb_seq_68	CAS_Class2-Subtype-II-C_1
200k_refdb_Viruses_Ref_Refdb_seq_214	CAS_Class1-Subtype-I-E_1
200k_refdb_Viruses_Ref_Refdb_seq_336	CAS_Class1-Subtype-I-C_1
200k_refdb_Viruses_Ref_Refdb_seq_359	CAS_Class1-Subtype-I-C_1
200k_refdb_Viruses_Ref_Refdb_seq_408	CAS_Class1-Subtype-I-C_1
200k_refdb_Viruses_Ref_Refdb_seq_548	CAS_Class2-Subtype-II-C_1
200k_refdb_Viruses_Ref_Refdb_seq_560	CAS_Class1-Subtype-I-E_1
200k_refdb_Viruses_Ref_Refdb_seq_563	CAS_Class1-Subtype-IV-B_1
200k_refdb_Viruses_Ref_Refdb_seq_1020	CAS_Class2-Subtype-II-C_1
200k_refdb_Viruses_Ref_Refdb_seq_1021	CAS_Class2-Subtype-II-C_1
200k_refdb_Viruses_Ref_Refdb_seq_1106	CAS_Class1-Subtype-I-C_1
200k_refdb_Viruses_Ref_Refdb_seq_1253	CAS_Class1-Subtype-I-C_1
200k_refdb_Viruses_Ref_Refdb_seq_1633	CAS_Class2-Subtype-II-C_1
200k_refdb_Viruses_Ref_Refdb_seq_1712	CAS_Class1-Subtype-I-B_1
200k_refdb_Viruses_Ref_Refdb_seq_2512	CAS_Class1-Subtype-I-C_1
200k_refdb_Viruses_Ref_Refdb_seq_2563	CAS_Class1-Subtype-I-E_1
200k_refdb_Viruses_Ref_Refdb_seq_2651	CAS_Class2-Subtype-II-C_1
200k_refdb_Viruses_Ref_Refdb_seq_2652	CAS_Cluster_1
200k_refdb_Viruses_Ref_Refdb_seq_2697	CAS_Class1-Subtype-I-C_1
200k_refdb_Viruses_Ref_Refdb_seq_2885	CAS_Class2-Subtype-II-C_1
200k_refdb_Viruses_Ref_Refdb_seq_3004	CAS_Class2-Subtype-II-C_1
200k_refdb_Viruses_Ref_Refdb_seq_3008	CAS_Class1-Subtype-I-C_1
200k_refdb_Viruses_Ref_Refdb_seq_3187	CAS_Class1-Subtype-I-C_1
200k_refdb_Viruses_Ref_Refdb_seq_3450	CAS_Class1-Subtype-I-C_1
200k_refdb_Viruses_Ref_Refdb_seq_3517	CAS_Class1-Subtype-I-C_1
200k_refdb_Viruses_Ref_Refdb_seq_3588	CAS_Class1-Subtype-I-C_1
200k_refdb_Viruses_Ref_Refdb_seq_3671	CAS_Class1-Subtype-I-C_1
200k_refdb_Viruses_Ref_Refdb_seq_3885	CAS_Class1-Subtype-I-E_1
200k_refdb_Viruses_Ref_Refdb_seq_3947	CAS_Class1-Subtype-I-E_1
200k_refdb_Viruses_Ref_Refdb_seq_4028	CAS_Class2-Subtype-II-C_1
200k_refdb_Viruses_Ref_Refdb_seq_4193	CAS_Class1-Subtype-I-C_1
200k_refdb_Viruses_Ref_Refdb_seq_4226	CAS_Class1-Subtype-I-F_1
200k_refdb_Viruses_Ref_Refdb_seq_4423	CAS_Class1-Subtype-I-C_1
200k_refdb_Viruses_Ref_Refdb_seq_4638	CAS_Class1-Subtype-I-C_1
200k_refdb_Viruses_Ref_Refdb_seq_4638	CAS_Class1-Subtype-I-E_2
200k_refdb_Viruses_Ref_Refdb_seq_4728	CAS_Class1-Subtype-I-E_1
200k_refdb_Viruses_Ref_Refdb_seq_4752	CAS_Class1-Subtype-I-C_1
200k_refdb_Viruses_Ref_Refdb_seq_4823	CAS_Class1-Subtype-I-E_1
200k_refdb_Viruses_Ref_Refdb_seq_4930	CAS_Class2-Subtype-II-C_1
200k_refdb_Viruses_Ref_Refdb_seq_5211	CAS_Cluster_1
200k_refdb_Viruses_Ref_Refdb_seq_5214	CAS_Class2-Subtype-II-C_1
200k_refdb_Viruses_Ref_Refdb_seq_5354	CAS_Class1-Subtype-I-E_1
200k_refdb_Viruses_Ref_Refdb_seq_5396	CAS_Class1-Subtype-I-C_1
200k_refdb_Viruses_Ref_Refdb_seq_5580	CAS_Class2-Subtype-II-C_1
200k_refdb_Viruses_Ref_Refdb_seq_5619	CAS_Class1-Subtype-I-B_1
200k_refdb_Viruses_Ref_Refdb_seq_5870	CAS_Class1-Subtype-I-E_1
200k_refdb_Viruses_Ref_Refdb_seq_5982	CAS_Class1-Subtype-I-E_1
200k_rumens_Proviruses_Ang_RVD_seq_9900	CAS_Class1-Subtype-I-E_1
200k_rumens_Viruses_Ang_RVD_seq_9887	CAS_Class1-Subtype-I-E_1
200k_rumens_Viruses_Ang_RVD_seq_10092	CAS_Class1-Subtype-I-E_1
200k_rumens_Viruses_Ang_RVD_seq_10223	CAS_Class1-Subtype-I-E_1
200k_rumens_Viruses_Ang_RVD_seq_10369	CAS_Class1-Subtype-I-F_1
200k_rumens_Viruses_Ang_RVD_seq_10407	CAS_Class1-Subtype-I-E_1
200k_rumens_Viruses_Ang_RVD_seq_10470	CAS_Class1-Subtype-I-E_1
200k_rumens_Viruses_Ang_RVD_seq_10471	CAS_Class1-Subtype-I-E_1
200k_rumens_Viruses_Ang_RVD_seq_10656	CAS_Class1-Subtype-I-E_1
200k_unknown_Viruses_Unk_CLEVD_seq_6169	CAS_Class1-Subtype-I-F_1
200k_unknown_Viruses_Unk_CLEVD_seq_6215	CAS_Class1-Subtype-I-B_1
200k_unknown_Viruses_Unk_CLEVD_seq_6280	CAS_Class1-Subtype-I-C_1
200k_unknown_Viruses_Unk_CLEVD_seq_6393	CAS_Cluster_1
200k_unknown_Viruses_Unk_CLEVD_seq_6457	CAS_Class1-Subtype-I-C_1
200k_unknown_Viruses_Unk_CLEVD_seq_6458	CAS_Class1-Subtype-I-C_1
low200k_humans_Viruses_Hug_CHGV_seq_6771776	CAS_Class1-Subtype-I-B_1
low200k_humans_Viruses_Hug_ELGV_seq_9557043	CAS_Class1-Subtype-I-B_1
low200k_humans_Viruses_Hug_ELGV_seq_9589901	CAS_Class1-Subtype-I-E_1
low200k_humans_Viruses_Hug_GPD_seq_7068367	CAS_Class1-Subtype-I-F_1
low200k_humans_Viruses_Hug_GPD_seq_7119593	CAS_Class2-Subtype-II-C_1
low200k_humans_Viruses_Hug_GVD_seq_7141430	CAS_Class1-Subtype-I-C_1
low200k_humans_Viruses_Hug_HadzaGD_seq_7152967	CAS_Class1-Subtype-I-B_1
low200k_humans_Viruses_Hug_HadzaGD_seq_7153001	CAS_Class1-Subtype-I-C_1
low200k_humans_Viruses_Hug_HadzaGD_seq_7153482	CAS_Class1-Subtype-I-C_1
low200k_humans_Viruses_Hug_HadzaGD_seq_7153665	CAS_Class1-Subtype-I-C_1
low200k_humans_Viruses_Hug_HadzaGD_seq_7154270	CAS_Class1-Subtype-I-B_1
low200k_humans_Viruses_Hug_HadzaGD_seq_7155415	CAS_Class1-Subtype-I-C_1
low200k_humans_Viruses_Hug_HadzaGD_seq_7155582	CAS_Class1-Subtype-I-C_1
low200k_humans_Viruses_Hug_HadzaGD_seq_7156481	CAS_Class1-Subtype-I-C_1
low200k_humans_Viruses_Hug_HadzaGD_seq_7156509	CAS_Class1-Subtype-I-C_1
low200k_humans_Viruses_Hug_HadzaGD_seq_7156575	CAS_Class1-Subtype-I-B_1
low200k_humans_Viruses_Hug_HadzaGD_seq_7161529	CAS_Class1-Subtype-I-B_1
low200k_humans_Viruses_Hug_HadzaGD_seq_7167468	CAS_Class1-Subtype-I-C_1
low200k_humans_Viruses_Hug_HadzaGD_seq_7172130	CAS_Class1-Subtype-I-C_1
low200k_humans_Viruses_Hug_HadzaGD_seq_7182938	CAS_Class1-Subtype-I-C_1
low200k_humans_Viruses_Hug_HadzaGD_seq_7184648	CAS_Class1-Subtype-I-C_1
low200k_humans_Viruses_Hug_HadzaGD_seq_7185069	CAS_Class1-Subtype-I-C_1
low200k_humans_Viruses_Hug_HadzaGD_seq_7188062	CAS_Class1-Subtype-I-C_1
low200k_humans_Viruses_Hug_HadzaGD_seq_7189179	CAS_Class1-Subtype-I-C_1
low200k_humans_Viruses_Hug_HadzaGD_seq_7190269	CAS_Class1-Subtype-I-C_1
low200k_humans_Viruses_Hug_HadzaGD_seq_7190269	CAS_Class1-Subtype-I-C_2
low200k_humans_Viruses_Hug_HadzaGD_seq_7193443	CAS_Class1-Subtype-I-B_1
low200k_humans_Viruses_Hug_HadzaGD_seq_7194079	CAS_Class1-Subtype-I-B_1
low200k_humans_Viruses_Hug_HadzaGD_seq_7194281	CAS_Class1-Subtype-I-A_1
low200k_humans_Viruses_Hug_HadzaGD_seq_7195355	CAS_Class1-Subtype-I-C_1
low200k_humans_Viruses_Hug_MGV_seq_7252389	CAS_Class2-Subtype-II-C_1
low200k_humans_Viruses_Hug_MGV_seq_7257561	CAS_Class1-Subtype-I-B_1
low200k_humans_Viruses_Hug_MGV_seq_7286785	CAS_Class1-Subtype-I-C_1
low200k_humans_Viruses_Hug_MGV_seq_7286859	CAS_Class1-Subtype-I-C_1
low200k_humans_Viruses_Hug_MGV_seq_7308866	CAS_Class1-Subtype-I-C_1
low200k_humans_Viruses_Hug_MGV_seq_7308909	CAS_Class1-Subtype-I-C_1
low200k_humans_Viruses_Hug_MGV_seq_7308935	CAS_Class1-Subtype-I-C_1
low200k_humans_Viruses_Hug_MGV_seq_7310642	CAS_Class1-Subtype-I-C_1
low200k_humans_Viruses_Hug_MGV_seq_7310764	CAS_Class1-Subtype-I-C_1
low200k_humans_Viruses_Hug_MGV_seq_7318521	CAS_Class2-Subtype-II-C_1
low200k_humans_Viruses_Hug_MGV_seq_7339206	CAS_Class1-Subtype-I-C_1
low200k_humans_Viruses_Hug_MGV_seq_7340039	CAS_Class1-Subtype-I-C_1
low200k_humans_Viruses_Hug_MGV_seq_7340089	CAS_Class1-Subtype-I-C_1
low200k_humans_Viruses_Hug_MGV_seq_7340119	CAS_Class1-Subtype-I-C_1
low200k_humans_Viruses_Hug_MGV_seq_7357129	CAS_Class1-Subtype-I-C_1
low200k_humans_Viruses_Hug_MGV_seq_7359784	CAS_Class1-Subtype-I-C_1
low200k_humans_Viruses_Hug_MGV_seq_7359945	CAS_Class1-Subtype-I-C_1
low200k_humans_Viruses_Hug_MGV_seq_7359968	CAS_Class1-Subtype-I-C_1
low200k_humans_Viruses_Hug_MGV_seq_7360008	CAS_Class1-Subtype-I-C_1
low200k_humans_Viruses_Hug_MGV_seq_7360014	CAS_Class1-Subtype-I-C_1
low200k_humans_Viruses_Hug_MGV_seq_7360018	CAS_Class1-Subtype-I-C_1
low200k_humans_Viruses_Hug_MGV_seq_7360019	CAS_Class1-Subtype-I-C_1
low200k_humans_Viruses_Hug_MGV_seq_7374727	CAS_Class1-Subtype-I-C_1
low200k_humans_Viruses_Hug_MGV_seq_7374770	CAS_Class1-Subtype-I-C_1
low200k_humans_Viruses_Hug_MGV_seq_7396847	CAS_Class2-Subtype-II-C_1
low200k_pigguts_Viruses_Ang_PGV_seq_8073045	CAS_Class1-Subtype-I-B_1
low200k_pigguts_Viruses_Ang_PGV_seq_8081864	CAS_Class1-Subtype-I-B_1
low200k_pigguts_Viruses_Ang_PVD_seq_8310617	CAS_Class1-Subtype-I-C_1
low200k_pigguts_Viruses_Ang_PVD_seq_8543593	CAS_Class1-Subtype-IV-D_1
low200k_pigguts_Viruses_Ang_PVD_seq_8548866	CAS_Class1-Subtype-I-B_1
low200k_pigguts_Viruses_Ang_other-pigs_seq_9190365	CAS_Class1-Subtype-I-C_1
low200k_refdb_Viruses_Ref_Refdb_seq_23450	CAS_Class1-Subtype-I-C_1
low200k_refdb_Viruses_Ref_Refdb_seq_156614	CAS_Class1-Subtype-I-B_1
low200k_refdb_Viruses_Ref_Refdb_seq_167514	CAS_Class1-Subtype-I-C_1
low200k_refdb_Viruses_Ref_Refdb_seq_400897	CAS_Class1-Subtype-I-E_1
low200k_refdb_Viruses_Ref_Refdb_seq_445568	CAS_Class2-Subtype-II-C_1
low200k_refdb_Viruses_Ref_Refdb_seq_711440	CAS_Class1-Subtype-I-C_1
low200k_refdb_Viruses_Ref_Refdb_seq_901068	CAS_Class1-Subtype-I-E_1
low200k_refdb_Viruses_Ref_Refdb_seq_1186073	CAS_Class1-Subtype-I-F_1
low200k_refdb_Viruses_Ref_Refdb_seq_1711608	CAS_Class1-Subtype-I-B_1
low200k_refdb_Viruses_Ref_Refdb_seq_1727362	CAS_Class1-Subtype-I-B_1
low200k_refdb_Viruses_Ref_Refdb_seq_1784940	CAS_Class1-Subtype-IV-B_1
low200k_refdb_Viruses_Ref_Refdb_seq_2056827	CAS_Class1-Subtype-I-F_1
low200k_refdb_Viruses_Ref_Refdb_seq_2056832	CAS_Class1-Subtype-I-F_1
low200k_refdb_Viruses_Ref_Refdb_seq_2056833	CAS_Class1-Subtype-I-F_1
low200k_refdb_Viruses_Ref_Refdb_seq_2056835	CAS_Class1-Subtype-I-F_1
low200k_refdb_Viruses_Ref_Refdb_seq_2056836	CAS_Class1-Subtype-I-F_1
low200k_refdb_Viruses_Ref_Refdb_seq_2056838	CAS_Class1-Subtype-I-F_1
low200k_refdb_Viruses_Ref_Refdb_seq_2056839	CAS_Class1-Subtype-I-F_1
low200k_refdb_Viruses_Ref_Refdb_seq_2056842	CAS_Class1-Subtype-I-F_1
low200k_refdb_Viruses_Ref_Refdb_seq_2056844	CAS_Class1-Subtype-I-F_1
low200k_refdb_Viruses_Ref_Refdb_seq_2056845	CAS_Class1-Subtype-I-F_1
low200k_refdb_Viruses_Ref_Refdb_seq_2056846	CAS_Class1-Subtype-I-F_1
low200k_refdb_Viruses_Ref_Refdb_seq_2056847	CAS_Class1-Subtype-I-F_1
low200k_refdb_Viruses_Ref_Refdb_seq_2056848	CAS_Class1-Subtype-I-F_1
low200k_refdb_Viruses_Ref_Refdb_seq_2056849	CAS_Class1-Subtype-I-F_1
low200k_refdb_Viruses_Ref_Refdb_seq_2056850	CAS_Class1-Subtype-I-F_1
low200k_refdb_Viruses_Ref_Refdb_seq_2056851	CAS_Class1-Subtype-I-F_1
low200k_refdb_Viruses_Ref_Refdb_seq_2056852	CAS_Class1-Subtype-I-F_1
low200k_refdb_Viruses_Ref_Refdb_seq_2056853	CAS_Class1-Subtype-I-F_1
low200k_refdb_Viruses_Ref_Refdb_seq_2056854	CAS_Class1-Subtype-I-F_1
low200k_refdb_Viruses_Ref_Refdb_seq_2056855	CAS_Class1-Subtype-I-F_1
low200k_refdb_Viruses_Ref_Refdb_seq_2056856	CAS_Class1-Subtype-I-F_1
low200k_refdb_Viruses_Ref_Refdb_seq_2056857	CAS_Class1-Subtype-I-F_1
low200k_refdb_Viruses_Ref_Refdb_seq_2056858	CAS_Class1-Subtype-I-F_1
low200k_refdb_Viruses_Ref_Refdb_seq_2056859	CAS_Class1-Subtype-I-F_1
low200k_refdb_Viruses_Ref_Refdb_seq_2056860	CAS_Class1-Subtype-I-F_1
low200k_refdb_Viruses_Ref_Refdb_seq_2056861	CAS_Class1-Subtype-I-F_1
low200k_refdb_Viruses_Ref_Refdb_seq_2056862	CAS_Class1-Subtype-I-F_1
low200k_refdb_Viruses_Ref_Refdb_seq_2056863	CAS_Class1-Subtype-I-F_1
low200k_refdb_Viruses_Ref_Refdb_seq_2056864	CAS_Class1-Subtype-I-F_1
low200k_refdb_Viruses_Ref_Refdb_seq_2056865	CAS_Class1-Subtype-I-F_1
low200k_refdb_Viruses_Ref_Refdb_seq_2056873	CAS_Class1-Subtype-I-F_1
low200k_refdb_Viruses_Ref_Refdb_seq_2056875	CAS_Class1-Subtype-I-F_1
low200k_refdb_Viruses_Ref_Refdb_seq_2056876	CAS_Class1-Subtype-I-F_1
low200k_refdb_Viruses_Ref_Refdb_seq_2056881	CAS_Class1-Subtype-I-F_1
low200k_refdb_Viruses_Ref_Refdb_seq_2056882	CAS_Class1-Subtype-I-F_1
low200k_refdb_Viruses_Ref_Refdb_seq_2056883	CAS_Class1-Subtype-I-F_1
low200k_refdb_Viruses_Ref_Refdb_seq_2056885	CAS_Class1-Subtype-I-F_1
low200k_refdb_Viruses_Ref_Refdb_seq_2056890	CAS_Class1-Subtype-I-F_1
low200k_refdb_Viruses_Ref_Refdb_seq_2056891	CAS_Class1-Subtype-I-F_1
low200k_refdb_Viruses_Ref_Refdb_seq_2056892	CAS_Class1-Subtype-I-F_1
low200k_refdb_Viruses_Ref_Refdb_seq_2056897	CAS_Class1-Subtype-I-F_1
low200k_refdb_Viruses_Ref_Refdb_seq_2056898	CAS_Class1-Subtype-I-F_1
low200k_refdb_Viruses_Ref_Refdb_seq_2096028	CAS_Class1-Subtype-I-C_1
low200k_refdb_Viruses_Ref_Refdb_seq_2142168	CAS_Class1-Subtype-I-C_1
low200k_refdb_Viruses_Ref_Refdb_seq_2330817	CAS_Class1-Subtype-I-C_1
low200k_refdb_Viruses_Ref_Refdb_seq_2350702	CAS_Class2-Subtype-V-I_1
low200k_refdb_Viruses_Ref_Refdb_seq_2368182	CAS_Class1-Subtype-I-C_1
low200k_refdb_Viruses_Ref_Refdb_seq_2778659	CAS_Class2-Subtype-II-C_1
low200k_refdb_Viruses_Ref_Refdb_seq_3131612	CAS_Class1-Subtype-I-E_1
low200k_refdb_Viruses_Ref_Refdb_seq_3329971	CAS_Class1-Subtype-I-F_1
low200k_refdb_Viruses_Ref_Refdb_seq_3468129	CAS_Class1-Subtype-I-C_1
low200k_refdb_Viruses_Ref_Refdb_seq_3561238	CAS_Class1-Subtype-I-F_1
low200k_refdb_Viruses_Ref_Refdb_seq_3561241	CAS_Class1-Subtype-I-F_1
low200k_refdb_Viruses_Ref_Refdb_seq_3758795	CAS_Class1-Subtype-I-C_1
low200k_refdb_Viruses_Ref_Refdb_seq_4137511	CAS_Class1-Subtype-I-E_1
low200k_refdb_Viruses_Ref_Refdb_seq_4677781	CAS_Class1-Subtype-I-B_1
low200k_refdb_Viruses_Ref_Refdb_seq_4828314	CAS_Class1-Subtype-I-C_1
low200k_refdb_Viruses_Ref_Refdb_seq_5289136	CAS_Class1-Subtype-I-E_1
low200k_refdb_Viruses_Ref_Refdb_seq_5300508	CAS_Class1-Subtype-IV-B_1
low200k_refdb_Viruses_Ref_Refdb_seq_5382660	CAS_Class1-Subtype-I-F_1
low200k_refdb_Viruses_Ref_Refdb_seq_5387958	CAS_Class2-Subtype-II-C_1
low200k_refdb_Viruses_Ref_Refdb_seq_5576353	CAS_Class1-Subtype-I-E_1
low200k_refdb_Viruses_Ref_Refdb_seq_5828152	CAS_Class1-Subtype-I-B_1
low200k_refdb_Viruses_Ref_Refdb_seq_5854992	CAS_Class1-Subtype-I-B_1
low200k_refdb_Viruses_Ref_Refdb_seq_5894741	CAS_Class1-Subtype-I-E_1
low200k_refdb_Viruses_Ref_Refdb_seq_5969306	CAS_Class1-Subtype-I-C_1
low200k_refdb_Viruses_Ref_Refdb_seq_6350743	CAS_Class1-Subtype-I-C_1
low200k_refdb_Viruses_Ref_Refdb_seq_6456804	CAS_Class1-Subtype-I-C_1
low200k_refdb_Viruses_Ref_Refdb_seq_6521158	CAS_Class1-Subtype-I-C_1
low200k_refdb_Viruses_Ref_Refdb_seq_6634941	CAS_Class1-Subtype-IV-B_1
low200k_refdb_Viruses_Ref_Refdb_seq_6654277	CAS_Class1-Subtype-I-C_1
low200k_rumens_Viruses_Ang_RVD_seq_8737892	CAS_Class2-Subtype-V-A_1
low200k_rumens_Viruses_Ang_RVD_seq_8764608	CAS_Class2-Subtype-V-A_1
low200k_rumens_Viruses_Ang_RVD_seq_8828490	CAS_Class1-Subtype-I-B_1
low200k_unknown_Viruses_Unk_EVP_seq_6836447	CAS_Class1-Subtype-I-C_1
low200k_unknown_Viruses_Unk_EVP_seq_6902729	CAS_Class1-Subtype-I-E_1
low200k_unknown_Viruses_Unk_UVAB_seq_8880176	CAS_Class1-Subtype-IV-A_1
low200k_unknown_Viruses_Unk_UVAB_seq_8988498	CAS_Class1-Subtype-I-B_1
