# Supplementary material for: Comprehensive analysis of phage genomes from diverse environments reveals their diversity, potential applications, and interactions with hosts and other phages
Source: Front Microbiol. 2025 Nov 19;16:1686402. doi: 10.3389/fmicb.2025.1686402 (PMC12676247; doi:10.3389/fmicb.2025.1686402)
Supplement: Supplementary file 9 [file Table_8.xlsx]

## Sheet: TableS6
Table S8. The distribution of CRISPR-Cas systems (n = 30,222) for hosts targeted phages in this study
MAG_ids	MAG_fragement_ids	CRISPR-Cas systems
BMXFF04-meta.155	BMXFF04-meta.155@BMXFF04-meta_802508	Class2-Subtype-II-C_1
GCA_000687975.1	GCA_000687975.1@JIAB01000001.1	Class1-Subtype-I-C_1
GCA_002405475.1	GCA_002405475.1@DHLX01000018.1	Class1-Subtype-I-E_1
GCA_016709675.1	GCA_016709675.1@JADJMH010000013.1	Class1-Subtype-III-D_1
GCA_017447865.1	GCA_017447865.1@JAFSMO010000055.1	Class1-Subtype-I-E_1
GCA_900768465.1	GCA_900768465.1@CAAGCY010000013.1	Class2-Subtype-II-C_1
GCA_902796035.1	GCA_902796035.1@CADBNR010000063.1	Class2-Subtype-II-C_1
GCA_905233345.1	GCA_905233345.1@CAJODQ010000003.1	Cluster_1
GCF_000166775.1	GCF_000166775.1@NC_014720.1	Class1-Subtype-I-B_1
GCF_000166775.1	GCF_000166775.1@NC_014720.1	Class1-Subtype-I-B_2
GCF_000166775.1	GCF_000166775.1@NC_014720.1	Class1-Subtype-III-A_3
GCF_000166775.1	GCF_000166775.1@NC_014720.1	Class1-Subtype-III-B_4
GCF_000236805.1	GCF_000236805.1@NZ_AGFX01000041.1	Class1-Subtype-I-B_1
GCF_000739455.1	GCF_000739455.1@NZ_CP009211.1	Class1-Subtype-I-G_1
GCF_000940805.1	GCF_000940805.1@NZ_CP007142.1	Class1-Subtype-I-F_1
GCF_000940805.1	GCF_000940805.1@NZ_CP007142.1	Class1-Subtype-III-B_2
GCF_001279525.1	GCF_001279525.1@NZ_LGDY01000102.1	Class1-Subtype-I-E_1
GCF_001696615.3	GCF_001696615.3@NZ_CP032279.1	Class1-Subtype-I-F_1
GCF_003050785.1	GCF_003050785.1@NZ_QAOH01000002.1	Class2-Subtype-II-C_1
GCF_003946095.1	GCF_003946095.1@NZ_RHOD01000007.1	Class1-Subtype-I-E_1
GCF_004341245.1	GCF_004341245.1@NZ_SLWY01000006.1	Class1-Subtype-I-E_1
GCF_005405145.1	GCF_005405145.1@NZ_BJDM01000001.1	Class2-Subtype-II-A_1
GCF_010669225.1	GCF_010669225.1@NZ_CP048627.1	Class1-Subtype-I-B_1
GCF_013343115.1	GCF_013343115.1@NZ_CP054570.1	Class2-Subtype-II-A_1
GCF_014229645.1	GCF_014229645.1@NZ_JAATOD010000001.1	Class1-Subtype-I-B_1
GCF_015207205.1	GCF_015207205.1@NZ_JADEXH010000008.1	Class1-Subtype-III-D_1
GCF_018069805.1	GCF_018069805.1@NZ_JAGPYN010000001.1	Class1-Subtype-I-C_1
GCF_900070325.1	GCF_900070325.1@NZ_LN879430.1	Class1-Subtype-I-C_1
GCF_900143745.1	GCF_900143745.1@NZ_FRFG01000037.1	Class1-Subtype-I-F_1
GCF_900456775.1	GCF_900456775.1@NZ_UAUL01000011.1	Class1-Subtype-I-B_1
MGYG000000045	MGYG000000045@MGYG000000045_5	Class1-Subtype-III-A_1
MGYG000000249	MGYG000000249@MGYG000000249_3	Class1-Subtype-I-C_1
MGYG000001364	MGYG000001364@MGYG000001364_16	Class1-Subtype-I-C_1
MGYG000002472	MGYG000002472@MGYG000002472_1	Class2-Subtype-II-A_1
MGYG000003899	MGYG000003899@MGYG000003899_1	Class1-Subtype-I-E_1
MGYG000004904	MGYG000004904@MGYG000004904_4	Class1-Subtype-I-B_1
MGYG000009870	MGYG000009870@MGYG000009870_1	Class2-Subtype-II-A_1
MGYG000010479	MGYG000010479@MGYG000010479_1	Class2-Subtype-II-A_1
MGYG000012298	MGYG000012298@MGYG000012298_1	Class2-Subtype-II-A_1
MGYG000012597	MGYG000012597@MGYG000012597_3	Class2-Subtype-II-A_1
MGYG000012909	MGYG000012909@MGYG000012909_7	Class2-Subtype-II-C_1
MGYG000015403	MGYG000015403@MGYG000015403_1	Class2-Subtype-II-A_1
MGYG000017230	MGYG000017230@MGYG000017230_1	Class1-Subtype-I-B_1
MGYG000017230	MGYG000017230@MGYG000017230_1	Class1-Subtype-III-A_2
MGYG000019030	MGYG000019030@MGYG000019030_1	Class1-Subtype-I-B_1
MGYG000021728	MGYG000021728@MGYG000021728_6	Class1-Subtype-I-C_1
MGYG000024579	MGYG000024579@MGYG000024579_1	Class2-Subtype-V-A_1
MGYG000025216	MGYG000025216@MGYG000025216_1	Class2-Subtype-II-A_1
MGYG000025743	MGYG000025743@MGYG000025743_1	Class1-Subtype-I-B_1
MGYG000025743	MGYG000025743@MGYG000025743_1	Class1-Subtype-III-A_2
MGYG000028965	MGYG000028965@MGYG000028965_5	Class1-Subtype-I-E_1
MGYG000032423	MGYG000032423@MGYG000032423_10	Class2-Subtype-II-A_1
MGYG000032744	MGYG000032744@MGYG000032744_1	Class1-Subtype-III-B_1
MGYG000036160	MGYG000036160@MGYG000036160_36	Class2-Subtype-V-A_1
MGYG000036484	MGYG000036484@MGYG000036484_62	Class2-Subtype-II-A_1
MGYG000037676	MGYG000037676@MGYG000037676_10	Class1-Subtype-I-C_1
MGYG000038230	MGYG000038230@MGYG000038230_2	Class1-Subtype-I-B_1
MGYG000039342	MGYG000039342@MGYG000039342_1	Class2-Subtype-II-C_1
MGYG000039628	MGYG000039628@MGYG000039628_69	Class1-Subtype-I-C_1
MGYG000039940	MGYG000039940@MGYG000039940_18	Class1-Subtype-I-B_1
MGYG000040567	MGYG000040567@MGYG000040567_1	Class1-Subtype-I-C_1
MGYG000043075	MGYG000043075@MGYG000043075_3	Class1-Subtype-I-E_1
MGYG000046170	MGYG000046170@MGYG000046170_2	Class1-Subtype-I-B_1
MGYG000049117	MGYG000049117@MGYG000049117_4	Class1-Subtype-I-E_1
MGYG000049432	MGYG000049432@MGYG000049432_4	Class1-Subtype-III-D_1
MGYG000051213	MGYG000051213@MGYG000051213_14	Class1-Subtype-I-C_1
MGYG000058060	MGYG000058060@MGYG000058060_8	Class1-Subtype-I-E_1
MGYG000059297	MGYG000059297@MGYG000059297_2	Class2-Subtype-II-C_1
MGYG000062762	MGYG000062762@MGYG000062762_2	Class2-Subtype-II-A_1
MGYG000063084	MGYG000063084@MGYG000063084_69	Class2-Subtype-II-C_1
MGYG000063428	MGYG000063428@MGYG000063428_1	Class1-Subtype-III-A_1
MGYG000066551	MGYG000066551@MGYG000066551_39	Class2-Subtype-II-A_1
MGYG000067035	MGYG000067035@MGYG000067035_9	Class1-Subtype-I-C_1
MGYG000068189	MGYG000068189@MGYG000068189_22	Class1-Subtype-I-B_1
MGYG000071369	MGYG000071369@MGYG000071369_2	Class2-Subtype-II-A_1
MGYG000071716	MGYG000071716@MGYG000071716_2	Class1-Subtype-III-A_1
MGYG000072574	MGYG000072574@MGYG000072574_6	Class2-Subtype-II-A_1
MGYG000072848	MGYG000072848@MGYG000072848_1	Class1-Subtype-I-B_1
MGYG000073108	MGYG000073108@MGYG000073108_14	Class1-Subtype-I-E_1
MGYG000083054	MGYG000083054@MGYG000083054_41	Class2-Subtype-II-A_1
MGYG000089309	MGYG000089309@MGYG000089309_2	Class2-Subtype-VI-A_1
MGYG000089880	MGYG000089880@MGYG000089880_2	Class1-Subtype-I-C_1
MGYG000093143	MGYG000093143@MGYG000093143_3	Class1-Subtype-I-C_1
MGYG000095266	MGYG000095266@MGYG000095266_6	Class1-Subtype-I-C_1
MGYG000095525	MGYG000095525@MGYG000095525_7	Class1-Subtype-III-A_1
MGYG000097036	MGYG000097036@MGYG000097036_4	Class2-Subtype-II-A_1
MGYG000098540	MGYG000098540@MGYG000098540_1	Class1-Subtype-I-C_1
MGYG000100727	MGYG000100727@MGYG000100727_12	Class1-Subtype-I-C_1
MGYG000100996	MGYG000100996@MGYG000100996_2	Class1-Subtype-I-E_1
MGYG000103939	MGYG000103939@MGYG000103939_2	Class2-Subtype-II-A_1
MGYG000104801	MGYG000104801@MGYG000104801_1	Class1-Subtype-III-A_1
MGYG000105627	MGYG000105627@MGYG000105627_2	Class1-Subtype-I-C_1
MGYG000109704	MGYG000109704@MGYG000109704_15	Class1-Subtype-I-B_1
MGYG000110655	MGYG000110655@MGYG000110655_7	Class1-Subtype-I-C_1
MGYG000110947	MGYG000110947@MGYG000110947_1	Class1-Subtype-I-C_1
MGYG000116353	MGYG000116353@MGYG000116353_10	Class1-Subtype-I-C_1
MGYG000117559	MGYG000117559@MGYG000117559_1	Class2-Subtype-II-A_1
MGYG000123032	MGYG000123032@MGYG000123032_7	Class1-Subtype-I-C_1
MGYG000123353	MGYG000123353@MGYG000123353_1	Class1-Subtype-I-E_1
MGYG000124928	MGYG000124928@MGYG000124928_1	Class1-Subtype-I-B_1
MGYG000128076	MGYG000128076@MGYG000128076_31	Class1-Subtype-I-B_1
MGYG000130843	MGYG000130843@MGYG000130843_3	Class1-Subtype-I-B_1
MGYG000135782	MGYG000135782@MGYG000135782_2	Class1-Subtype-I-C_1
MGYG000137836	MGYG000137836@MGYG000137836_198	Class2-Subtype-II-A_1
MGYG000142811	MGYG000142811@MGYG000142811_2	Class1-Subtype-I-E_1
MGYG000143091	MGYG000143091@MGYG000143091_1	Class1-Subtype-I-B_1
MGYG000143091	MGYG000143091@MGYG000143091_1	Class1-Subtype-I-B_2
MGYG000143091	MGYG000143091@MGYG000143091_1	Class1-Subtype-I-B_3
MGYG000145243	MGYG000145243@MGYG000145243_57	Class1-Subtype-I-E_1
MGYG000150866	MGYG000150866@MGYG000150866_4	Class1-Subtype-I-C_1
MGYG000151361	MGYG000151361@MGYG000151361_1	Class1-Subtype-I-F_1
MGYG000154495	MGYG000154495@MGYG000154495_7	Class1-Subtype-III-A_1
MGYG000154818	MGYG000154818@MGYG000154818_7	Class2-Subtype-V-A_1
MGYG000155433	MGYG000155433@MGYG000155433_2	Class2-Subtype-II-A_1
MGYG000156935	MGYG000156935@MGYG000156935_19	Class2-Subtype-V-A_1
MGYG000160020	MGYG000160020@MGYG000160020_1	Class1-Subtype-I-E_1
MGYG000161867	MGYG000161867@MGYG000161867_4	Class1-Subtype-I-C_1
MGYG000163627	MGYG000163627@MGYG000163627_4	Class2-Subtype-II-A_1
MGYG000165699	MGYG000165699@MGYG000165699_1	Class1-Subtype-I-C_1
MGYG000166331	MGYG000166331@MGYG000166331_3	Class1-Subtype-I-C_1
MGYG000168666	MGYG000168666@MGYG000168666_2	Class2-Subtype-V-A_1
MGYG000169857	MGYG000169857@MGYG000169857_8	Class1-Subtype-I-C_1
MGYG000171591	MGYG000171591@MGYG000171591_4	Class1-Subtype-I-B_1
MGYG000178105	MGYG000178105@MGYG000178105_2	Class1-Subtype-I-E_1
MGYG000182322	MGYG000182322@MGYG000182322_9	Class1-Subtype-I-B_1
MGYG000183187	MGYG000183187@MGYG000183187_1	Class1-Subtype-I-C_1
MGYG000184654	MGYG000184654@MGYG000184654_6	Class2-Subtype-II-A_1
MGYG000187467	MGYG000187467@MGYG000187467_2	Class1-Subtype-III-A_1
MGYG000188124	MGYG000188124@MGYG000188124_1	Class2-Subtype-II-A_1
MGYG000189425	MGYG000189425@MGYG000189425_1	Class1-Subtype-I-E_1
MGYG000192630	MGYG000192630@MGYG000192630_5	Class1-Subtype-I-C_1
MGYG000193278	MGYG000193278@MGYG000193278_4	Class2-Subtype-II-A_1
MGYG000194160	MGYG000194160@MGYG000194160_3	Class1-Subtype-I-E_1
MGYG000194762	MGYG000194762@MGYG000194762_7	Class1-Subtype-I-B_1
MGYG000196911	MGYG000196911@MGYG000196911_3	Class1-Subtype-I-B_1
MGYG000197777	MGYG000197777@MGYG000197777_5	Class1-Subtype-I-C_1
MGYG000199029	MGYG000199029@MGYG000199029_6	Class1-Subtype-I-C_1
MGYG000199317	MGYG000199317@MGYG000199317_2	Class1-Subtype-I-C_1
MGYG000199935	MGYG000199935@MGYG000199935_9	Class1-Subtype-I-E_1
MGYG000200531	MGYG000200531@MGYG000200531_6	Class2-Subtype-II-C_1
MGYG000202100	MGYG000202100@MGYG000202100_2	Class1-Subtype-I-C_1
MGYG000210560	MGYG000210560@MGYG000210560_1	Class2-Subtype-II-C_1
MGYG000211229	MGYG000211229@MGYG000211229_37	Class1-Subtype-I-E_1
MGYG000217541	MGYG000217541@MGYG000217541_3	Class1-Subtype-I-C_1
MGYG000221156	MGYG000221156@MGYG000221156_2	Class2-Subtype-II-A_1
MGYG000221725	MGYG000221725@MGYG000221725_5	Class1-Subtype-I-C_1
MGYG000222321	MGYG000222321@MGYG000222321_1	Class1-Subtype-I-E_1
MGYG000224992	MGYG000224992@MGYG000224992_1	Class1-Subtype-I-B_1
MGYG000227122	MGYG000227122@MGYG000227122_9	Class2-Subtype-II-A_1
MGYG000227437	MGYG000227437@MGYG000227437_3	Class1-Subtype-I-B_1
MGYG000228882	MGYG000228882@MGYG000228882_60	Class1-Subtype-I-E_1
MGYG000229470	MGYG000229470@MGYG000229470_13	Class1-Subtype-I-E_1
MGYG000233131	MGYG000233131@MGYG000233131_10	Class1-Subtype-III-B_1
MGYG000234334	MGYG000234334@MGYG000234334_2	Class1-Subtype-III-A_1
MGYG000235935	MGYG000235935@MGYG000235935_2	Class1-Subtype-III-A_1
MGYG000237234	MGYG000237234@MGYG000237234_2	Class1-Subtype-I-B_1
MGYG000242087	MGYG000242087@MGYG000242087_1	Class1-Subtype-I-E_1
MGYG000244318	MGYG000244318@MGYG000244318_2	Class1-Subtype-I-E_1
MGYG000246637	MGYG000246637@MGYG000246637_5	Class2-Subtype-II-A_1
MGYG000248186	MGYG000248186@MGYG000248186_10	Class2-Subtype-II-C_1
MGYG000250318	MGYG000250318@MGYG000250318_17	Class1-Subtype-I-C_1
MGYG000250318	MGYG000250318@MGYG000250318_17	Class1-Subtype-I-C_2
MGYG000250318	MGYG000250318@MGYG000250318_17	Class1-Subtype-III-D_3
MGYG000251625	MGYG000251625@MGYG000251625_5	Class1-Subtype-I-E_1
MGYG000252612	MGYG000252612@MGYG000252612_2	Class1-Subtype-I-F_1
MGYG000252612	MGYG000252612@MGYG000252612_2	Class1-Subtype-III-A_2
MGYG000257255	MGYG000257255@MGYG000257255_1	Cluster_1
MGYG000260745	MGYG000260745@MGYG000260745_1	Class1-Subtype-III-A_1
MGYG000262858	MGYG000262858@MGYG000262858_1	Class1-Subtype-I-B_1
MGYG000263691	MGYG000263691@MGYG000263691_47	Class2-Subtype-II-C_1
MGYG000264335	MGYG000264335@MGYG000264335_1	Class2-Subtype-II-A_1
MGYG000264925	MGYG000264925@MGYG000264925_7	Class2-Subtype-II-A_1
MGYG000267115	MGYG000267115@MGYG000267115_10	Class1-Subtype-I-E_1
MGYG000269583	MGYG000269583@MGYG000269583_1	Class2-Subtype-II-C_1
MGYG000273712	MGYG000273712@MGYG000273712_3	Class1-Subtype-III-A_1
MGYG000274585	MGYG000274585@MGYG000274585_12	Class1-Subtype-I-B_1
MGYG000275139	MGYG000275139@MGYG000275139_4	Class2-Subtype-II-A_1
MGYG000276644	MGYG000276644@MGYG000276644_2	Class2-Subtype-II-A_1
MGYG000277248	MGYG000277248@MGYG000277248_2	Class1-Subtype-I-C_1
MGYG000279099	MGYG000279099@MGYG000279099_49	Class1-Subtype-I-C_1
MGYG000280393	MGYG000280393@MGYG000280393_12	Class2-Subtype-II-A_1
MGYG000280711	MGYG000280711@MGYG000280711_1	Class1-Subtype-I-B_1
MGYG000282786	MGYG000282786@MGYG000282786_4	Class2-Subtype-II-C_1
MGYG000284186	MGYG000284186@MGYG000284186_7	Class2-Subtype-II-C_1
MGYG000286206	MGYG000286206@MGYG000286206_5	Class2-Subtype-II-C_1
MGYG000288026	MGYG000288026@MGYG000288026_2	Class2-Subtype-II-A_1
MGYG000288377	MGYG000288377@MGYG000288377_8	Class1-Subtype-I-B_1
SWMF01-meta.89	SWMF01-meta.89@SWMF01-meta_507198	Class1-Subtype-I-C_1
GCA_000751295.2	GCA_000751295.2@CCMO02000002.1	Class1-Subtype-I-C_1
GCA_002786915.1	GCA_002786915.1@PCUV01000114.1	Class1-Subtype-I-C_1
GCA_016712625.1	GCA_016712625.1@JADJQQ010000030.1	Class1-Subtype-III-A_1
GCA_016712625.1	GCA_016712625.1@JADJQQ010000030.1	Class1-Subtype-III-A_2
GCA_902768125.1	GCA_902768125.1@CACXKA010000006.1	Class2-Subtype-II-C_1
GCF_000010185.1	GCF_000010185.1@NC_010376.1	Class2-Subtype-II-A_1
GCF_000239275.1	GCF_000239275.1@NZ_JH417599.1	Class1-Subtype-I-F_1
GCF_000744375.1	GCF_000744375.1@NZ_JQLU01000005.1	Class1-Subtype-I-B_1
GCF_001295365.1	GCF_001295365.1@NZ_CP012712.1	Class1-Subtype-I-B_1
GCF_001295365.1	GCF_001295365.1@NZ_CP012712.1	Class1-Subtype-III-B_2
GCF_001487105.1	GCF_001487105.1@NZ_LN913001.1	Class1-Subtype-I-B_1
GCF_001598795.1	GCF_001598795.1@NZ_BCZP01000003.1	Class1-Subtype-I-C_1
GCF_002252155.1	GCF_002252155.1@NZ_NEFD01000001.1	Class1-Subtype-I-F_1
GCF_003641185.1	GCF_003641185.1@NZ_CP032757.1	Class1-Subtype-I-E_1
GCF_003946555.1	GCF_003946555.1@NZ_RHOO01000003.1	Class2-Subtype-II-A_1
GCF_004342285.1	GCF_004342285.1@NZ_SMCV01000009.1	Class1-Subtype-I-F_1
GCF_005497185.1	GCF_005497185.1@NZ_RJTN01000006.1	Class1-Subtype-I-E_1
GCF_011046735.1	GCF_011046735.1@NZ_CP049258.1	Class1-Subtype-I-E_1
GCF_011046735.1	GCF_011046735.1@NZ_CP049258.1	Class1-Subtype-I-E_2
GCF_011046735.1	GCF_011046735.1@NZ_CP049258.1	Class1-Subtype-IV-A_3
GCF_013394795.1	GCF_013394795.1@NZ_JABXYU010000004.1	Class1-Subtype-I-B_1
GCF_014281125.1	GCF_014281125.1@NZ_JACOEA010000001.1	Class1-Subtype-I-C_1
GCF_900091545.1	GCF_900091545.1@NZ_LT607411.1	Class1-Subtype-I-C_1
GCF_900155655.1	GCF_900155655.1@NZ_LT706987.1	Class2-Subtype-V-A_1
GCF_900573985.1	GCF_900573985.1@NZ_UWOK01000002.1	Class1-Subtype-III-A_1
GCF_900573985.1	GCF_900573985.1@NZ_UWOK01000002.1	Class1-Subtype-IV-E_2
MGYG000000062	MGYG000000062@MGYG000000062_1	Class1-Subtype-I-B_1
MGYG000001392	MGYG000001392@MGYG000001392_1	Class1-Subtype-I-B_1
MGYG000001745	MGYG000001745@MGYG000001745_10	Class1-Subtype-I-B_1
MGYG000002492	MGYG000002492@MGYG000002492_1	Class1-Subtype-I-C_1
MGYG000002882	MGYG000002882@MGYG000002882_7	Class1-Subtype-I-C_1
MGYG000007976	MGYG000007976@MGYG000007976_36	Class1-Subtype-I-E_1
MGYG000008945	MGYG000008945@MGYG000008945_12	Class2-Subtype-II-A_1
MGYG000011120	MGYG000011120@MGYG000011120_1	Class1-Subtype-I-C_1
MGYG000011403	MGYG000011403@MGYG000011403_6	Class1-Subtype-I-B_1
MGYG000012013	MGYG000012013@MGYG000012013_1	Class1-Subtype-I-C_1
MGYG000013517	MGYG000013517@MGYG000013517_1	Class1-Subtype-I-E_1
MGYG000016330	MGYG000016330@MGYG000016330_1	Class1-Subtype-I-C_1
MGYG000018431	MGYG000018431@MGYG000018431_1	Class1-Subtype-I-C_1
MGYG000020293	MGYG000020293@MGYG000020293_2	Class1-Subtype-I-E_1
MGYG000020578	MGYG000020578@MGYG000020578_1	Class1-Subtype-I-C_1
MGYG000022431	MGYG000022431@MGYG000022431_3	Class1-Subtype-I-E_1
MGYG000023384	MGYG000023384@MGYG000023384_9	Class1-Subtype-I-C_1
MGYG000024598	MGYG000024598@MGYG000024598_3	Class2-Subtype-II-C_1
MGYG000025233	MGYG000025233@MGYG000025233_71	Class2-Subtype-II-A_1
MGYG000026079	MGYG000026079@MGYG000026079_136	Class1-Subtype-I-E_1
MGYG000027307	MGYG000027307@MGYG000027307_5	Class1-Subtype-I-C_1
MGYG000028660	MGYG000028660@MGYG000028660_3	Class1-Subtype-I-E_1
MGYG000029930	MGYG000029930@MGYG000029930_2	Class1-Subtype-I-E_1
MGYG000035273	MGYG000035273@MGYG000035273_1	Class2-Subtype-II-C_1
MGYG000036530	MGYG000036530@MGYG000036530_4	Class1-Subtype-I-B_1
MGYG000037093	MGYG000037093@MGYG000037093_1	Class1-Subtype-I-B_1
MGYG000038270	MGYG000038270@MGYG000038270_3	Class1-Subtype-I-C_1
MGYG000042148	MGYG000042148@MGYG000042148_1	Class2-Subtype-II-A_1
MGYG000043416	MGYG000043416@MGYG000043416_3	Class2-Subtype-II-A_1
MGYG000045875	MGYG000045875@MGYG000045875_1	Class2-Subtype-II-C_1
MGYG000047118	MGYG000047118@MGYG000047118_1	Class2-Subtype-II-C_1
MGYG000050340	MGYG000050340@MGYG000050340_2	Class1-Subtype-I-B_1
MGYG000051532	MGYG000051532@MGYG000051532_13	Class1-Subtype-I-C_1
MGYG000053887	MGYG000053887@MGYG000053887_1	Class2-Subtype-V-A_1
MGYG000057193	MGYG000057193@MGYG000057193_3	Class1-Subtype-I-C_1
MGYG000058091	MGYG000058091@MGYG000058091_2	Class2-Subtype-V-A_1
MGYG000059693	MGYG000059693@MGYG000059693_2	Class1-Subtype-I-C_1
MGYG000061483	MGYG000061483@MGYG000061483_5	Class2-Subtype-II-A_1
MGYG000062467	MGYG000062467@MGYG000062467_5	Class1-Subtype-I-E_1
MGYG000067059	MGYG000067059@MGYG000067059_1	Class2-Subtype-II-A_1
MGYG000068819	MGYG000068819@MGYG000068819_5	Class2-Subtype-II-A_1
MGYG000069850	MGYG000069850@MGYG000069850_2	Class1-Subtype-I-C_1
MGYG000070440	MGYG000070440@MGYG000070440_9	Class2-Subtype-II-A_1
MGYG000073764	MGYG000073764@MGYG000073764_1	Class1-Subtype-I-E_1
MGYG000076438	MGYG000076438@MGYG000076438_2	Cluster_1
MGYG000077315	MGYG000077315@MGYG000077315_9	Class1-Subtype-I-C_1
MGYG000081223	MGYG000081223@MGYG000081223_2	Class2-Subtype-II-A_1
MGYG000082769	MGYG000082769@MGYG000082769_7	Class2-Subtype-V-A_1
MGYG000083076	MGYG000083076@MGYG000083076_59	Class2-Subtype-II-C_1
MGYG000087930	MGYG000087930@MGYG000087930_1	Class1-Subtype-I-F_1
MGYG000087930	MGYG000087930@MGYG000087930_1	Class1-Subtype-III-A_2
MGYG000088242	MGYG000088242@MGYG000088242_1	Class2-Subtype-II-A_1
MGYG000095295	MGYG000095295@MGYG000095295_2	Class1-Subtype-I-C_1
MGYG000102434	MGYG000102434@MGYG000102434_56	Class1-Subtype-I-F_1
MGYG000106294	MGYG000106294@MGYG000106294_3	Class2-Subtype-V-A_1
MGYG000107914	MGYG000107914@MGYG000107914_6	Class2-Subtype-II-A_1
MGYG000109435	MGYG000109435@MGYG000109435_16	Class1-Subtype-I-E_1
MGYG000116631	MGYG000116631@MGYG000116631_2	Class2-Subtype-II-C_1
MGYG000118773	MGYG000118773@MGYG000118773_62	Class1-Subtype-I-E_1
MGYG000120305	MGYG000120305@MGYG000120305_3	Class1-Subtype-I-C_1
MGYG000121276	MGYG000121276@MGYG000121276_1	Class1-Subtype-I-E_1
MGYG000123371	MGYG000123371@MGYG000123371_5	Class1-Subtype-I-C_1
MGYG000123730	MGYG000123730@MGYG000123730_1	Class1-Subtype-I-B_1
MGYG000124961	MGYG000124961@MGYG000124961_4	Class1-Subtype-III-A_1
MGYG000126833	MGYG000126833@MGYG000126833_7	Class2-Subtype-II-A_1
MGYG000127125	MGYG000127125@MGYG000127125_2	Class2-Subtype-II-A_1
MGYG000131865	MGYG000131865@MGYG000131865_7	Class1-Subtype-I-C_1
MGYG000131865	MGYG000131865@MGYG000131865_7	Class1-Subtype-I-E_2
MGYG000132168	MGYG000132168@MGYG000132168_1	Class2-Subtype-II-A_1
MGYG000132775	MGYG000132775@MGYG000132775_2	Class1-Subtype-I-E_1
MGYG000137598	MGYG000137598@MGYG000137598_6	Class2-Subtype-II-A_1
MGYG000137857	MGYG000137857@MGYG000137857_200	Class1-Subtype-I-E_1
MGYG000139837	MGYG000139837@MGYG000139837_3	Class1-Subtype-I-C_1
MGYG000140122	MGYG000140122@MGYG000140122_1	Class2-Subtype-II-C_1
MGYG000142261	MGYG000142261@MGYG000142261_7	Class1-Subtype-I-C_1
MGYG000142842	MGYG000142842@MGYG000142842_2	Class2-Subtype-II-C_1
MGYG000143675	MGYG000143675@MGYG000143675_5	Class2-Subtype-II-A_1
MGYG000144977	MGYG000144977@MGYG000144977_3	Class1-Subtype-I-E_1
MGYG000144977	MGYG000144977@MGYG000144977_3	Class1-Subtype-III-B_2
MGYG000154522	MGYG000154522@MGYG000154522_2	Class2-Subtype-II-A_1
MGYG000155474	MGYG000155474@MGYG000155474_9	Class2-Subtype-II-C_1
MGYG000158230	MGYG000158230@MGYG000158230_5	Class2-Subtype-II-A_1
MGYG000163361	MGYG000163361@MGYG000163361_14	Class1-Subtype-I-E_1
MGYG000165121	MGYG000165121@MGYG000165121_4	Class1-Subtype-I-B_1
MGYG000169573	MGYG000169573@MGYG000169573_4	Class1-Subtype-I-C_1
MGYG000173808	MGYG000173808@MGYG000173808_2	Class2-Subtype-II-A_1
MGYG000174458	MGYG000174458@MGYG000174458_14	Class2-Subtype-II-A_1
MGYG000177784	MGYG000177784@MGYG000177784_20	Class1-Subtype-I-C_1
MGYG000178746	MGYG000178746@MGYG000178746_1	Class2-Subtype-II-A_1
MGYG000182358	MGYG000182358@MGYG000182358_3	Class2-Subtype-II-C_1
MGYG000185871	MGYG000185871@MGYG000185871_2	Class1-Subtype-I-C_1
MGYG000189462	MGYG000189462@MGYG000189462_5	Class2-Subtype-II-C_1
MGYG000191712	MGYG000191712@MGYG000191712_2	Class1-Subtype-I-B_1
MGYG000192050	MGYG000192050@MGYG000192050_3	Class1-Subtype-I-E_1
MGYG000192955	MGYG000192955@MGYG000192955_9	Class2-Subtype-II-C_1
MGYG000196341	MGYG000196341@MGYG000196341_7	Class1-Subtype-I-E_1
MGYG000196954	MGYG000196954@MGYG000196954_1	Class2-Subtype-II-A_1
MGYG000199329	MGYG000199329@MGYG000199329_11	Class1-Subtype-III-A_1
MGYG000201240	MGYG000201240@MGYG000201240_1	Class1-Subtype-I-B_1
MGYG000203457	MGYG000203457@MGYG000203457_3	Class2-Subtype-II-A_1
MGYG000206337	MGYG000206337@MGYG000206337_2	Class2-Subtype-II-C_1
MGYG000206607	MGYG000206607@MGYG000206607_3	Class2-Subtype-VI-D_1
MGYG000206879	MGYG000206879@MGYG000206879_4	Class2-Subtype-II-A_1
MGYG000207149	MGYG000207149@MGYG000207149_2	Class1-Subtype-I-C_1
MGYG000208718	MGYG000208718@MGYG000208718_12	Class1-Subtype-I-C_1
MGYG000209004	MGYG000209004@MGYG000209004_4	Class2-Subtype-II-A_1
MGYG000212808	MGYG000212808@MGYG000212808_3	Class2-Subtype-II-A_1
MGYG000214288	MGYG000214288@MGYG000214288_51	Class2-Subtype-II-C_1
MGYG000218733	MGYG000218733@MGYG000218733_9	Class1-Subtype-I-E_1
MGYG000219607	MGYG000219607@MGYG000219607_3	Class1-Subtype-I-F_1
MGYG000222354	MGYG000222354@MGYG000222354_145	Class1-Subtype-I-E_1
MGYG000223569	MGYG000223569@MGYG000223569_2	Class1-Subtype-I-C_1
MGYG000226248	MGYG000226248@MGYG000226248_38	Class2-Subtype-II-C_1
MGYG000226875	MGYG000226875@MGYG000226875_44	Class1-Subtype-I-E_1
MGYG000227159	MGYG000227159@MGYG000227159_5	Class2-Subtype-II-A_1
MGYG000230105	MGYG000230105@MGYG000230105_10	Class2-Subtype-V-A_1
MGYG000231357	MGYG000231357@MGYG000231357_2	Class1-Subtype-I-C_1
MGYG000231988	MGYG000231988@MGYG000231988_1	Class2-Subtype-V-A_1
MGYG000234379	MGYG000234379@MGYG000234379_4	Class1-Subtype-I-B_1
MGYG000237855	MGYG000237855@MGYG000237855_1	Class1-Subtype-I-E_1
MGYG000238159	MGYG000238159@MGYG000238159_5	Class2-Subtype-II-A_1
MGYG000239489	MGYG000239489@MGYG000239489_42	Cluster_1
MGYG000240999	MGYG000240999@MGYG000240999_2	Class2-Subtype-II-C_1
MGYG000241297	MGYG000241297@MGYG000241297_8	Class2-Subtype-II-C_1
MGYG000244027	MGYG000244027@MGYG000244027_8	Class1-Subtype-I-B_1
MGYG000244980	MGYG000244980@MGYG000244980_19	Class2-Subtype-II-A_1
MGYG000245813	MGYG000245813@MGYG000245813_117	Class1-Subtype-I-C_1
MGYG000246672	MGYG000246672@MGYG000246672_1	Class2-Subtype-II-C_1
MGYG000246967	MGYG000246967@MGYG000246967_1	Class1-Subtype-I-C_1
MGYG000249715	MGYG000249715@MGYG000249715_11	Class2-Subtype-II-C_1
MGYG000251353	MGYG000251353@MGYG000251353_1	Class1-Subtype-I-E_1
MGYG000252655	MGYG000252655@MGYG000252655_1	Class2-Subtype-V-A_1
MGYG000255419	MGYG000255419@MGYG000255419_3	Class1-Subtype-I-C_1
MGYG000258237	MGYG000258237@MGYG000258237_1	Class1-Subtype-I-C_1
MGYG000258237	MGYG000258237@MGYG000258237_1	Class1-Subtype-I-E_2
MGYG000262559	MGYG000262559@MGYG000262559_1	Class2-Subtype-V-A_1
MGYG000264699	MGYG000264699@MGYG000264699_3	Class2-Subtype-II-A_1
MGYG000268045	MGYG000268045@MGYG000268045_1	Class1-Subtype-I-E_1
MGYG000269006	MGYG000269006@MGYG000269006_1	Class1-Subtype-I-C_1
MGYG000269918	MGYG000269918@MGYG000269918_61	Class2-Subtype-II-A_1
MGYG000270798	MGYG000270798@MGYG000270798_2	Class2-Subtype-II-A_1
MGYG000272854	MGYG000272854@MGYG000272854_3	Class1-Subtype-III-A_1
MGYG000273464	MGYG000273464@MGYG000273464_121	Class1-Subtype-I-C_1
MGYG000274006	MGYG000274006@MGYG000274006_2	Class1-Subtype-I-E_1
MGYG000277624	MGYG000277624@MGYG000277624_123	Class1-Subtype-I-E_1
MGYG000278543	MGYG000278543@MGYG000278543_7	Class1-Subtype-I-C_1
MGYG000278810	MGYG000278810@MGYG000278810_1	Class2-Subtype-II-A_1
MGYG000280746	MGYG000280746@MGYG000280746_2	Class2-Subtype-II-A_1
MGYG000282807	MGYG000282807@MGYG000282807_2	Class2-Subtype-V-A_1
MGYG000283102	MGYG000283102@MGYG000283102_3	Class1-Subtype-III-A_1
MGYG000284212	MGYG000284212@MGYG000284212_3	Class1-Subtype-I-E_1
MGYG000284745	MGYG000284745@MGYG000284745_1	Class1-Subtype-I-C_1
MGYG000285009	MGYG000285009@MGYG000285009_1	Class1-Subtype-I-C_1
SWMF03-meta.30	SWMF03-meta.30@SWMF03-meta_80649	Class2-Subtype-II-C_1
GCA_001898415.1	GCA_001898415.1@MKTU01000017.1	Class1-Subtype-I-F_1
GCA_002839995.1	GCA_002839995.1@PGZC01000006.1	Class1-Subtype-I-C_1
GCA_004557505.1	GCA_004557505.1@SFGZ01000004.1	Class1-Subtype-I-E_1
GCA_014382585.1	GCA_014382585.1@JACNJL010000057.1	Cluster_1
GCA_016126655.1	GCA_016126655.1@CP065955.1	Class1-Subtype-I-E_1
GCA_016126655.1	GCA_016126655.1@CP065955.1	Class1-Subtype-I-E_2
GCA_016126655.1	GCA_016126655.1@CP065955.1	Class1-Subtype-III-A_3
GCA_017592775.1	GCA_017592775.1@JAGFNJ010000005.1	Class1-Subtype-III-A_1
GCA_900539325.1	GCA_900539325.1@UQCC01000006.1	Class2-Subtype-II-C_1
GCF_000016325.1	GCF_000016325.1@NC_009436.1	Class1-Subtype-I-F_1
GCF_000173815.1	GCF_000173815.1@NZ_ACCL02000003.1	Class1-Subtype-I-C_1
GCF_000242235.1	GCF_000242235.1@NZ_JH590863.1	Class1-Subtype-I-E_1
GCF_000620165.1	GCF_000620165.1@NZ_KK211085.1	Class1-Subtype-I-B_1
GCF_003097615.1	GCF_003097615.1@NZ_QCZG01000003.1	Class1-Subtype-I-B_1
GCF_003097615.1	GCF_003097615.1@NZ_QCZG01000003.1	Class1-Subtype-III-B_2
GCF_003343245.1	GCF_003343245.1@NZ_CP024901.1	Class1-Subtype-I-E_1
GCF_003343245.1	GCF_003343245.1@NZ_CP024901.1	Class1-Subtype-I-F_2
GCF_004345615.1	GCF_004345615.1@NZ_SLWK01000001.1	Class2-Subtype-II-C_1
GCF_005887115.1	GCF_005887115.1@NZ_PNCJ01000015.1	Class1-Subtype-I-C_1
GCF_011421455.1	GCF_011421455.1@NZ_WPCX01000001.1	Class1-Subtype-I-C_1
GCF_014322795.1	GCF_014322795.1@NZ_JAASTT010000004.1	Class2-Subtype-II-A_1
GCF_016906305.1	GCF_016906305.1@NZ_JADDOL010000002.1	Class1-Subtype-I-F_1
GCF_018408575.1	GCF_018408575.1@NZ_AP023418.1	Class1-Subtype-I-C_1
GCF_900635155.1	GCF_900635155.1@NZ_LR134002.1	Class1-Subtype-III-A_1
MGYG000000081	MGYG000000081@MGYG000000081_4	Class1-Subtype-I-E_1
MGYG000002284	MGYG000002284@MGYG000002284_3	Class1-Subtype-III-A_1
MGYG000002545	MGYG000002545@MGYG000002545_1	Class1-Subtype-I-C_1
MGYG000002545	MGYG000002545@MGYG000002545_1	Class1-Subtype-III-A_2
MGYG000009619	MGYG000009619@MGYG000009619_1	Class1-Subtype-III-A_1
MGYG000010855	MGYG000010855@MGYG000010855_1	Class1-Subtype-I-B_1
MGYG000011148	MGYG000011148@MGYG000011148_1	Class1-Subtype-III-D_1
MGYG000014166	MGYG000014166@MGYG000014166_2	Class1-Subtype-I-B_1
MGYG000015454	MGYG000015454@MGYG000015454_66	Class1-Subtype-III-A_1
MGYG000017596	MGYG000017596@MGYG000017596_3	Class2-Subtype-II-C_1
MGYG000024358	MGYG000024358@MGYG000024358_19	Class2-Subtype-V-A_1
MGYG000027697	MGYG000027697@MGYG000027697_1	Class2-Subtype-II-A_1
MGYG000034387	MGYG000034387@MGYG000034387_3	Class2-Subtype-II-A_1
MGYG000037437	MGYG000037437@MGYG000037437_4	Class1-Subtype-I-C_1
MGYG000040014	MGYG000040014@MGYG000040014_4	Cluster_1
MGYG000041510	MGYG000041510@MGYG000041510_8	Class1-Subtype-I-E_1
MGYG000042178	MGYG000042178@MGYG000042178_1	Class2-Subtype-II-C_1
MGYG000043130	MGYG000043130@MGYG000043130_9	Class1-Subtype-I-B_1
MGYG000045296	MGYG000045296@MGYG000045296_7	Class2-Subtype-II-A_1
MGYG000047142	MGYG000047142@MGYG000047142_4	Class2-Subtype-II-A_1
MGYG000053091	MGYG000053091@MGYG000053091_8	Class1-Subtype-I-C_1
MGYG000055693	MGYG000055693@MGYG000055693_48	Class1-Subtype-I-C_1
MGYG000056291	MGYG000056291@MGYG000056291_2	Class1-Subtype-III-A_1
MGYG000056900	MGYG000056900@MGYG000056900_11	Class1-Subtype-I-C_1
MGYG000058731	MGYG000058731@MGYG000058731_1	Class1-Subtype-I-E_1
MGYG000063496	MGYG000063496@MGYG000063496_3	Class2-Subtype-VI-B_1
MGYG000065698	MGYG000065698@MGYG000065698_5	Class2-Subtype-II-C_1
MGYG000068545	MGYG000068545@MGYG000068545_45	Class2-Subtype-II-A_1
MGYG000069103	MGYG000069103@MGYG000069103_24	Class1-Subtype-I-E_1
MGYG000073781	MGYG000073781@MGYG000073781_2	Class1-Subtype-I-E_1
MGYG000073781	MGYG000073781@MGYG000073781_2	Class1-Subtype-III-B_2
MGYG000074655	MGYG000074655@MGYG000074655_2	Class1-Subtype-I-C_1
MGYG000076730	MGYG000076730@MGYG000076730_2	Class1-Subtype-I-C_1
MGYG000077639	MGYG000077639@MGYG000077639_1	Class2-Subtype-II-C_1
MGYG000078248	MGYG000078248@MGYG000078248_2	Class1-Subtype-I-C_1
MGYG000078248	MGYG000078248@MGYG000078248_2	Class1-Subtype-I-E_2
MGYG000080372	MGYG000080372@MGYG000080372_17	Class2-Subtype-II-A_1
MGYG000082803	MGYG000082803@MGYG000082803_5	Class2-Subtype-II-A_1
MGYG000084007	MGYG000084007@MGYG000084007_2	Class2-Subtype-V-A_1
MGYG000086784	MGYG000086784@MGYG000086784_1	Class1-Subtype-I-C_1
MGYG000087629	MGYG000087629@MGYG000087629_6	Class2-Subtype-II-A_1
MGYG000088844	MGYG000088844@MGYG000088844_3	Class2-Subtype-V-A_1
MGYG000089100	MGYG000089100@MGYG000089100_7	Class2-Subtype-II-C_1
MGYG000094411	MGYG000094411@MGYG000094411_6	Class2-Subtype-II-A_1
MGYG000098598	MGYG000098598@MGYG000098598_9	Class2-Subtype-II-A_1
MGYG000103980	MGYG000103980@MGYG000103980_6	Class2-Subtype-VI-B_1
MGYG000110704	MGYG000110704@MGYG000110704_1	Class2-Subtype-II-A_1
MGYG000113079	MGYG000113079@MGYG000113079_1	Class2-Subtype-II-A_1
MGYG000113403	MGYG000113403@MGYG000113403_3	Class1-Subtype-I-E_1
MGYG000116118	MGYG000116118@MGYG000116118_3	Class1-Subtype-III-A_1
MGYG000118192	MGYG000118192@MGYG000118192_3	Class1-Subtype-I-C_1
MGYG000118489	MGYG000118489@MGYG000118489_1	Class2-Subtype-II-A_1
MGYG000121875	MGYG000121875@MGYG000121875_9	Class1-Subtype-I-C_1
MGYG000124311	MGYG000124311@MGYG000124311_1	Class1-Subtype-I-B_1
MGYG000126560	MGYG000126560@MGYG000126560_2	Class2-Subtype-II-A_1
MGYG000129972	MGYG000129972@MGYG000129972_2	Class2-Subtype-II-C_1
MGYG000134662	MGYG000134662@MGYG000134662_2	Class2-Subtype-VI-B_1
MGYG000137880	MGYG000137880@MGYG000137880_161	Class1-Subtype-I-C_1
MGYG000139309	MGYG000139309@MGYG000139309_1	Class1-Subtype-I-C_1
MGYG000141432	MGYG000141432@MGYG000141432_5	Class1-Subtype-III-A_1
MGYG000143132	MGYG000143132@MGYG000143132_11	Class1-Subtype-I-E_1
MGYG000144383	MGYG000144383@MGYG000144383_3	Class2-Subtype-II-C_1
MGYG000148033	MGYG000148033@MGYG000148033_25	Class2-Subtype-II-C_1
MGYG000148386	MGYG000148386@MGYG000148386_513	Class1-Subtype-I-E_1
MGYG000148683	MGYG000148683@MGYG000148683_6	Class1-Subtype-I-E_1
MGYG000149309	MGYG000149309@MGYG000149309_71	Class1-Subtype-I-E_1
MGYG000150296	MGYG000150296@MGYG000150296_4	Class1-Subtype-I-C_1
MGYG000150594	MGYG000150594@MGYG000150594_3	Class2-Subtype-II-C_1
MGYG000151720	MGYG000151720@MGYG000151720_3	Class2-Subtype-II-C_1
MGYG000152664	MGYG000152664@MGYG000152664_9	Class1-Subtype-I-C_1
MGYG000153236	MGYG000153236@MGYG000153236_4	Class2-Subtype-II-C_1
MGYG000157010	MGYG000157010@MGYG000157010_1	Class1-Subtype-III-A_1
MGYG000159454	MGYG000159454@MGYG000159454_3	Cluster_1
MGYG000160388	MGYG000160388@MGYG000160388_1	Class1-Subtype-I-G_1
MGYG000162504	MGYG000162504@MGYG000162504_8	Class1-Subtype-I-C_1
MGYG000162504	MGYG000162504@MGYG000162504_8	Class1-Subtype-I-E_2
MGYG000162820	MGYG000162820@MGYG000162820_1	Class1-Subtype-I-C_1
MGYG000167190	MGYG000167190@MGYG000167190_12	Class1-Subtype-I-B_1
MGYG000167817	MGYG000167817@MGYG000167817_1	Class1-Subtype-I-B_1
MGYG000172595	MGYG000172595@MGYG000172595_1	Class2-Subtype-II-A_1
MGYG000175403	MGYG000175403@MGYG000175403_3	Class1-Subtype-I-B_1
MGYG000176566	MGYG000176566@MGYG000176566_9	Class1-Subtype-I-G_1
MGYG000181771	MGYG000181771@MGYG000181771_2	Class1-Subtype-III-A_1
MGYG000182038	MGYG000182038@MGYG000182038_4	Class1-Subtype-I-C_1
MGYG000182038	MGYG000182038@MGYG000182038_4	Class1-Subtype-I-E_2
MGYG000182655	MGYG000182655@MGYG000182655_2	Class1-Subtype-I-C_1
MGYG000184176	MGYG000184176@MGYG000184176_21	Class2-Subtype-II-A_1
MGYG000184735	MGYG000184735@MGYG000184735_2	Class2-Subtype-II-C_1
MGYG000186903	MGYG000186903@MGYG000186903_3	Class1-Subtype-I-B_1
MGYG000189488	MGYG000189488@MGYG000189488_50	Class2-Subtype-II-C_1
MGYG000190158	MGYG000190158@MGYG000190158_7	Class1-Subtype-III-D_1
MGYG000190484	MGYG000190484@MGYG000190484_4	Class1-Subtype-I-B_1
MGYG000192380	MGYG000192380@MGYG000192380_1	Class1-Subtype-I-C_1
MGYG000193352	MGYG000193352@MGYG000193352_1	Class2-Subtype-II-A_1
MGYG000203789	MGYG000203789@MGYG000203789_2	Cluster_1
MGYG000207800	MGYG000207800@MGYG000207800_1	Class1-Subtype-I-C_1
MGYG000208131	MGYG000208131@MGYG000208131_1	Class1-Subtype-I-C_1
MGYG000213733	MGYG000213733@MGYG000213733_152	Class1-Subtype-I-E_1
MGYG000214007	MGYG000214007@MGYG000214007_8	Class1-Subtype-I-E_1
MGYG000220344	MGYG000220344@MGYG000220344_1	Class2-Subtype-V-A_1
MGYG000226614	MGYG000226614@MGYG000226614_1	Class1-Subtype-III-A_1
MGYG000233807	MGYG000233807@MGYG000233807_6	Class2-Subtype-II-C_1
MGYG000234422	MGYG000234422@MGYG000234422_1	Class1-Subtype-I-C_1
MGYG000239527	MGYG000239527@MGYG000239527_4	Class2-Subtype-II-A_1
MGYG000239798	MGYG000239798@MGYG000239798_104	Class2-Subtype-II-A_1
MGYG000241024	MGYG000241024@MGYG000241024_13	Class1-Subtype-I-B_1
MGYG000241600	MGYG000241600@MGYG000241600_1	Class1-Subtype-III-A_1
MGYG000245302	MGYG000245302@MGYG000245302_8	Class1-Subtype-III-A_1
MGYG000247608	MGYG000247608@MGYG000247608_10	Class2-Subtype-II-C_1
MGYG000247925	MGYG000247925@MGYG000247925_1	Class2-Subtype-V-A_1
MGYG000248836	MGYG000248836@MGYG000248836_26	Class1-Subtype-I-E_1
MGYG000250689	MGYG000250689@MGYG000250689_18	Class2-Subtype-II-C_1
MGYG000251679	MGYG000251679@MGYG000251679_29	Class1-Subtype-I-E_1
MGYG000254274	MGYG000254274@MGYG000254274_4	Class2-Subtype-V-A_1
MGYG000255720	MGYG000255720@MGYG000255720_5	Class1-Subtype-I-C_1
MGYG000259212	MGYG000259212@MGYG000259212_47	Class2-Subtype-II-B_1
MGYG000260803	MGYG000260803@MGYG000260803_1	Class1-Subtype-I-C_1
MGYG000260803	MGYG000260803@MGYG000260803_1	Class1-Subtype-I-E_2
MGYG000261949	MGYG000261949@MGYG000261949_1	Class1-Subtype-I-G_1
MGYG000267178	MGYG000267178@MGYG000267178_2	Class1-Subtype-I-C_1
MGYG000267513	MGYG000267513@MGYG000267513_3	Class2-Subtype-V-A_1
MGYG000269039	MGYG000269039@MGYG000269039_4	Class1-Subtype-III-D_1
MGYG000273758	MGYG000273758@MGYG000273758_1	Class2-Subtype-V-A_1
MGYG000274909	MGYG000274909@MGYG000274909_5	Class1-Subtype-I-B_1
MGYG000279185	MGYG000279185@MGYG000279185_24	Class1-Subtype-I-C_1
MGYG000283667	MGYG000283667@MGYG000283667_1	Class1-Subtype-I-C_1
MGYG000289381	MGYG000289381@MGYG000289381_3	Class1-Subtype-III-D_1
BMXFM08-meta.217	BMXFM08-meta.217@BMXFM08-meta_717388	Class2-Subtype-II-A_1
GCA_001282665.1	GCA_001282665.1@LN874948.1	Class1-Subtype-I-B_1
GCA_018267725.1	GCA_018267725.1@JAFDXY010000015.1	Class2-Subtype-II-C_1
GCA_018798885.1	GCA_018798885.1@CP076361.1	Class1-Subtype-I-C_1
GCA_902810075.1	GCA_902810075.1@LR778135.1	Class1-Subtype-I-C_1
GCA_902810075.1	GCA_902810075.1@LR778135.1	Class1-Subtype-I-C_2
GCF_000020625.1	GCF_000020625.1@NC_011059.1	Class1-Subtype-I-E_1
GCF_000020625.1	GCF_000020625.1@NC_011059.1	Class1-Subtype-III-C_2
GCF_000175615.1	GCF_000175615.1@NZ_ACVO01000003.1	Class1-Subtype-I-G_1
GCF_000759025.1	GCF_000759025.1@NZ_JPOS01000018.1	Class2-Subtype-VI-B_1
GCF_001641615.1	GCF_001641615.1@NZ_LRRU01000004.1	Class1-Subtype-I-F_1
GCF_001875325.1	GCF_001875325.1@NZ_MDDC01000001.1	Class1-Subtype-I-C_1
GCF_001875325.1	GCF_001875325.1@NZ_MDDC01000001.1	Class1-Subtype-I-C_2
GCF_002285795.1	GCF_002285795.1@NZ_CP022961.1	Class1-Subtype-I-B_1
GCF_002285795.1	GCF_002285795.1@NZ_CP022961.1	Class1-Subtype-I-E_2
GCF_002285795.1	GCF_002285795.1@NZ_CP022961.1	Class1-Subtype-III-D_3
GCF_003116935.1	GCF_003116935.1@NZ_BFFN01000003.1	Class1-Subtype-I-B_1
GCF_004349135.1	GCF_004349135.1@NZ_SMFN01000009.1	Class2-Subtype-II-C_1
GCF_014489635.1	GCF_014489635.1@NZ_CP060828.1	Class1-Subtype-I-E_1
GCF_014694405.1	GCF_014694405.1@NZ_JAAUWV010000009.1	Class1-Subtype-I-E_1
GCF_900095885.1	GCF_900095885.1@NZ_LT615367.1	Class1-Subtype-I-E_1
GCF_900095885.1	GCF_900095885.1@NZ_LT615367.1	Class1-Subtype-I-F_2
GCF_900095885.1	GCF_900095885.1@NZ_LT615367.1	Class1-Subtype-I-F_3
GCF_900115475.1	GCF_900115475.1@NZ_FOWP01000018.1	Class1-Subtype-I-F_1
MGYG000002303	MGYG000002303@MGYG000002303_2	Class1-Subtype-I-B_1
MGYG000004591	MGYG000004591@MGYG000004591_6	Class1-Subtype-III-A_1
MGYG000004591	MGYG000004591@MGYG000004591_6	Class1-Subtype-III-A_2
MGYG000011182	MGYG000011182@MGYG000011182_2	Class2-Subtype-II-A_1
MGYG000014212	MGYG000014212@MGYG000014212_5	Class2-Subtype-II-C_1
MGYG000018768	MGYG000018768@MGYG000018768_4	Class1-Subtype-I-C_1
MGYG000022502	MGYG000022502@MGYG000022502_2	Class1-Subtype-I-C_1
MGYG000022502	MGYG000022502@MGYG000022502_2	Class1-Subtype-I-E_2
MGYG000023118	MGYG000023118@MGYG000023118_1	Class1-Subtype-I-B_1
MGYG000024657	MGYG000024657@MGYG000024657_1	Class1-Subtype-I-E_1
MGYG000026729	MGYG000026729@MGYG000026729_1	Class2-Subtype-II-A_1
MGYG000027737	MGYG000027737@MGYG000027737_11	Class1-Subtype-I-C_1
MGYG000030295	MGYG000030295@MGYG000030295_3	Class1-Subtype-III-A_1
MGYG000031650	MGYG000031650@MGYG000031650_4	Class1-Subtype-I-C_1
MGYG000034054	MGYG000034054@MGYG000034054_68	Class1-Subtype-I-E_1
MGYG000035648	MGYG000035648@MGYG000035648_2	Class1-Subtype-I-C_1
MGYG000038804	MGYG000038804@MGYG000038804_3	Class2-Subtype-II-C_1
MGYG000041534	MGYG000041534@MGYG000041534_52	Class2-Subtype-II-A_1
MGYG000043470	MGYG000043470@MGYG000043470_4	Class2-Subtype-II-C_1
MGYG000045337	MGYG000045337@MGYG000045337_6	Class1-Subtype-I-C_1
MGYG000046269	MGYG000046269@MGYG000046269_2	Class2-Subtype-II-A_1
MGYG000052817	MGYG000052817@MGYG000052817_2	Class2-Subtype-V-A_1
MGYG000053673	MGYG000053673@MGYG000053673_1	Class2-Subtype-V-A_1
MGYG000057255	MGYG000057255@MGYG000057255_11	Class1-Subtype-I-F_1
MGYG000059058	MGYG000059058@MGYG000059058_6	Class1-Subtype-I-E_1
MGYG000060956	MGYG000060956@MGYG000060956_4	Class1-Subtype-I-B_1
MGYG000068278	MGYG000068278@MGYG000068278_12	Class1-Subtype-I-E_1
MGYG000068564	MGYG000068564@MGYG000068564_158	Class2-Subtype-II-A_1
MGYG000068869	MGYG000068869@MGYG000068869_2	Class2-Subtype-II-A_1
MGYG000072657	MGYG000072657@MGYG000072657_4	Class2-Subtype-II-A_1
MGYG000075258	MGYG000075258@MGYG000075258_2	Class2-Subtype-II-A_1
MGYG000075588	MGYG000075588@MGYG000075588_1	Class2-Subtype-II-A_1
MGYG000078552	MGYG000078552@MGYG000078552_10	Class2-Subtype-II-A_1
MGYG000078830	MGYG000078830@MGYG000078830_2	Class1-Subtype-I-C_1
MGYG000083127	MGYG000083127@MGYG000083127_9	Class1-Subtype-I-C_1
MGYG000083408	MGYG000083408@MGYG000083408_1	Class1-Subtype-I-C_1
MGYG000083728	MGYG000083728@MGYG000083728_1	Class2-Subtype-V-A_1
MGYG000087993	MGYG000087993@MGYG000087993_5	Class1-Subtype-I-B_1
MGYG000089372	MGYG000089372@MGYG000089372_3	Class2-Subtype-II-C_1
MGYG000098635	MGYG000098635@MGYG000098635_1	Class1-Subtype-I-B_1
MGYG000100499	MGYG000100499@MGYG000100499_40	Class2-Subtype-II-A_1
MGYG000100795	MGYG000100795@MGYG000100795_5	Class1-Subtype-III-A_1
MGYG000107062	MGYG000107062@MGYG000107062_1	Class1-Subtype-I-B_1
MGYG000108573	MGYG000108573@MGYG000108573_15	Class2-Subtype-II-C_1
MGYG000112260	MGYG000112260@MGYG000112260_1	Class2-Subtype-II-A_1
MGYG000114054	MGYG000114054@MGYG000114054_3	Class1-Subtype-I-B_1
MGYG000114640	MGYG000114640@MGYG000114640_1	Class2-Subtype-V-A_1
MGYG000120080	MGYG000120080@MGYG000120080_1	Class2-Subtype-II-C_1
MGYG000121337	MGYG000121337@MGYG000121337_39	Class1-Subtype-I-E_1
MGYG000122214	MGYG000122214@MGYG000122214_8	Class1-Subtype-III-A_1
MGYG000125667	MGYG000125667@MGYG000125667_14	Class2-Subtype-II-C_1
MGYG000127523	MGYG000127523@MGYG000127523_2	Class2-Subtype-II-C_1
MGYG000129994	MGYG000129994@MGYG000129994_6	Class2-Subtype-II-C_1
MGYG000130943	MGYG000130943@MGYG000130943_8	Class1-Subtype-I-C_1
MGYG000131914	MGYG000131914@MGYG000131914_3	Class2-Subtype-II-A_1
MGYG000137059	MGYG000137059@MGYG000137059_3	Class1-Subtype-III-A_1
MGYG000138784	MGYG000138784@MGYG000138784_3	Class1-Subtype-III-A_1
MGYG000139331	MGYG000139331@MGYG000139331_2	Class1-Subtype-I-C_1
MGYG000142302	MGYG000142302@MGYG000142302_4	Class2-Subtype-II-A_1
MGYG000144411	MGYG000144411@MGYG000144411_14	Class1-Subtype-III-A_1
MGYG000145041	MGYG000145041@MGYG000145041_1	Class1-Subtype-III-A_1
MGYG000148425	MGYG000148425@MGYG000148425_2	Cluster_1
MGYG000149983	MGYG000149983@MGYG000149983_22	Class1-Subtype-III-A_1
MGYG000151769	MGYG000151769@MGYG000151769_20	Class2-Subtype-II-C_1
MGYG000152073	MGYG000152073@MGYG000152073_38	Class2-Subtype-II-A_1
MGYG000152989	MGYG000152989@MGYG000152989_9	Class1-Subtype-I-C_1
MGYG000156712	MGYG000156712@MGYG000156712_3	Class1-Subtype-I-B_1
MGYG000160420	MGYG000160420@MGYG000160420_57	Class1-Subtype-III-D_1
MGYG000161051	MGYG000161051@MGYG000161051_3	Class1-Subtype-I-C_1
MGYG000165213	MGYG000165213@MGYG000165213_2	Class2-Subtype-II-A_1
MGYG000167220	MGYG000167220@MGYG000167220_2	Cluster_1
MGYG000168459	MGYG000168459@MGYG000168459_6	Class1-Subtype-I-C_1
MGYG000169047	MGYG000169047@MGYG000169047_1	Class1-Subtype-I-B_1
MGYG000170532	MGYG000170532@MGYG000170532_4	Class1-Subtype-I-B_1
MGYG000171104	MGYG000171104@MGYG000171104_34	Class2-Subtype-II-A_1
MGYG000173245	MGYG000173245@MGYG000173245_10	Class2-Subtype-II-C_1
MGYG000177532	MGYG000177532@MGYG000177532_9	Class2-Subtype-II-C_1
MGYG000177855	MGYG000177855@MGYG000177855_8	Class1-Subtype-I-B_1
MGYG000178479	MGYG000178479@MGYG000178479_5	Cluster_1
MGYG000179703	MGYG000179703@MGYG000179703_3	Cluster_1
MGYG000180006	MGYG000180006@MGYG000180006_2	Class2-Subtype-II-A_1
MGYG000180854	MGYG000180854@MGYG000180854_10	Class1-Subtype-I-C_1
MGYG000183592	MGYG000183592@MGYG000183592_3	Class1-Subtype-III-A_1
MGYG000186315	MGYG000186315@MGYG000186315_2	Class1-Subtype-I-C_1
MGYG000191154	MGYG000191154@MGYG000191154_2	Class1-Subtype-I-E_1
MGYG000193684	MGYG000193684@MGYG000193684_1	Class2-Subtype-II-C_1
MGYG000194539	MGYG000194539@MGYG000194539_2	Class1-Subtype-III-A_1
MGYG000196064	MGYG000196064@MGYG000196064_1	Class1-Subtype-I-B_1
MGYG000198793	MGYG000198793@MGYG000198793_4	Class1-Subtype-I-C_1
MGYG000199695	MGYG000199695@MGYG000199695_5	Class1-Subtype-III-D_1
MGYG000202880	MGYG000202880@MGYG000202880_8	Class1-Subtype-I-B_1
MGYG000203196	MGYG000203196@MGYG000203196_1	Class2-Subtype-II-A_1
MGYG000204383	MGYG000204383@MGYG000204383_4	Class2-Subtype-II-C_1
MGYG000206115	MGYG000206115@MGYG000206115_8	Class1-Subtype-I-B_1
MGYG000206940	MGYG000206940@MGYG000206940_5	Class2-Subtype-II-A_1
MGYG000208153	MGYG000208153@MGYG000208153_1	Class2-Subtype-II-A_1
MGYG000212568	MGYG000212568@MGYG000212568_1	Class2-Subtype-V-A_1
MGYG000215479	MGYG000215479@MGYG000215479_6	Class2-Subtype-II-A_1
MGYG000216997	MGYG000216997@MGYG000216997_2	Cluster_1
MGYG000220382	MGYG000220382@MGYG000220382_2	Class1-Subtype-I-E_1
MGYG000223642	MGYG000223642@MGYG000223642_1	Class1-Subtype-I-B_1
MGYG000226647	MGYG000226647@MGYG000226647_1	Class1-Subtype-I-C_1
MGYG000228661	MGYG000228661@MGYG000228661_2	Class2-Subtype-II-C_1
MGYG000229860	MGYG000229860@MGYG000229860_3	Class2-Subtype-II-A_1
MGYG000238226	MGYG000238226@MGYG000238226_7	Class1-Subtype-III-A_1
MGYG000239545	MGYG000239545@MGYG000239545_3	Class1-Subtype-III-A_1
MGYG000243749	MGYG000243749@MGYG000243749_1	Class1-Subtype-I-C_1
MGYG000245064	MGYG000245064@MGYG000245064_2	Class2-Subtype-II-A_1
MGYG000246710	MGYG000246710@MGYG000246710_4	Class1-Subtype-I-C_1
MGYG000247021	MGYG000247021@MGYG000247021_10	Class1-Subtype-I-C_1
MGYG000251425	MGYG000251425@MGYG000251425_6	Cluster_1
MGYG000251704	MGYG000251704@MGYG000251704_2	Class1-Subtype-I-C_1
MGYG000252355	MGYG000252355@MGYG000252355_2	Class1-Subtype-I-C_1
MGYG000256076	MGYG000256076@MGYG000256076_2	Class2-Subtype-II-A_1
MGYG000258943	MGYG000258943@MGYG000258943_112	Class1-Subtype-I-E_1
MGYG000262290	MGYG000262290@MGYG000262290_8	Class2-Subtype-II-A_1
MGYG000262645	MGYG000262645@MGYG000262645_1	Class1-Subtype-I-C_1
MGYG000263812	MGYG000263812@MGYG000263812_2	Class2-Subtype-V-A_1
MGYG000268421	MGYG000268421@MGYG000268421_5	Class1-Subtype-I-C_1
MGYG000268782	MGYG000268782@MGYG000268782_2	Class1-Subtype-I-C_1
MGYG000272584	MGYG000272584@MGYG000272584_1	Class1-Subtype-I-C_1
MGYG000273514	MGYG000273514@MGYG000273514_1	Class1-Subtype-I-E_1
MGYG000273514	MGYG000273514@MGYG000273514_1	Class1-Subtype-I-F_2
MGYG000278321	MGYG000278321@MGYG000278321_1	Class2-Subtype-II-A_1
MGYG000279214	MGYG000279214@MGYG000279214_1	Class2-Subtype-V-A_1
MGYG000283443	MGYG000283443@MGYG000283443_13	Class2-Subtype-II-C_1
MGYG000287229	MGYG000287229@MGYG000287229_70	Cluster_1
GCA_017357865.1	GCA_017357865.1@CP060096.1	Class1-Subtype-I-B_1
GCA_017357865.1	GCA_017357865.1@CP060096.1	Class1-Subtype-I-B_2
GCA_017357865.1	GCA_017357865.1@CP060096.1	Class1-Subtype-III-B_3
GCA_017357865.1	GCA_017357865.1@CP060096.1	Class1-Subtype-III-D_4
GCA_017472065.1	GCA_017472065.1@JAFURB010000003.1	Class2-Subtype-II-C_1
GCA_900756155.1	GCA_900756155.1@CAAEJV010000004.1	Class1-Subtype-I-C_1
GCF_000023865.1	GCF_000023865.1@NC_013159.1	Class1-Subtype-I-E_1
GCF_000023865.1	GCF_000023865.1@NC_013159.1	Class1-Subtype-I-E_2
GCF_000023865.1	GCF_000023865.1@NC_013159.1	Class1-Subtype-I-E_3
GCF_000023865.1	GCF_000023865.1@NC_013159.1	Class1-Subtype-III-D_4
GCF_000270205.1	GCF_000270205.1@NC_015913.1	Class1-Subtype-I-C_1
GCF_000367945.1	GCF_000367945.1@NZ_KB849177.1	Class1-Subtype-I-F_1
GCF_000407565.1	GCF_000407565.1@NZ_ASWI01000004.1	Class2-Subtype-II-A_1
GCF_000973525.1	GCF_000973525.1@NZ_CP004391.1	Class1-Subtype-I-F_1
GCF_000973525.1	GCF_000973525.1@NZ_CP004391.1	Class1-Subtype-I-F_2
GCF_001544915.2	GCF_001544915.2@NZ_FCOE02000007.1	Class1-Subtype-I-E_1
GCF_001896205.1	GCF_001896205.1@NZ_MPNU01000001.1	Class1-Subtype-I-E_1
GCF_002549775.1	GCF_002549775.1@NZ_NMTR01000021.1	Class1-Subtype-I-C_1
GCF_003387375.1	GCF_003387375.1@NZ_QUNG01000006.1	Class1-Subtype-I-F_1
GCF_008638365.1	GCF_008638365.1@NZ_VWVU01000006.1	Class1-Subtype-I-G_1
GCF_014077625.1	GCF_014077625.1@NZ_JACFXU010000013.1	Class1-Subtype-I-F_1
GCF_014636095.1	GCF_014636095.1@NZ_BMDV01000001.1	Class1-Subtype-I-F_1
GCF_017052585.1	GCF_017052585.1@NZ_JAFFHZ010000001.1	Class1-Subtype-I-C_1
GCF_900169525.1	GCF_900169525.1@NZ_LT821239.1	Class1-Subtype-I-E_1
GCF_901875555.1	GCF_901875555.1@NZ_CABFMD010000032.1	Class2-Subtype-II-A_1
MGYG000000127	MGYG000000127@MGYG000000127_3	Class1-Subtype-III-B_1
MGYG000000364	MGYG000000364@MGYG000000364_10	Class1-Subtype-III-A_1
MGYG000001492	MGYG000001492@MGYG000001492_7	Class2-Subtype-II-A_1
MGYG000010616	MGYG000010616@MGYG000010616_1	Class2-Subtype-II-C_1
MGYG000016135	MGYG000016135@MGYG000016135_7	Class1-Subtype-I-B_1
MGYG000024421	MGYG000024421@MGYG000024421_3	Class1-Subtype-I-C_1
MGYG000027770	MGYG000027770@MGYG000027770_1	Class1-Subtype-I-C_1
MGYG000028454	MGYG000028454@MGYG000028454_6	Class1-Subtype-I-C_1
MGYG000030680	MGYG000030680@MGYG000030680_1	Class2-Subtype-II-A_1
MGYG000034776	MGYG000034776@MGYG000034776_5	Class2-Subtype-II-A_1
MGYG000035958	MGYG000035958@MGYG000035958_32	Class2-Subtype-II-A_1
MGYG000042600	MGYG000042600@MGYG000042600_4	Class1-Subtype-I-C_1
MGYG000043508	MGYG000043508@MGYG000043508_1	Class1-Subtype-I-B_1
MGYG000045043	MGYG000045043@MGYG000045043_2	Class2-Subtype-II-A_1
MGYG000046582	MGYG000046582@MGYG000046582_7	Class1-Subtype-I-E_1
MGYG000048915	MGYG000048915@MGYG000048915_1	Class1-Subtype-I-B_1
MGYG000050157	MGYG000050157@MGYG000050157_3	Class2-Subtype-II-C_1
MGYG000050426	MGYG000050426@MGYG000050426_11	Class1-Subtype-I-C_1
MGYG000050696	MGYG000050696@MGYG000050696_3	Class1-Subtype-I-C_1
MGYG000055466	MGYG000055466@MGYG000055466_4	Class1-Subtype-I-E_1
MGYG000055758	MGYG000055758@MGYG000055758_3	Class1-Subtype-I-C_1
MGYG000061898	MGYG000061898@MGYG000061898_3	Class1-Subtype-I-B_1
MGYG000066062	MGYG000066062@MGYG000066062_2	Class2-Subtype-V-A_1
MGYG000077121	MGYG000077121@MGYG000077121_418	Class1-Subtype-I-E_1
MGYG000078580	MGYG000078580@MGYG000078580_1	Class1-Subtype-I-C_1
MGYG000084705	MGYG000084705@MGYG000084705_4	Class2-Subtype-II-A_1
MGYG000086847	MGYG000086847@MGYG000086847_73	Class2-Subtype-II-A_1
MGYG000087687	MGYG000087687@MGYG000087687_1	Class1-Subtype-III-D_1
MGYG000089691	MGYG000089691@MGYG000089691_3	Class1-Subtype-I-C_1
MGYG000090233	MGYG000090233@MGYG000090233_5	Class2-Subtype-V-A_1
MGYG000091447	MGYG000091447@MGYG000091447_22	Class1-Subtype-III-D_1
MGYG000092343	MGYG000092343@MGYG000092343_4	Class1-Subtype-I-C_1
MGYG000093262	MGYG000093262@MGYG000093262_2	Class2-Subtype-II-A_1
MGYG000093882	MGYG000093882@MGYG000093882_1	Class1-Subtype-I-C_1
MGYG000094176	MGYG000094176@MGYG000094176_6	Class2-Subtype-II-C_1
MGYG000094806	MGYG000094806@MGYG000094806_7	Class1-Subtype-I-C_1
MGYG000095389	MGYG000095389@MGYG000095389_6	Class1-Subtype-I-C_1
MGYG000096893	MGYG000096893@MGYG000096893_5	Class1-Subtype-III-A_1
MGYG000099911	MGYG000099911@MGYG000099911_11	Class2-Subtype-II-A_1
MGYG000100534	MGYG000100534@MGYG000100534_3	Class2-Subtype-II-A_1
MGYG000101679	MGYG000101679@MGYG000101679_8	Class2-Subtype-II-A_1
MGYG000101991	MGYG000101991@MGYG000101991_5	Cluster_1
MGYG000102255	MGYG000102255@MGYG000102255_1	Class1-Subtype-I-C_1
MGYG000104916	MGYG000104916@MGYG000104916_41	Class1-Subtype-I-E_1
MGYG000105717	MGYG000105717@MGYG000105717_3	Class1-Subtype-I-C_1
MGYG000108605	MGYG000108605@MGYG000108605_13	Class1-Subtype-I-E_1
MGYG000108948	MGYG000108948@MGYG000108948_5	Class1-Subtype-I-C_1
MGYG000111073	MGYG000111073@MGYG000111073_5	Class1-Subtype-I-B_1
MGYG000112288	MGYG000112288@MGYG000112288_41	Class2-Subtype-V-A_1
MGYG000113450	MGYG000113450@MGYG000113450_2	Class2-Subtype-V-A_1
MGYG000114095	MGYG000114095@MGYG000114095_19	Class1-Subtype-IV-A_1
MGYG000118865	MGYG000118865@MGYG000118865_1	Cluster_1
MGYG000121055	MGYG000121055@MGYG000121055_2	Class2-Subtype-II-A_1
MGYG000121948	MGYG000121948@MGYG000121948_1	Class2-Subtype-II-A_1
MGYG000122532	MGYG000122532@MGYG000122532_4	Class2-Subtype-II-C_1
MGYG000123466	MGYG000123466@MGYG000123466_7	Class1-Subtype-I-E_1
MGYG000126020	MGYG000126020@MGYG000126020_7	Class1-Subtype-III-A_1
MGYG000129410	MGYG000129410@MGYG000129410_8	Class2-Subtype-II-A_1
MGYG000130978	MGYG000130978@MGYG000130978_2	Class1-Subtype-I-B_1
MGYG000132573	MGYG000132573@MGYG000132573_2	Class2-Subtype-II-C_1
MGYG000132573	MGYG000132573@MGYG000132573_2	Class2-Subtype-II-C_2
MGYG000132884	MGYG000132884@MGYG000132884_5	Class1-Subtype-I-C_1
MGYG000136207	MGYG000136207@MGYG000136207_50	Class2-Subtype-II-A_1
MGYG000140208	MGYG000140208@MGYG000140208_5	Class2-Subtype-II-A_1
MGYG000142613	MGYG000142613@MGYG000142613_2	Class2-Subtype-II-A_1
MGYG000142912	MGYG000142912@MGYG000142912_6	Class2-Subtype-II-C_1
MGYG000145370	MGYG000145370@MGYG000145370_8	Class1-Subtype-I-C_1
MGYG000145671	MGYG000145671@MGYG000145671_9	Class2-Subtype-II-C_1
MGYG000147461	MGYG000147461@MGYG000147461_1	Class2-Subtype-II-C_1
MGYG000149387	MGYG000149387@MGYG000149387_2	Class1-Subtype-I-E_1
MGYG000150351	MGYG000150351@MGYG000150351_4	Class2-Subtype-II-A_1
MGYG000150669	MGYG000150669@MGYG000150669_3	Class2-Subtype-V-A_1
MGYG000151814	MGYG000151814@MGYG000151814_1	Class2-Subtype-II-A_1
MGYG000154920	MGYG000154920@MGYG000154920_3	Class2-Subtype-V-A_1
MGYG000157054	MGYG000157054@MGYG000157054_1	Class1-Subtype-I-C_1
MGYG000160436	MGYG000160436@MGYG000160436_14	Class1-Subtype-I-C_1
MGYG000162549	MGYG000162549@MGYG000162549_1	Class1-Subtype-I-E_1
MGYG000166744	MGYG000166744@MGYG000166744_5	Class2-Subtype-II-A_1
MGYG000169092	MGYG000169092@MGYG000169092_1	Class2-Subtype-II-C_1
MGYG000169656	MGYG000169656@MGYG000169656_1	Class1-Subtype-III-D_1
MGYG000172952	MGYG000172952@MGYG000172952_1	Class1-Subtype-I-E_1
MGYG000174252	MGYG000174252@MGYG000174252_99	Class1-Subtype-I-E_1
MGYG000175165	MGYG000175165@MGYG000175165_11	Class1-Subtype-I-E_1
MGYG000178521	MGYG000178521@MGYG000178521_1	Class1-Subtype-I-E_1
MGYG000184514	MGYG000184514@MGYG000184514_3	Class1-Subtype-I-C_1
MGYG000187285	MGYG000187285@MGYG000187285_1	Class1-Subtype-III-A_1
MGYG000188892	MGYG000188892@MGYG000188892_38	Class1-Subtype-I-E_1
MGYG000190555	MGYG000190555@MGYG000190555_1	Class2-Subtype-II-A_1
MGYG000191784	MGYG000191784@MGYG000191784_2	Class1-Subtype-I-B_1
MGYG000192451	MGYG000192451@MGYG000192451_1	Class1-Subtype-I-B_1
MGYG000192740	MGYG000192740@MGYG000192740_1	Class2-Subtype-II-A_1
MGYG000193405	MGYG000193405@MGYG000193405_1	Class2-Subtype-V-A_1
MGYG000195152	MGYG000195152@MGYG000195152_3	Class2-Subtype-II-A_1
MGYG000200651	MGYG000200651@MGYG000200651_5	Class2-Subtype-VI-A_1
MGYG000203226	MGYG000203226@MGYG000203226_4	Class2-Subtype-II-A_1
MGYG000203542	MGYG000203542@MGYG000203542_3	Class1-Subtype-I-E_1
MGYG000204409	MGYG000204409@MGYG000204409_1	Class1-Subtype-I-C_1
MGYG000209447	MGYG000209447@MGYG000209447_2	Class2-Subtype-II-A_1
MGYG000211314	MGYG000211314@MGYG000211314_6	Class2-Subtype-II-A_1
MGYG000211938	MGYG000211938@MGYG000211938_5	Class1-Subtype-I-E_1
MGYG000217959	MGYG000217959@MGYG000217959_1	Class1-Subtype-I-C_1
MGYG000224529	MGYG000224529@MGYG000224529_1	Class1-Subtype-I-B_1
MGYG000226346	MGYG000226346@MGYG000226346_2	Class2-Subtype-II-A_1
MGYG000228142	MGYG000228142@MGYG000228142_38	Class1-Subtype-I-B_1
MGYG000228972	MGYG000228972@MGYG000228972_4	Cluster_1
MGYG000229893	MGYG000229893@MGYG000229893_10	Class1-Subtype-I-C_1
MGYG000230535	MGYG000230535@MGYG000230535_2	Class1-Subtype-I-C_1
MGYG000235447	MGYG000235447@MGYG000235447_4	Class1-Subtype-I-E_1
MGYG000236378	MGYG000236378@MGYG000236378_93	Class1-Subtype-I-E_1
MGYG000237354	MGYG000237354@MGYG000237354_3	Class1-Subtype-III-A_1
MGYG000237948	MGYG000237948@MGYG000237948_4	Class2-Subtype-II-A_1
MGYG000237948	MGYG000237948@MGYG000237948_4	Class2-Subtype-V-A_2
MGYG000238943	MGYG000238943@MGYG000238943_3	Class1-Type-I_1
MGYG000253406	MGYG000253406@MGYG000253406_15	Class1-Subtype-I-C_1
MGYG000255200	MGYG000255200@MGYG000255200_6	Class1-Subtype-I-E_1
MGYG000257702	MGYG000257702@MGYG000257702_6	Class1-Subtype-I-E_1
MGYG000258050	MGYG000258050@MGYG000258050_51	Class1-Subtype-I-B_1
MGYG000264144	MGYG000264144@MGYG000264144_7	Class1-Subtype-I-C_1
MGYG000265412	MGYG000265412@MGYG000265412_2	Class2-Subtype-II-C_1
MGYG000266256	MGYG000266256@MGYG000266256_4	Class2-Subtype-II-A_1
MGYG000267841	MGYG000267841@MGYG000267841_4	Class2-Subtype-II-A_1
MGYG000268152	MGYG000268152@MGYG000268152_64	Class2-Subtype-II-A_1
MGYG000271141	MGYG000271141@MGYG000271141_5	Class1-Subtype-I-C_1
MGYG000272061	MGYG000272061@MGYG000272061_2	Class1-Subtype-III-A_1
MGYG000274087	MGYG000274087@MGYG000274087_3	Class1-Subtype-I-C_1
MGYG000274087	MGYG000274087@MGYG000274087_3	Class1-Subtype-I-E_2
MGYG000275577	MGYG000275577@MGYG000275577_1	Class1-Subtype-I-B_1
MGYG000276480	MGYG000276480@MGYG000276480_1	Class1-Subtype-I-E_1
MGYG000277725	MGYG000277725@MGYG000277725_6	Class2-Subtype-II-A_1
MGYG000279544	MGYG000279544@MGYG000279544_4	Class1-Subtype-I-F_1
MGYG000282008	MGYG000282008@MGYG000282008_2	Class1-Subtype-I-B_1
MGYG000282289	MGYG000282289@MGYG000282289_49	Class1-Subtype-I-E_1
MGYG000282900	MGYG000282900@MGYG000282900_1	Class1-Subtype-I-E_1
MGYG000284819	MGYG000284819@MGYG000284819_1	Class1-Subtype-I-C_1
MGYG000285717	MGYG000285717@MGYG000285717_1	Class2-Subtype-II-A_1
SWMF05-meta.79	SWMF05-meta.79@SWMF05-meta_382333	Class1-Subtype-I-C_1
DBMF01-meta.263	DBMF01-meta.263@DBMF01-meta_154810	Class2-Subtype-II-A_1
DKYYFF12-meta.201	DKYYFF12-meta.201@DKYYFF12-meta_1206426	Class2-Subtype-VI-D_1
GCA_002371265.1	GCA_002371265.1@DFGT01000027.1	Cluster_1
GCA_006546595.1	GCA_006546595.1@VIAD01000001.1	Class1-Subtype-I-F_1
GCA_011053935.1	GCA_011053935.1@DSJQ01000019.1	Class1-Subtype-I-B_1
GCA_018363915.1	GCA_018363915.1@JAGZMY010000006.1	Class1-Subtype-I-C_1
GCA_900316015.1	GCA_900316015.1@ONBG01000004.1	Class1-Subtype-I-A_1
GCA_902362855.1	GCA_902362855.1@CABIYA010000005.1	Class1-Subtype-III-A_1
GCA_905200945.1	GCA_905200945.1@CAJKMG010000004.1	Class1-Subtype-I-C_1
GCA_910574865.1	GCA_910574865.1@CAJTDN010000008.1	Class2-Subtype-II-A_1
GCF_000025965.1	GCF_000025965.1@NC_006513.1	Class1-Subtype-I-C_1
GCF_000283655.1	GCF_000283655.1@NC_016586.1	Class1-Subtype-III-B_1
GCF_000283655.1	GCF_000283655.1@NC_016586.1	Class1-Subtype-III-D_2
GCF_000421725.1	GCF_000421725.1@NZ_ATXO01000008.1	Class1-Subtype-I-B_1
GCF_000421725.1	GCF_000421725.1@NZ_ATXO01000008.1	Class1-Subtype-I-B_2
GCF_000421725.1	GCF_000421725.1@NZ_ATXO01000008.1	Class1-Subtype-III-A_3
GCF_000715845.1	GCF_000715845.1@NZ_KL571112.1	Class1-Subtype-I-E_1
GCF_000772535.1	GCF_000772535.1@NZ_JSUM01000002.1	Class1-Subtype-I-C_1
GCF_001421965.1	GCF_001421965.1@NZ_LMLP01000001.1	Class1-Subtype-I-E_1
GCF_001908025.1	GCF_001908025.1@NZ_MQMG01000001.1	Class1-Subtype-I-C_1
GCF_002158865.1	GCF_002158865.1@NZ_CP021455.1	Class1-Subtype-I-E_1
GCF_003173055.1	GCF_003173055.1@NZ_QGLF01000001.1	Class2-Subtype-II-C_1
GCF_003434305.1	GCF_003434305.1@NZ_QKKX01000062.1	Class1-Subtype-I-C_1
GCF_004366815.1	GCF_004366815.1@NZ_SORI01000005.1	Class1-Subtype-I-B_1
GCF_006546835.1	GCF_006546835.1@NZ_VICB01000004.1	Class1-Subtype-I-E_1
GCF_006546835.1	GCF_006546835.1@NZ_VICB01000004.1	Class1-Subtype-I-G_2
GCF_008704855.1	GCF_008704855.1@NZ_CP023691.1	Class1-Subtype-I-E_1
GCF_014642655.1	GCF_014642655.1@NZ_BMIR01000004.1	Class1-Subtype-I-C_1
GCF_014642655.1	GCF_014642655.1@NZ_BMIR01000004.1	Class1-Subtype-III-B_2
GCF_016127915.1	GCF_016127915.1@NZ_CP066059.1	Class1-Subtype-I-E_1
GCF_900103085.1	GCF_900103085.1@NZ_FMWR01000010.1	Class1-Subtype-I-F_1
GCF_900184685.1	GCF_900184685.1@NZ_FXXL01000006.1	Class2-Subtype-II-C_1
GCF_902498915.1	GCF_902498915.1@NZ_CABVLQ010000001.1	Class1-Subtype-I-F_1
MGYG000001216	MGYG000001216@MGYG000001216_1	Class1-Subtype-III-D_1
MGYG000001524	MGYG000001524@MGYG000001524_9	Class2-Subtype-II-A_1
MGYG000002366	MGYG000002366@MGYG000002366_1	Class1-Subtype-I-E_1
MGYG000008118	MGYG000008118@MGYG000008118_1	Class2-Subtype-II-A_1
MGYG000009369	MGYG000009369@MGYG000009369_23	Class1-Subtype-I-C_1
MGYG000010340	MGYG000010340@MGYG000010340_1	Class1-Subtype-I-C_1
MGYG000010636	MGYG000010636@MGYG000010636_49	Class1-Subtype-I-C_1
MGYG000011525	MGYG000011525@MGYG000011525_2	Class1-Subtype-I-B_1
MGYG000012441	MGYG000012441@MGYG000012441_11	Class2-Subtype-II-A_1
MGYG000016458	MGYG000016458@MGYG000016458_100	Class2-Subtype-II-A_1
MGYG000017987	MGYG000017987@MGYG000017987_18	Class1-Subtype-I-C_1
MGYG000018285	MGYG000018285@MGYG000018285_4	Class2-Subtype-II-A_1
MGYG000023511	MGYG000023511@MGYG000023511_1	Class1-Subtype-I-C_1
MGYG000024116	MGYG000024116@MGYG000024116_5	Class1-Subtype-I-C_1
MGYG000025610	MGYG000025610@MGYG000025610_67	Class2-Subtype-II-A_1
MGYG000026784	MGYG000026784@MGYG000026784_3	Class1-Subtype-I-C_1
MGYG000029116	MGYG000029116@MGYG000029116_30	Class1-Subtype-I-C_1
MGYG000029738	MGYG000029738@MGYG000029738_5	Class2-Subtype-II-C_1
MGYG000030055	MGYG000030055@MGYG000030055_7	Class1-Subtype-III-D_1
MGYG000032302	MGYG000032302@MGYG000032302_1	Class1-Subtype-I-G_1
MGYG000035714	MGYG000035714@MGYG000035714_1	Class2-Subtype-V-A_1
MGYG000036897	MGYG000036897@MGYG000036897_63	Class1-Subtype-I-E_1
MGYG000037536	MGYG000037536@MGYG000037536_4	Class1-Subtype-I-B_1
MGYG000038854	MGYG000038854@MGYG000038854_6	Class1-Subtype-I-C_1
MGYG000039777	MGYG000039777@MGYG000039777_1	Class2-Subtype-V-A_1
MGYG000040716	MGYG000040716@MGYG000040716_1	Class1-Subtype-III-A_1
MGYG000044165	MGYG000044165@MGYG000044165_1	Class1-Subtype-I-B_1
MGYG000044165	MGYG000044165@MGYG000044165_1	Class1-Subtype-I-C_2
MGYG000044498	MGYG000044498@MGYG000044498_1	Class1-Subtype-III-A_1
MGYG000047222	MGYG000047222@MGYG000047222_2	Class1-Subtype-I-E_1
MGYG000048072	MGYG000048072@MGYG000048072_3	Class1-Subtype-III-D_1
MGYG000049566	MGYG000049566@MGYG000049566_10	Class1-Subtype-III-D_1
MGYG000055773	MGYG000055773@MGYG000055773_7	Class1-Subtype-I-F_1
MGYG000057009	MGYG000057009@MGYG000057009_1	Class1-Subtype-III-D_1
MGYG000057594	MGYG000057594@MGYG000057594_3	Class1-Subtype-I-C_1
MGYG000059493	MGYG000059493@MGYG000059493_1	Class1-Subtype-I-C_1
MGYG000061942	MGYG000061942@MGYG000061942_10	Class2-Subtype-II-C_1
MGYG000062594	MGYG000062594@MGYG000062594_7	Class2-Subtype-II-A_1
MGYG000068615	MGYG000068615@MGYG000068615_48	Class2-Subtype-V-A_1
MGYG000069706	MGYG000069706@MGYG000069706_2	Class1-Subtype-I-E_1
MGYG000072121	MGYG000072121@MGYG000072121_3	Class2-Subtype-II-C_1
MGYG000076271	MGYG000076271@MGYG000076271_1	Class2-Subtype-II-C_1
MGYG000077713	MGYG000077713@MGYG000077713_3	Class1-Subtype-I-C_1
MGYG000079536	MGYG000079536@MGYG000079536_1	Class1-Subtype-I-C_1
MGYG000087716	MGYG000087716@MGYG000087716_19	Class1-Subtype-III-A_1
MGYG000088364	MGYG000088364@MGYG000088364_8	Class1-Subtype-I-E_1
MGYG000089726	MGYG000089726@MGYG000089726_1	Class1-Subtype-III-A_1
MGYG000092633	MGYG000092633@MGYG000092633_3	Class1-Subtype-III-A_1
MGYG000094835	MGYG000094835@MGYG000094835_195	Class2-Subtype-V-A_1
MGYG000095090	MGYG000095090@MGYG000095090_3	Class2-Subtype-II-A_1
MGYG000095717	MGYG000095717@MGYG000095717_4	Class2-Subtype-II-C_1
MGYG000096921	MGYG000096921@MGYG000096921_6	Class2-Subtype-II-C_1
MGYG000097753	MGYG000097753@MGYG000097753_5	Class2-Subtype-II-B_1
MGYG000098067	MGYG000098067@MGYG000098067_1	Class2-Subtype-V-A_1
MGYG000100233	MGYG000100233@MGYG000100233_2	Class1-Subtype-III-A_1
MGYG000102019	MGYG000102019@MGYG000102019_4	Class1-Subtype-I-C_1
MGYG000102019	MGYG000102019@MGYG000102019_4	Class1-Subtype-I-E_2
MGYG000102276	MGYG000102276@MGYG000102276_6	Class1-Subtype-I-E_1
MGYG000104333	MGYG000104333@MGYG000104333_70	Class1-Subtype-I-E_1
MGYG000106792	MGYG000106792@MGYG000106792_5	Class1-Subtype-I-B_1
MGYG000107762	MGYG000107762@MGYG000107762_4	Class2-Subtype-II-C_1
MGYG000111111	MGYG000111111@MGYG000111111_8	Class1-Subtype-I-B_1
MGYG000113172	MGYG000113172@MGYG000113172_2	Class1-Subtype-I-C_1
MGYG000114415	MGYG000114415@MGYG000114415_1	Class1-Subtype-I-C_1
MGYG000120743	MGYG000120743@MGYG000120743_3	Class1-Subtype-I-B_1
MGYG000121082	MGYG000121082@MGYG000121082_4	Class2-Subtype-II-A_1
MGYG000122899	MGYG000122899@MGYG000122899_5	Class2-Subtype-II-C_1
MGYG000124396	MGYG000124396@MGYG000124396_1	Class1-Subtype-I-C_1
MGYG000124396	MGYG000124396@MGYG000124396_1	Class1-Subtype-I-E_2
MGYG000126973	MGYG000126973@MGYG000126973_2	Class1-Subtype-I-B_1
MGYG000127617	MGYG000127617@MGYG000127617_5	Class1-Subtype-I-C_1
MGYG000127904	MGYG000127904@MGYG000127904_17	Class2-Subtype-II-C_1
MGYG000129131	MGYG000129131@MGYG000129131_1	Class2-Subtype-V-A_1
MGYG000129458	MGYG000129458@MGYG000129458_1	Class1-Subtype-I-C_1
MGYG000130334	MGYG000130334@MGYG000130334_3	Class2-Subtype-II-C_1
MGYG000131668	MGYG000131668@MGYG000131668_3	Class2-Subtype-V-A_1
MGYG000131974	MGYG000131974@MGYG000131974_5	Class1-Subtype-I-B_1
MGYG000140878	MGYG000140878@MGYG000140878_3	Class2-Subtype-II-C_1
MGYG000141549	MGYG000141549@MGYG000141549_15	Class2-Subtype-II-C_1
MGYG000146000	MGYG000146000@MGYG000146000_42	Class1-Subtype-I-E_1
MGYG000147171	MGYG000147171@MGYG000147171_8	Class1-Subtype-I-C_1
MGYG000148496	MGYG000148496@MGYG000148496_3	Class1-Subtype-I-C_1
MGYG000148496	MGYG000148496@MGYG000148496_3	Class1-Subtype-I-E_2
MGYG000149419	MGYG000149419@MGYG000149419_139	Class1-Subtype-III-D_1
MGYG000151243	MGYG000151243@MGYG000151243_3	Class2-Subtype-V-A_1
MGYG000151856	MGYG000151856@MGYG000151856_4	Class2-Subtype-II-A_1
MGYG000153654	MGYG000153654@MGYG000153654_8	Class2-Subtype-II-C_1
MGYG000154654	MGYG000154654@MGYG000154654_1	Class1-Subtype-I-B_1
MGYG000156207	MGYG000156207@MGYG000156207_1	Class2-Subtype-V-A_1
MGYG000156515	MGYG000156515@MGYG000156515_1	Class1-Subtype-I-E_1
MGYG000157083	MGYG000157083@MGYG000157083_8	Class2-Subtype-II-C_1
MGYG000161088	MGYG000161088@MGYG000161088_2	Class1-Subtype-III-A_1
MGYG000162594	MGYG000162594@MGYG000162594_2	Class2-Subtype-II-A_1
MGYG000167612	MGYG000167612@MGYG000167612_1	Class1-Subtype-I-E_1
MGYG000172998	MGYG000172998@MGYG000172998_10	Class1-Subtype-I-B_1
MGYG000173280	MGYG000173280@MGYG000173280_2	Class1-Subtype-I-C_1
MGYG000177304	MGYG000177304@MGYG000177304_1	Class1-Subtype-I-C_1
MGYG000177928	MGYG000177928@MGYG000177928_1	Class1-Subtype-I-C_1
MGYG000180911	MGYG000180911@MGYG000180911_6	Class2-Subtype-II-C_1
MGYG000182465	MGYG000182465@MGYG000182465_12	Class1-Subtype-I-B_1
MGYG000183036	MGYG000183036@MGYG000183036_31	Class2-Subtype-V-A_1
MGYG000187307	MGYG000187307@MGYG000187307_1	Class1-Subtype-I-C_1
MGYG000190910	MGYG000190910@MGYG000190910_2	Class1-Subtype-I-C_1
MGYG000191849	MGYG000191849@MGYG000191849_9	Class1-Subtype-I-B_1
MGYG000194622	MGYG000194622@MGYG000194622_1	Class2-Subtype-II-A_1
MGYG000198512	MGYG000198512@MGYG000198512_4	Class2-Subtype-II-A_1
MGYG000199750	MGYG000199750@MGYG000199750_39	Class1-Subtype-I-C_1
MGYG000201645	MGYG000201645@MGYG000201645_3	Class2-Subtype-II-C_1
MGYG000204764	MGYG000204764@MGYG000204764_6	Class2-Subtype-II-C_1
MGYG000209156	MGYG000209156@MGYG000209156_1	Class2-Subtype-II-A_1
MGYG000210436	MGYG000210436@MGYG000210436_6	Class2-Subtype-II-C_1
MGYG000210712	MGYG000210712@MGYG000210712_11	Class1-Subtype-I-C_1
MGYG000217390	MGYG000217390@MGYG000217390_14	Class2-Subtype-II-C_1
MGYG000217689	MGYG000217689@MGYG000217689_5	Class2-Subtype-II-C_1
MGYG000218284	MGYG000218284@MGYG000218284_17	Class1-Subtype-I-B_1
MGYG000218859	MGYG000218859@MGYG000218859_3	Class1-Subtype-I-C_1
MGYG000219733	MGYG000219733@MGYG000219733_1	Class1-Subtype-I-F_1
MGYG000222463	MGYG000222463@MGYG000222463_5	Class2-Subtype-II-A_1
MGYG000228164	MGYG000228164@MGYG000228164_20	Class1-Subtype-I-E_1
MGYG000229924	MGYG000229924@MGYG000229924_20	Class2-Subtype-II-C_1
MGYG000231159	MGYG000231159@MGYG000231159_7	Class2-Subtype-II-C_1
MGYG000232966	MGYG000232966@MGYG000232966_1	Class1-Subtype-I-E_1
MGYG000236108	MGYG000236108@MGYG000236108_3	Class2-Subtype-II-A_1
MGYG000237084	MGYG000237084@MGYG000237084_4	Class1-Subtype-I-E_1
MGYG000237387	MGYG000237387@MGYG000237387_4	Class2-Subtype-II-A_1
MGYG000237686	MGYG000237686@MGYG000237686_4	Class1-Subtype-I-C_1
MGYG000241939	MGYG000241939@MGYG000241939_15	Class1-Subtype-I-C_1
MGYG000242887	MGYG000242887@MGYG000242887_5	Class2-Subtype-VI-D_1
MGYG000243218	MGYG000243218@MGYG000243218_23	Class1-Subtype-I-F_1
MGYG000245662	MGYG000245662@MGYG000245662_1	Class1-Subtype-I-C_1
MGYG000245961	MGYG000245961@MGYG000245961_4	Class2-Subtype-II-A_1
MGYG000246766	MGYG000246766@MGYG000246766_3	Class1-Subtype-III-D_1
MGYG000247698	MGYG000247698@MGYG000247698_2	Class2-Subtype-II-A_1
MGYG000248932	MGYG000248932@MGYG000248932_9	Class2-Subtype-II-C_1
MGYG000249516	MGYG000249516@MGYG000249516_3	Class2-Subtype-II-A_1
MGYG000253114	MGYG000253114@MGYG000253114_2	Class2-Subtype-II-A_1
MGYG000255547	MGYG000255547@MGYG000255547_2	Class1-Subtype-I-B_1
MGYG000265086	MGYG000265086@MGYG000265086_17	Class2-Subtype-II-C_1
MGYG000265439	MGYG000265439@MGYG000265439_129	Class1-Subtype-I-C_1
MGYG000270898	MGYG000270898@MGYG000270898_1	Class1-Subtype-III-A_1
MGYG000274130	MGYG000274130@MGYG000274130_1	Class1-Subtype-I-C_1
MGYG000274130	MGYG000274130@MGYG000274130_1	Class1-Subtype-I-E_2
MGYG000277775	MGYG000277775@MGYG000277775_3	Class1-Subtype-I-C_1
MGYG000279279	MGYG000279279@MGYG000279279_1	Class2-Subtype-II-C_1
MGYG000279920	MGYG000279920@MGYG000279920_5	Class2-Subtype-II-C_1
MGYG000282928	MGYG000282928@MGYG000282928_6	Class1-Subtype-I-E_1
MGYG000284302	MGYG000284302@MGYG000284302_4	Class2-Subtype-II-A_1
MGYG000288530	MGYG000288530@MGYG000288530_3	Class1-Subtype-III-A_1
DBMF01-meta.75	DBMF01-meta.75@DBMF01-meta_369715	Class2-Subtype-II-C_1
DKLLMF06-meta.76	DKLLMF06-meta.76@DKLLMF06-meta_137785	Class2-Subtype-II-C_1
GCA_001577635.1	GCA_001577635.1@LSBP01000011.1	Class1-Subtype-I-E_1
GCA_002373675.1	GCA_002373675.1@DFLF01000003.1	Class1-Subtype-III-A_1
GCA_011358515.1	GCA_011358515.1@DTNQ01000013.1	Class1-Subtype-III-B_1
GCA_902363595.1	GCA_902363595.1@CABJAP010000005.1	Class1-Subtype-III-A_1
GCA_910575755.1	GCA_910575755.1@CAJTFO010000006.1	Class1-Subtype-I-C_1
GCF_000146285.1	GCF_000146285.1@NZ_GL385912.1	Class1-Subtype-I-E_1
GCF_000195755.1	GCF_000195755.1@NC_005863.1	Class1-Subtype-I-C_1
GCF_000424465.1	GCF_000424465.1@NZ_AUJY01000011.1	Class2-Subtype-II-A_1
GCF_000797495.1	GCF_000797495.1@NZ_JTGN01000003.1	Class1-Subtype-I-B_1
GCF_001042635.1	GCF_001042635.1@NZ_AP012331.1	Class1-Subtype-I-E_1
GCF_001669775.1	GCF_001669775.1@NZ_LXWK01000018.1	Class1-Subtype-I-E_1
GCF_002999135.1	GCF_002999135.1@NZ_CP027229.1	Class2-Subtype-II-C_1
GCF_003201205.1	GCF_003201205.1@NZ_QICN01000005.1	Class1-Subtype-I-C_1
GCF_003467125.1	GCF_003467125.1@NZ_QSFA01000006.1	Class1-Subtype-III-A_1
GCF_006739205.1	GCF_006739205.1@NZ_AP019720.1	Class1-Subtype-I-C_1
GCF_012847335.1	GCF_012847335.1@NZ_JABBDX010000001.1	Class1-Subtype-I-F_1
GCF_014200805.1	GCF_014200805.1@NZ_JACHDB010000002.1	Class1-Subtype-I-G_1
GCF_900187285.1	GCF_900187285.1@NZ_LT906470.1	Class2-Subtype-II-A_1
GCF_902809845.1	GCF_902809845.1@NZ_CADDWI010000013.1	Class1-Subtype-I-E_1
MGYG000000175	MGYG000000175@MGYG000000175_6	Class1-Subtype-I-C_1
MGYG000001254	MGYG000001254@MGYG000001254_6	Class2-Subtype-II-A_1
MGYG000001553	MGYG000001553@MGYG000001553_4	Class1-Subtype-I-A_1
MGYG000001553	MGYG000001553@MGYG000001553_4	Class1-Subtype-I-B_2
MGYG000007514	MGYG000007514@MGYG000007514_6	Class1-Subtype-I-B_1
MGYG000010996	MGYG000010996@MGYG000010996_1	Class1-Subtype-I-C_1
MGYG000011857	MGYG000011857@MGYG000011857_6	Class1-Subtype-III-A_1
MGYG000012162	MGYG000012162@MGYG000012162_4	Class2-Subtype-II-A_1
MGYG000014576	MGYG000014576@MGYG000014576_3	Class1-Subtype-I-B_1
MGYG000017384	MGYG000017384@MGYG000017384_1	Class1-Subtype-I-C_1
MGYG000018563	MGYG000018563@MGYG000018563_13	Class2-Subtype-II-C_1
MGYG000021307	MGYG000021307@MGYG000021307_5	Class1-Subtype-III-A_1
MGYG000022233	MGYG000022233@MGYG000022233_14	Class2-Subtype-II-C_1
MGYG000023210	MGYG000023210@MGYG000023210_7	Class1-Subtype-I-B_1
MGYG000028526	MGYG000028526@MGYG000028526_1	Class2-Subtype-V-A_1
MGYG000028827	MGYG000028827@MGYG000028827_6	Class1-Subtype-I-E_1
MGYG000029147	MGYG000029147@MGYG000029147_6	Class1-Subtype-I-C_1
MGYG000030744	MGYG000030744@MGYG000030744_3	Class1-Subtype-I-C_1
MGYG000031371	MGYG000031371@MGYG000031371_7	Class2-Subtype-II-A_1
MGYG000031997	MGYG000031997@MGYG000031997_8	Class1-Subtype-I-B_1
MGYG000031997	MGYG000031997@MGYG000031997_8	Class1-Subtype-I-B_2
MGYG000033538	MGYG000033538@MGYG000033538_13	Class1-Subtype-I-C_1
MGYG000033538	MGYG000033538@MGYG000033538_13	Class1-Subtype-I-E_2
MGYG000033840	MGYG000033840@MGYG000033840_1	Class2-Subtype-II-A_1
MGYG000034519	MGYG000034519@MGYG000034519_15	Class1-Subtype-I-C_1
MGYG000035416	MGYG000035416@MGYG000035416_12	Class1-Subtype-I-B_1
MGYG000037569	MGYG000037569@MGYG000037569_6	Class1-Subtype-I-C_1
MGYG000037857	MGYG000037857@MGYG000037857_7	Class1-Subtype-I-C_1
MGYG000038899	MGYG000038899@MGYG000038899_2	Class1-Subtype-I-C_1
MGYG000039514	MGYG000039514@MGYG000039514_4	Class2-Subtype-VI-A_1
MGYG000041050	MGYG000041050@MGYG000041050_4	Class1-Subtype-I-C_1
MGYG000041624	MGYG000041624@MGYG000041624_7	Class1-Subtype-I-B_1
MGYG000044190	MGYG000044190@MGYG000044190_7	Class2-Subtype-II-C_1
MGYG000047520	MGYG000047520@MGYG000047520_4	Class1-Subtype-I-B_1
MGYG000047786	MGYG000047786@MGYG000047786_9	Class2-Subtype-II-C_1
MGYG000050794	MGYG000050794@MGYG000050794_1	Class2-Subtype-II-A_1
MGYG000054011	MGYG000054011@MGYG000054011_8	Class1-Subtype-I-E_1
MGYG000054927	MGYG000054927@MGYG000054927_3	Class1-Subtype-I-C_1
MGYG000059529	MGYG000059529@MGYG000059529_1	Class1-Subtype-I-E_1
MGYG000060137	MGYG000060137@MGYG000060137_4	Class2-Subtype-V-A_1
MGYG000060734	MGYG000060734@MGYG000060734_5	Class2-Subtype-II-A_1
MGYG000062967	MGYG000062967@MGYG000062967_2	Class1-Subtype-I-B_1
MGYG000063299	MGYG000063299@MGYG000063299_2	Class1-Subtype-I-C_1
MGYG000069446	MGYG000069446@MGYG000069446_3	Class2-Subtype-II-C_1
MGYG000070007	MGYG000070007@MGYG000070007_12	Class1-Subtype-I-B_1
MGYG000070937	MGYG000070937@MGYG000070937_1	Class1-Subtype-I-C_1
MGYG000072148	MGYG000072148@MGYG000072148_14	Class1-Subtype-III-B_1
MGYG000073292	MGYG000073292@MGYG000073292_2	Class1-Subtype-I-B_1
MGYG000077467	MGYG000077467@MGYG000077467_1	Class1-Subtype-I-C_1
MGYG000078030	MGYG000078030@MGYG000078030_3	Class1-Subtype-I-C_1
MGYG000081081	MGYG000081081@MGYG000081081_17	Class2-Subtype-II-C_1
MGYG000083208	MGYG000083208@MGYG000083208_36	Class2-Subtype-II-A_1
MGYG000086299	MGYG000086299@MGYG000086299_16	Class2-Subtype-II-C_1
MGYG000086614	MGYG000086614@MGYG000086614_7	Class2-Subtype-II-A_1
MGYG000089211	MGYG000089211@MGYG000089211_1	Class1-Subtype-I-C_1
MGYG000090906	MGYG000090906@MGYG000090906_3	Class1-Subtype-III-A_1
MGYG000091831	MGYG000091831@MGYG000091831_14	Class2-Subtype-II-C_1
MGYG000093627	MGYG000093627@MGYG000093627_3	Class1-Subtype-III-A_1
MGYG000093938	MGYG000093938@MGYG000093938_1	Class2-Subtype-II-C_1
MGYG000095130	MGYG000095130@MGYG000095130_7	Class1-Subtype-I-C_1
MGYG000097472	MGYG000097472@MGYG000097472_1	Class1-Subtype-I-C_1
MGYG000097771	MGYG000097771@MGYG000097771_8	Class2-Subtype-II-A_1
MGYG000098433	MGYG000098433@MGYG000098433_4	Class1-Subtype-I-C_1
MGYG000099656	MGYG000099656@MGYG000099656_16	Class1-Subtype-I-B_1
MGYG000099656	MGYG000099656@MGYG000099656_16	Class1-Subtype-I-B_2
MGYG000102048	MGYG000102048@MGYG000102048_1	Class2-Subtype-II-A_1
MGYG000104087	MGYG000104087@MGYG000104087_1	Class2-Subtype-II-C_1
MGYG000106126	MGYG000106126@MGYG000106126_2	Class1-Subtype-I-B_1
MGYG000108077	MGYG000108077@MGYG000108077_89	Class1-Subtype-I-E_1
MGYG000108675	MGYG000108675@MGYG000108675_1	Class2-Subtype-II-A_1
MGYG000110528	MGYG000110528@MGYG000110528_3	Class1-Subtype-I-C_1
MGYG000117754	MGYG000117754@MGYG000117754_12	Class2-Subtype-II-C_1
MGYG000118011	MGYG000118011@MGYG000118011_2	Class1-Subtype-I-C_1
MGYG000118320	MGYG000118320@MGYG000118320_56	Class2-Subtype-V-A_1
MGYG000122606	MGYG000122606@MGYG000122606_1	Class2-Subtype-V-A_1
MGYG000123549	MGYG000123549@MGYG000123549_1	Class1-Subtype-I-B_1
MGYG000128548	MGYG000128548@MGYG000128548_2	Class2-Subtype-II-C_1
MGYG000129479	MGYG000129479@MGYG000129479_1	Class1-Subtype-I-C_1
MGYG000131395	MGYG000131395@MGYG000131395_7	Class2-Subtype-II-A_1
MGYG000135365	MGYG000135365@MGYG000135365_1	Class1-Subtype-I-F_1
MGYG000137737	MGYG000137737@MGYG000137737_1	Class2-Subtype-II-B_1
MGYG000138875	MGYG000138875@MGYG000138875_5	Class2-Subtype-II-C_1
MGYG000140575	MGYG000140575@MGYG000140575_12	Class1-Subtype-I-E_1
MGYG000140906	MGYG000140906@MGYG000140906_11	Class1-Subtype-I-E_1
MGYG000143518	MGYG000143518@MGYG000143518_2	Class1-Subtype-I-C_1
MGYG000146018	MGYG000146018@MGYG000146018_6	Class1-Subtype-I-C_1
MGYG000146394	MGYG000146394@MGYG000146394_3	Class1-Subtype-I-C_1
MGYG000154013	MGYG000154013@MGYG000154013_10	Class2-Subtype-II-A_1
MGYG000154984	MGYG000154984@MGYG000154984_2	Class1-Subtype-I-B_1
MGYG000158366	MGYG000158366@MGYG000158366_2	Class2-Subtype-II-A_1
MGYG000160821	MGYG000160821@MGYG000160821_8	Class1-Subtype-I-E_1
MGYG000161417	MGYG000161417@MGYG000161417_1	Class1-Subtype-I-C_1
MGYG000162335	MGYG000162335@MGYG000162335_11	Class2-Subtype-II-C_1
MGYG000164450	MGYG000164450@MGYG000164450_1	Class1-Subtype-I-C_1
MGYG000164450	MGYG000164450@MGYG000164450_1	Class1-Subtype-I-E_2
MGYG000167312	MGYG000167312@MGYG000167312_9	Cluster_1
MGYG000168537	MGYG000168537@MGYG000168537_1	Class1-Subtype-I-C_1
MGYG000172450	MGYG000172450@MGYG000172450_5	Class1-Subtype-I-E_1
MGYG000177001	MGYG000177001@MGYG000177001_40	Class2-Subtype-V-A_1
MGYG000179507	MGYG000179507@MGYG000179507_5	Class2-Subtype-II-A_1
MGYG000184856	MGYG000184856@MGYG000184856_1	Class1-Subtype-I-C_1
MGYG000185496	MGYG000185496@MGYG000185496_2	Class2-Subtype-II-C_1
MGYG000187667	MGYG000187667@MGYG000187667_6	Class2-Subtype-II-C_1
MGYG000188334	MGYG000188334@MGYG000188334_6	Class2-Subtype-II-C_1
MGYG000188648	MGYG000188648@MGYG000188648_1	Class1-Subtype-I-E_1
MGYG000193135	MGYG000193135@MGYG000193135_1	Class2-Subtype-II-C_1
MGYG000193453	MGYG000193453@MGYG000193453_176	Class1-Subtype-I-F_1
MGYG000193776	MGYG000193776@MGYG000193776_18	Class2-Subtype-II-A_1
MGYG000195219	MGYG000195219@MGYG000195219_2	Class1-Subtype-I-C_1
MGYG000195529	MGYG000195529@MGYG000195529_5	Class1-Subtype-I-C_1
MGYG000198260	MGYG000198260@MGYG000198260_2	Class2-Subtype-II-C_1
MGYG000201371	MGYG000201371@MGYG000201371_154	Class1-Subtype-I-E_1
MGYG000204484	MGYG000204484@MGYG000204484_4	Class2-Subtype-VI-A_1
MGYG000204791	MGYG000204791@MGYG000204791_8	Class2-Subtype-II-A_1
MGYG000205092	MGYG000205092@MGYG000205092_4	Class2-Subtype-II-C_1
MGYG000205651	MGYG000205651@MGYG000205651_1	Class2-Subtype-V-A_1
MGYG000207036	MGYG000207036@MGYG000207036_4	Class1-Subtype-I-B_1
MGYG000208227	MGYG000208227@MGYG000208227_2	Class1-Subtype-I-C_1
MGYG000208838	MGYG000208838@MGYG000208838_3	Class2-Subtype-II-C_1
MGYG000210739	MGYG000210739@MGYG000210739_6	Class1-Subtype-I-E_1
MGYG000211383	MGYG000211383@MGYG000211383_67	Class1-Subtype-I-C_1
MGYG000214134	MGYG000214134@MGYG000214134_4	Class1-Subtype-I-C_1
MGYG000214476	MGYG000214476@MGYG000214476_1	Class2-Subtype-II-A_1
MGYG000218033	MGYG000218033@MGYG000218033_2	Class1-Subtype-III-A_1
MGYG000220478	MGYG000220478@MGYG000220478_9	Class1-Subtype-I-C_1
MGYG000228187	MGYG000228187@MGYG000228187_7	Class1-Subtype-I-E_1
MGYG000229325	MGYG000229325@MGYG000229325_1	Class2-Subtype-II-C_1
MGYG000229660	MGYG000229660@MGYG000229660_12	Class1-Subtype-I-C_1
MGYG000231183	MGYG000231183@MGYG000231183_4	Class1-Subtype-I-F_1
MGYG000232725	MGYG000232725@MGYG000232725_11	Class2-Subtype-II-A_1
MGYG000237099	MGYG000237099@MGYG000237099_4	Class2-Subtype-II-C_1
MGYG000245137	MGYG000245137@MGYG000245137_2	Class1-Subtype-I-C_1
MGYG000245415	MGYG000245415@MGYG000245415_3	Class1-Subtype-I-C_1
MGYG000247720	MGYG000247720@MGYG000247720_2	Class2-Subtype-II-A_1
MGYG000248700	MGYG000248700@MGYG000248700_1	Class2-Subtype-II-A_1
MGYG000250499	MGYG000250499@MGYG000250499_6	Class2-Subtype-II-A_1
MGYG000254367	MGYG000254367@MGYG000254367_3	Class1-Subtype-I-E_1
MGYG000258095	MGYG000258095@MGYG000258095_7	Class1-Subtype-I-C_1
MGYG000260013	MGYG000260013@MGYG000260013_2	Class1-Subtype-I-B_1
MGYG000263005	MGYG000263005@MGYG000263005_9	Class2-Subtype-II-C_1
MGYG000272113	MGYG000272113@MGYG000272113_1	Class2-Subtype-II-B_1
MGYG000276209	MGYG000276209@MGYG000276209_11	Class1-Subtype-I-C_1
MGYG000276826	MGYG000276826@MGYG000276826_7	Class1-Subtype-I-C_1
MGYG000276826	MGYG000276826@MGYG000276826_7	Class1-Subtype-I-E_2
MGYG000280577	MGYG000280577@MGYG000280577_5	Class1-Subtype-I-B_1
MGYG000282967	MGYG000282967@MGYG000282967_1	Class1-Subtype-I-C_1
MGYG000288862	MGYG000288862@MGYG000288862_36	Class1-Subtype-I-E_1
GCA_004193555.1	GCA_004193555.1@RPGP01000040.1	Class1-Subtype-I-C_1
GCA_019166125.1	GCA_019166125.1@JAHTBO010000007.1	Class1-Subtype-I-C_1
GCA_905214495.1	GCA_905214495.1@CAJMLW010000002.1	Class2-Subtype-II-A_1
GCF_000154805.1	GCF_000154805.1@NZ_DS562848.1	Class2-Subtype-II-A_1
GCF_000212375.1	GCF_000212375.1@NC_015501.1	Class1-Subtype-I-C_1
GCF_000525775.1	GCF_000525775.1@NZ_JALU01000004.1	Class1-Subtype-I-C_1
GCF_001561915.1	GCF_001561915.1@NZ_LSKU01000001.1	Class1-Subtype-I-B_1
GCF_001687325.1	GCF_001687325.1@NZ_LZRD01000017.1	Class1-Subtype-I-E_1
GCF_001952075.1	GCF_001952075.1@NZ_LXYU01000003.1	Class2-Subtype-II-C_1
GCF_002165255.2	GCF_002165255.2@NZ_CP028561.1	Class1-Subtype-I-F_1
GCF_002797675.1	GCF_002797675.1@NZ_PGEX01000001.1	Class1-Subtype-III-D_1
GCF_003003125.1	GCF_003003125.1@NZ_PVTZ01000006.1	Class1-Subtype-I-D_1
GCF_003003125.1	GCF_003003125.1@NZ_PVTZ01000006.1	Class1-Subtype-III-B_2
GCF_003478275.1	GCF_003478275.1@NZ_QUEY01000003.1	Class1-Subtype-I-C_1
GCF_004795015.1	GCF_004795015.1@NZ_SSBI01000017.1	Class1-Subtype-I-E_1
GCF_007164725.1	GCF_007164725.1@NZ_AP019697.1	Class1-Subtype-I-F_1
GCF_012912005.1	GCF_012912005.1@NZ_JABBEA010000004.1	Class1-Subtype-I-C_1
GCF_017742995.1	GCF_017742995.1@NZ_CP072426.1	Class1-Subtype-I-E_1
GCF_900106755.1	GCF_900106755.1@NZ_FNNN01000013.1	Class2-Subtype-II-C_1
GCF_900205865.1	GCF_900205865.1@NZ_LT906662.1	Class1-Subtype-I-B_1
GCF_900205865.1	GCF_900205865.1@NZ_LT906662.1	Class1-Subtype-I-B_2
GCF_900205865.1	GCF_900205865.1@NZ_LT906662.1	Class1-Subtype-I-B_3
GCF_900205865.1	GCF_900205865.1@NZ_LT906662.1	Class1-Subtype-III-A_4
GCF_900205865.1	GCF_900205865.1@NZ_LT906662.1	Class1-Subtype-III-C_5
GCF_900205865.1	GCF_900205865.1@NZ_LT906662.1	Class1-Subtype-III-D_6
GCF_900205865.1	GCF_900205865.1@NZ_LT906662.1	Class1-Subtype-III-D_7
MGYG000000186	MGYG000000186@MGYG000000186_6	Class2-Subtype-II-C_1
MGYG000000515	MGYG000000515@MGYG000000515_6	Class2-Subtype-II-A_1
MGYG000001601	MGYG000001601@MGYG000001601_3	Class1-Subtype-I-B_1
MGYG000002393	MGYG000002393@MGYG000002393_2	Class1-Subtype-I-B_1
MGYG000004302	MGYG000004302@MGYG000004302_1	Class2-Subtype-II-C_1
MGYG000008837	MGYG000008837@MGYG000008837_4	Class1-Subtype-III-A_1
MGYG000009139	MGYG000009139@MGYG000009139_7	Class2-Subtype-II-A_1
MGYG000010391	MGYG000010391@MGYG000010391_4	Class2-Subtype-V-A_1
MGYG000011883	MGYG000011883@MGYG000011883_2	Class1-Subtype-I-C_1
MGYG000012514	MGYG000012514@MGYG000012514_4	Class1-Subtype-III-A_1
MGYG000013100	MGYG000013100@MGYG000013100_8	Class1-Subtype-III-A_1
MGYG000014983	MGYG000014983@MGYG000014983_5	Class1-Subtype-I-B_1
MGYG000015287	MGYG000015287@MGYG000015287_6	Class1-Subtype-I-C_1
MGYG000020164	MGYG000020164@MGYG000020164_18	Class1-Subtype-I-C_1
MGYG000021326	MGYG000021326@MGYG000021326_3	Class2-Subtype-II-A_1
MGYG000025099	MGYG000025099@MGYG000025099_3	Class2-Subtype-II-C_1
MGYG000026853	MGYG000026853@MGYG000026853_13	Class1-Subtype-I-C_1
MGYG000027207	MGYG000027207@MGYG000027207_73	Class1-Subtype-I-E_1
MGYG000034865	MGYG000034865@MGYG000034865_2	Class1-Subtype-I-C_1
MGYG000039226	MGYG000039226@MGYG000039226_2	Class2-Subtype-V-A_1
MGYG000041665	MGYG000041665@MGYG000041665_2	Class1-Subtype-I-C_1
MGYG000042977	MGYG000042977@MGYG000042977_4	Class1-Subtype-I-C_1
MGYG000046984	MGYG000046984@MGYG000046984_3	Class2-Subtype-II-A_1
MGYG000047543	MGYG000047543@MGYG000047543_4	Class2-Subtype-II-A_1
MGYG000050824	MGYG000050824@MGYG000050824_3	Class1-Subtype-I-C_1
MGYG000052318	MGYG000052318@MGYG000052318_1	Class2-Subtype-V-A_1
MGYG000054963	MGYG000054963@MGYG000054963_11	Class2-Subtype-VI-B_1
MGYG000055563	MGYG000055563@MGYG000055563_3	Class1-Subtype-III-A_1
MGYG000055820	MGYG000055820@MGYG000055820_8	Class1-Subtype-I-B_1
MGYG000056133	MGYG000056133@MGYG000056133_1	Cluster_1
MGYG000056435	MGYG000056435@MGYG000056435_2	Class1-Subtype-I-E_1
MGYG000057073	MGYG000057073@MGYG000057073_3	Class1-Subtype-I-C_1
MGYG000057369	MGYG000057369@MGYG000057369_1	Class1-Subtype-III-D_1
MGYG000057971	MGYG000057971@MGYG000057971_5	Class1-Subtype-I-C_1
MGYG000060153	MGYG000060153@MGYG000060153_10	Class2-Subtype-II-C_1
MGYG000062673	MGYG000062673@MGYG000062673_21	Class1-Subtype-I-E_1
MGYG000065280	MGYG000065280@MGYG000065280_6	Class2-Subtype-II-C_1
MGYG000065556	MGYG000065556@MGYG000065556_2	Class2-Subtype-II-A_1
MGYG000066462	MGYG000066462@MGYG000066462_4	Class2-Subtype-II-A_1
MGYG000070643	MGYG000070643@MGYG000070643_2	Class2-Subtype-II-A_1
MGYG000070967	MGYG000070967@MGYG000070967_1	Class2-Subtype-V-A_1
MGYG000073028	MGYG000073028@MGYG000073028_1	Class1-Subtype-I-F_1
MGYG000073028	MGYG000073028@MGYG000073028_1	Class1-Subtype-III-A_2
MGYG000074444	MGYG000074444@MGYG000074444_8	Class1-Subtype-I-C_1
MGYG000074775	MGYG000074775@MGYG000074775_11	Class1-Subtype-I-C_1
MGYG000075065	MGYG000075065@MGYG000075065_1	Class2-Subtype-II-C_1
MGYG000082376	MGYG000082376@MGYG000082376_1	Class2-Subtype-II-A_1
MGYG000082653	MGYG000082653@MGYG000082653_3	Class2-Subtype-II-A_1
MGYG000084502	MGYG000084502@MGYG000084502_48	Class1-Subtype-I-C_1
MGYG000086327	MGYG000086327@MGYG000086327_1	Class1-Subtype-I-C_1
MGYG000089780	MGYG000089780@MGYG000089780_4	Class2-Subtype-II-A_1
MGYG000092155	MGYG000092155@MGYG000092155_1	Class2-Subtype-II-C_1
MGYG000093340	MGYG000093340@MGYG000093340_2	Class1-Subtype-I-C_1
MGYG000095772	MGYG000095772@MGYG000095772_3	Class2-Subtype-II-C_1
MGYG000096389	MGYG000096389@MGYG000096389_75	Class1-Subtype-III-B_1
MGYG000096969	MGYG000096969@MGYG000096969_3	Class1-Subtype-I-B_1
MGYG000098737	MGYG000098737@MGYG000098737_2	Class2-Subtype-II-A_1
MGYG000101486	MGYG000101486@MGYG000101486_77	Class1-Subtype-I-C_1
MGYG000103247	MGYG000103247@MGYG000103247_1	Class2-Subtype-II-A_1
MGYG000103529	MGYG000103529@MGYG000103529_1	Class2-Subtype-II-A_1
MGYG000106493	MGYG000106493@MGYG000106493_1	Class1-Subtype-I-F_1
MGYG000106493	MGYG000106493@MGYG000106493_1	Class1-Subtype-III-A_2
MGYG000108396	MGYG000108396@MGYG000108396_4	Class1-Subtype-I-C_1
MGYG000109052	MGYG000109052@MGYG000109052_3	Class2-Subtype-II-C_1
MGYG000109938	MGYG000109938@MGYG000109938_7	Class1-Subtype-I-E_1
MGYG000110839	MGYG000110839@MGYG000110839_1	Class1-Subtype-I-B_1
MGYG000111188	MGYG000111188@MGYG000111188_2	Class1-Subtype-III-A_1
MGYG000111513	MGYG000111513@MGYG000111513_1	Class1-Subtype-I-C_1
MGYG000111513	MGYG000111513@MGYG000111513_1	Class1-Subtype-I-E_2
MGYG000113544	MGYG000113544@MGYG000113544_3	Class1-Subtype-I-C_1
MGYG000114469	MGYG000114469@MGYG000114469_6	Class2-Subtype-II-A_1
MGYG000116828	MGYG000116828@MGYG000116828_1	Class1-Subtype-I-E_1
MGYG000119563	MGYG000119563@MGYG000119563_1	Class2-Subtype-II-A_1
MGYG000121155	MGYG000121155@MGYG000121155_7	Class2-Subtype-II-C_1
MGYG000122335	MGYG000122335@MGYG000122335_2	Class1-Subtype-I-C_1
MGYG000124844	MGYG000124844@MGYG000124844_11	Class2-Subtype-II-C_1
MGYG000126102	MGYG000126102@MGYG000126102_4	Class2-Subtype-II-A_1
MGYG000129178	MGYG000129178@MGYG000129178_1	Class2-Subtype-II-C_1
MGYG000131083	MGYG000131083@MGYG000131083_1	Class1-Subtype-III-D_1
MGYG000134791	MGYG000134791@MGYG000134791_3	Class1-Subtype-I-C_1
MGYG000135682	MGYG000135682@MGYG000135682_7	Class1-Subtype-I-E_1
MGYG000138029	MGYG000138029@MGYG000138029_7	Class1-Subtype-I-C_1
MGYG000147895	MGYG000147895@MGYG000147895_3	Class2-Subtype-II-C_1
MGYG000151582	MGYG000151582@MGYG000151582_52	Class2-Subtype-II-A_1
MGYG000159299	MGYG000159299@MGYG000159299_1	Class1-Subtype-I-C_1
MGYG000159609	MGYG000159609@MGYG000159609_2	Class2-Subtype-II-C_1
MGYG000163527	MGYG000163527@MGYG000163527_2	Class1-Subtype-I-B_1
MGYG000163833	MGYG000163833@MGYG000163833_1	Class1-Subtype-I-C_1
MGYG000170647	MGYG000170647@MGYG000170647_1	Class1-Subtype-I-E_1
MGYG000170919	MGYG000170919@MGYG000170919_8	Class2-Subtype-II-A_1
MGYG000173650	MGYG000173650@MGYG000173650_24	Class2-Subtype-V-A_1
MGYG000179231	MGYG000179231@MGYG000179231_2	Class2-Subtype-II-A_1
MGYG000185514	MGYG000185514@MGYG000185514_1	Class2-Subtype-II-A_1
MGYG000186110	MGYG000186110@MGYG000186110_5	Class2-Subtype-II-C_1
MGYG000187062	MGYG000187062@MGYG000187062_5	Class1-Subtype-I-B_1
MGYG000191285	MGYG000191285@MGYG000191285_1	Class2-Subtype-II-A_1
MGYG000191597	MGYG000191597@MGYG000191597_6	Class1-Subtype-I-C_1
MGYG000191917	MGYG000191917@MGYG000191917_3	Class1-Subtype-I-C_1
MGYG000193809	MGYG000193809@MGYG000193809_20	Class1-Subtype-I-C_1
MGYG000194358	MGYG000194358@MGYG000194358_6	Class1-Subtype-I-E_1
MGYG000194974	MGYG000194974@MGYG000194974_1	Class1-Subtype-I-E_1
MGYG000196199	MGYG000196199@MGYG000196199_1	Class1-Subtype-I-B_1
MGYG000196199	MGYG000196199@MGYG000196199_1	Class1-Subtype-I-C_2
MGYG000196821	MGYG000196821@MGYG000196821_199	Class1-Subtype-I-E_1
MGYG000198904	MGYG000198904@MGYG000198904_78	Class1-Subtype-I-C_1
MGYG000199837	MGYG000199837@MGYG000199837_9	Class1-Subtype-I-C_1
MGYG000203636	MGYG000203636@MGYG000203636_4	Class2-Subtype-II-A_1
MGYG000209554	MGYG000209554@MGYG000209554_6	Class2-Subtype-II-A_1
MGYG000212955	MGYG000212955@MGYG000212955_7	Class1-Subtype-I-B_1
MGYG000213298	MGYG000213298@MGYG000213298_1	Class2-Subtype-II-A_1
MGYG000213600	MGYG000213600@MGYG000213600_2	Class2-Subtype-II-A_1
MGYG000213875	MGYG000213875@MGYG000213875_4	Class2-Subtype-II-A_1
MGYG000214816	MGYG000214816@MGYG000214816_16	Class1-Subtype-I-E_1
MGYG000216198	MGYG000216198@MGYG000216198_2	Class1-Subtype-I-B_1
MGYG000216784	MGYG000216784@MGYG000216784_41	Class1-Subtype-I-E_1
MGYG000219808	MGYG000219808@MGYG000219808_5	Class1-Subtype-I-E_1
MGYG000227646	MGYG000227646@MGYG000227646_102	Class1-Subtype-I-E_1
MGYG000228222	MGYG000228222@MGYG000228222_1	Class2-Subtype-V-A_1
MGYG000231885	MGYG000231885@MGYG000231885_10	Class2-Subtype-II-C_1
MGYG000232152	MGYG000232152@MGYG000232152_2	Class1-Subtype-I-C_1
MGYG000235223	MGYG000235223@MGYG000235223_25	Class1-Subtype-I-E_1
MGYG000236176	MGYG000236176@MGYG000236176_2	Class2-Subtype-II-A_1
MGYG000236470	MGYG000236470@MGYG000236470_2	Class1-Subtype-I-B_1
MGYG000236816	MGYG000236816@MGYG000236816_1	Class2-Subtype-II-A_1
MGYG000239643	MGYG000239643@MGYG000239643_44	Class2-Subtype-II-A_1
MGYG000241208	MGYG000241208@MGYG000241208_2	Class1-Subtype-I-C_1
MGYG000252851	MGYG000252851@MGYG000252851_27	Class1-Subtype-I-E_1
MGYG000253180	MGYG000253180@MGYG000253180_4	Class1-Subtype-I-C_1
MGYG000255000	MGYG000255000@MGYG000255000_3	Class1-Subtype-I-B_1
MGYG000257452	MGYG000257452@MGYG000257452_7	Class2-Subtype-II-A_1
MGYG000259710	MGYG000259710@MGYG000259710_1	Class2-Subtype-II-A_1
MGYG000263958	MGYG000263958@MGYG000263958_7	Class2-Subtype-VI-A_1
MGYG000268238	MGYG000268238@MGYG000268238_7	Class2-Subtype-II-A_1
MGYG000271222	MGYG000271222@MGYG000271222_3	Class2-Subtype-II-C_1
MGYG000273643	MGYG000273643@MGYG000273643_7	Class1-Subtype-I-E_1
MGYG000276849	MGYG000276849@MGYG000276849_3	Class2-Subtype-II-C_1
MGYG000278159	MGYG000278159@MGYG000278159_1	Class1-Subtype-I-E_1
MGYG000281219	MGYG000281219@MGYG000281219_3	Class1-Subtype-I-E_1
MGYG000284369	MGYG000284369@MGYG000284369_3	Class2-Subtype-V-A_1
MGYG000285217	MGYG000285217@MGYG000285217_4	Class1-Subtype-III-D_1
MGYG000285809	MGYG000285809@MGYG000285809_6	Class1-Subtype-I-E_1
MGYG000287081	MGYG000287081@MGYG000287081_1	Class1-Subtype-I-B_1
MGYG000288895	MGYG000288895@MGYG000288895_6	Class1-Subtype-I-C_1
DBMF05-meta.216	DBMF05-meta.216@DBMF05-meta_7895	Class2-Subtype-II-C_1
GCA_001724135.1	GCA_001724135.1@MEDS01000025.1	Class1-Subtype-I-E_1
GCA_009772925.1	GCA_009772925.1@WOUQ01000005.1	Class1-Subtype-I-C_1
GCA_017433725.1	GCA_017433725.1@JAFRGQ010000098.1	Class1-Subtype-I-E_1
GCA_900318335.1	GCA_900318335.1@ONKF01000011.1	Class1-Subtype-I-C_1
GCA_903882665.1	GCA_903882665.1@CAIRXW010000043.1	Class1-Subtype-I-B_1
GCF_000158955.1	GCF_000158955.1@NZ_GG657757.1	Class1-Subtype-I-E_1
GCF_000158955.1	GCF_000158955.1@NZ_GG657757.1	Class1-Subtype-I-E_2
GCF_000220235.1	GCF_000220235.1@NZ_GL982465.1	Class2-Subtype-II-C_1
GCF_000378065.1	GCF_000378065.1@NZ_KB899147.1	Class2-Subtype-VI-B_1
GCF_000550805.1	GCF_000550805.1@NZ_CP004353.1	Class1-Subtype-I-E_1
GCF_000821245.2	GCF_000821245.2@NZ_LN611422.1	Class2-Subtype-II-A_1
GCF_001185345.1	GCF_001185345.1@NZ_KQ236746.1	Class1-Subtype-I-C_1
GCF_002813775.1	GCF_002813775.1@NZ_CP020370.1	Class1-Subtype-I-C_1
GCF_002813775.1	GCF_002813775.1@NZ_CP020370.1	Class1-Subtype-I-E_2
GCF_002813775.1	GCF_002813775.1@NZ_CP020370.1	Class1-Subtype-I-G_3
GCF_003024685.1	GCF_003024685.1@NZ_PYLQ01000002.1	Class1-Subtype-III-A_1
GCF_003932855.1	GCF_003932855.1@NZ_RQYZ01000003.1	Class1-Subtype-III-D_1
GCF_013167955.1	GCF_013167955.1@NZ_BLWF01000001.1	Class1-Subtype-I-G_1
GCF_014844135.1	GCF_014844135.1@NZ_CP041403.1	Class1-Subtype-I-B_1
GCF_016653115.1	GCF_016653115.1@NZ_NHRX01000018.1	Class1-Subtype-I-E_1
GCF_017874255.1	GCF_017874255.1@NZ_JAGGLD010000001.1	Class1-Subtype-III-B_1
GCF_900108915.1	GCF_900108915.1@NZ_FNYH01000006.1	Class1-Subtype-I-E_1
GCF_900108915.1	GCF_900108915.1@NZ_FNYH01000006.1	Class1-Subtype-I-F_2
MGYG000000993	MGYG000000993@MGYG000000993_3	Class1-Subtype-I-C_1
MGYG000008544	MGYG000008544@MGYG000008544_1	Class2-Subtype-II-A_1
MGYG000008858	MGYG000008858@MGYG000008858_8	Class1-Subtype-I-C_1
MGYG000010160	MGYG000010160@MGYG000010160_6	Class2-Subtype-II-A_1
MGYG000013424	MGYG000013424@MGYG000013424_3	Class2-Subtype-V-A_1
MGYG000014056	MGYG000014056@MGYG000014056_1	Class1-Subtype-I-B_1
MGYG000014056	MGYG000014056@MGYG000014056_1	Class1-Subtype-I-B_2
MGYG000017772	MGYG000017772@MGYG000017772_42	Class2-Subtype-II-A_1
MGYG000018371	MGYG000018371@MGYG000018371_6	Class2-Subtype-II-A_1
MGYG000019934	MGYG000019934@MGYG000019934_5	Class1-Subtype-I-B_1
MGYG000027575	MGYG000027575@MGYG000027575_5	Class2-Subtype-II-A_1
MGYG000029515	MGYG000029515@MGYG000029515_5	Class1-Subtype-I-F_1
MGYG000030155	MGYG000030155@MGYG000030155_1	Class1-Subtype-I-B_1
MGYG000031115	MGYG000031115@MGYG000031115_7	Class1-Subtype-I-B_1
MGYG000033276	MGYG000033276@MGYG000033276_3	Class1-Subtype-I-C_1
MGYG000033905	MGYG000033905@MGYG000033905_2	Class1-Subtype-I-C_1
MGYG000034603	MGYG000034603@MGYG000034603_1	Class1-Subtype-I-C_1
MGYG000034895	MGYG000034895@MGYG000034895_2	Class1-Subtype-I-C_1
MGYG000035191	MGYG000035191@MGYG000035191_2	Class2-Subtype-II-A_1
MGYG000037003	MGYG000037003@MGYG000037003_2	Class2-Subtype-II-A_1
MGYG000037320	MGYG000037320@MGYG000037320_1	Class1-Subtype-I-E_1
MGYG000038453	MGYG000038453@MGYG000038453_5	Class1-Subtype-III-A_1
MGYG000042035	MGYG000042035@MGYG000042035_119	Class1-Subtype-I-E_1
MGYG000049050	MGYG000049050@MGYG000049050_3	Class2-Subtype-II-A_1
MGYG000052669	MGYG000052669@MGYG000052669_94	Class2-Subtype-II-C_1
MGYG000055278	MGYG000055278@MGYG000055278_4	Class2-Subtype-II-C_1
MGYG000056479	MGYG000056479@MGYG000056479_3	Class1-Subtype-I-C_1
MGYG000056797	MGYG000056797@MGYG000056797_9	Class1-Subtype-I-C_1
MGYG000057398	MGYG000057398@MGYG000057398_5	Class2-Subtype-II-B_1
MGYG000057997	MGYG000057997@MGYG000057997_7	Class1-Subtype-I-C_1
MGYG000057997	MGYG000057997@MGYG000057997_7	Class1-Subtype-I-E_2
MGYG000061088	MGYG000061088@MGYG000061088_3	Class1-Subtype-I-C_1
MGYG000063030	MGYG000063030@MGYG000063030_2	Class1-Subtype-III-A_1
MGYG000066174	MGYG000066174@MGYG000066174_2	Class2-Subtype-II-C_1
MGYG000070078	MGYG000070078@MGYG000070078_1	Class1-Subtype-I-E_1
MGYG000070996	MGYG000070996@MGYG000070996_1	Class1-Subtype-I-C_1
MGYG000072799	MGYG000072799@MGYG000072799_4	Class1-Subtype-III-A_1
MGYG000074474	MGYG000074474@MGYG000074474_1	Class1-Subtype-I-C_1
MGYG000077223	MGYG000077223@MGYG000077223_4	Cluster_1
MGYG000077516	MGYG000077516@MGYG000077516_5	Class1-Subtype-I-E_1
MGYG000081128	MGYG000081128@MGYG000081128_1	Class1-Subtype-I-F_1
MGYG000081128	MGYG000081128@MGYG000081128_1	Class1-Subtype-III-A_2
MGYG000082088	MGYG000082088@MGYG000082088_2	Class1-Subtype-I-C_1
MGYG000085130	MGYG000085130@MGYG000085130_45	Class1-Subtype-I-C_1
MGYG000088161	MGYG000088161@MGYG000088161_39	Class2-Subtype-II-C_1
MGYG000089512	MGYG000089512@MGYG000089512_1	Class2-Subtype-V-A_1
MGYG000090091	MGYG000090091@MGYG000090091_6	Class2-Subtype-V-A_1
MGYG000090962	MGYG000090962@MGYG000090962_1	Class2-Subtype-II-A_1
MGYG000091880	MGYG000091880@MGYG000091880_73	Class1-Subtype-I-E_1
MGYG000092175	MGYG000092175@MGYG000092175_9	Class1-Subtype-I-C_1
MGYG000093376	MGYG000093376@MGYG000093376_8	Class2-Subtype-II-C_1
MGYG000100682	MGYG000100682@MGYG000100682_1	Class2-Subtype-II-C_1
MGYG000102090	MGYG000102090@MGYG000102090_9	Class2-Subtype-II-A_1
MGYG000105313	MGYG000105313@MGYG000105313_2	Class1-Subtype-I-E_1
MGYG000106854	MGYG000106854@MGYG000106854_29	Class1-Subtype-I-B_1
MGYG000108424	MGYG000108424@MGYG000108424_7	Class1-Subtype-I-B_1
MGYG000111220	MGYG000111220@MGYG000111220_1	Class1-Subtype-I-E_1
MGYG000111220	MGYG000111220@MGYG000111220_1	Class1-Subtype-I-E_2
MGYG000115398	MGYG000115398@MGYG000115398_6	Class1-Subtype-I-E_1
MGYG000118060	MGYG000118060@MGYG000118060_3	Class1-Subtype-I-C_1
MGYG000118672	MGYG000118672@MGYG000118672_30	Class2-Subtype-II-A_1
MGYG000124488	MGYG000124488@MGYG000124488_1	Class2-Subtype-V-A_1
MGYG000124867	MGYG000124867@MGYG000124867_4	Class2-Subtype-II-A_1
MGYG000126441	MGYG000126441@MGYG000126441_1	Class2-Subtype-II-C_1
MGYG000127354	MGYG000127354@MGYG000127354_4	Class1-Subtype-III-D_1
MGYG000131114	MGYG000131114@MGYG000131114_4	Class2-Subtype-V-A_1
MGYG000136902	MGYG000136902@MGYG000136902_49	Class1-Subtype-I-F_1
MGYG000138931	MGYG000138931@MGYG000138931_11	Class2-Subtype-II-C_1
MGYG000141906	MGYG000141906@MGYG000141906_3	Class2-Subtype-II-A_1
MGYG000142184	MGYG000142184@MGYG000142184_7	Class1-Subtype-I-G_1
MGYG000144535	MGYG000144535@MGYG000144535_2	Class2-Subtype-II-A_1
MGYG000147599	MGYG000147599@MGYG000147599_7	Class2-Subtype-II-A_1
MGYG000148847	MGYG000148847@MGYG000148847_1	Class1-Subtype-I-B_1
MGYG000153417	MGYG000153417@MGYG000153417_1	Class2-Subtype-II-A_1
MGYG000155054	MGYG000155054@MGYG000155054_4	Class1-Subtype-I-C_1
MGYG000157463	MGYG000157463@MGYG000157463_49	Class1-Subtype-I-C_1
MGYG000159644	MGYG000159644@MGYG000159644_1	Class1-Subtype-I-F_1
MGYG000159644	MGYG000159644@MGYG000159644_1	Class1-Subtype-III-A_2
MGYG000159948	MGYG000159948@MGYG000159948_36	Class1-Subtype-I-C_1
MGYG000160553	MGYG000160553@MGYG000160553_2	Class2-Subtype-II-A_1
MGYG000161168	MGYG000161168@MGYG000161168_2	Class1-Subtype-I-B_1
MGYG000163287	MGYG000163287@MGYG000163287_40	Class1-Subtype-I-E_1
MGYG000163862	MGYG000163862@MGYG000163862_3	Class1-Subtype-I-C_1
MGYG000164182	MGYG000164182@MGYG000164182_13	Class1-Subtype-I-E_1
MGYG000164791	MGYG000164791@MGYG000164791_74	Class2-Subtype-II-C_1
MGYG000167106	MGYG000167106@MGYG000167106_10	Class2-Subtype-II-A_1
MGYG000167666	MGYG000167666@MGYG000167666_5	Class1-Subtype-I-C_1
MGYG000168030	MGYG000168030@MGYG000168030_2	Cluster_1
MGYG000169178	MGYG000169178@MGYG000169178_4	Class1-Subtype-I-E_1
MGYG000169781	MGYG000169781@MGYG000169781_1	Class1-Subtype-I-E_1
MGYG000174370	MGYG000174370@MGYG000174370_1	Class1-Subtype-I-C_1
MGYG000178953	MGYG000178953@MGYG000178953_1	Class2-Subtype-II-C_1
MGYG000180468	MGYG000180468@MGYG000180468_4	Class2-Subtype-II-A_1
MGYG000183451	MGYG000183451@MGYG000183451_2	Class2-Subtype-II-A_1
MGYG000186139	MGYG000186139@MGYG000186139_1	Class1-Subtype-III-D_1
MGYG000190355	MGYG000190355@MGYG000190355_2	Class2-Subtype-V-A_1
MGYG000192577	MGYG000192577@MGYG000192577_110	Class1-Subtype-I-E_1
MGYG000194707	MGYG000194707@MGYG000194707_2	Class1-Subtype-III-A_1
MGYG000198034	MGYG000198034@MGYG000198034_5	Class2-Subtype-II-C_1
MGYG000206807	MGYG000206807@MGYG000206807_3	Class1-Subtype-I-C_1
MGYG000208897	MGYG000208897@MGYG000208897_1	Class1-Subtype-I-C_1
MGYG000209903	MGYG000209903@MGYG000209903_78	Class2-Subtype-II-A_1
MGYG000210234	MGYG000210234@MGYG000210234_6	Class2-Subtype-II-C_1
MGYG000212416	MGYG000212416@MGYG000212416_5	Class2-Subtype-II-A_1
MGYG000216512	MGYG000216512@MGYG000216512_156	Class1-Subtype-I-E_1
MGYG000216813	MGYG000216813@MGYG000216813_13	Class2-Subtype-II-C_1
MGYG000217781	MGYG000217781@MGYG000217781_2	Class2-Subtype-II-B_1
MGYG000220795	MGYG000220795@MGYG000220795_1	Class1-Subtype-I-C_1
MGYG000221123	MGYG000221123@MGYG000221123_2	Class2-Subtype-II-A_1
MGYG000224337	MGYG000224337@MGYG000224337_2	Class1-Subtype-I-C_1
MGYG000226474	MGYG000226474@MGYG000226474_2	Class1-Subtype-I-C_1
MGYG000227390	MGYG000227390@MGYG000227390_3	Class2-Subtype-II-C_1
MGYG000227662	MGYG000227662@MGYG000227662_2	Class2-Subtype-II-A_1
MGYG000228840	MGYG000228840@MGYG000228840_23	Class2-Subtype-V-A_1
MGYG000229097	MGYG000229097@MGYG000229097_1	Class2-Subtype-II-A_1
MGYG000229399	MGYG000229399@MGYG000229399_6	Class2-Subtype-II-A_1
MGYG000230370	MGYG000230370@MGYG000230370_1	Class1-Subtype-I-G_1
MGYG000232189	MGYG000232189@MGYG000232189_2	Class1-Subtype-I-C_1
MGYG000232776	MGYG000232776@MGYG000232776_34	Class1-Subtype-I-E_1
MGYG000236199	MGYG000236199@MGYG000236199_3	Class2-Subtype-V-A_1
MGYG000239068	MGYG000239068@MGYG000239068_24	Class1-Subtype-I-E_1
MGYG000242336	MGYG000242336@MGYG000242336_2	Class2-Subtype-II-C_1
MGYG000242996	MGYG000242996@MGYG000242996_1	Class2-Subtype-V-A_1
MGYG000243916	MGYG000243916@MGYG000243916_1	Class1-Subtype-I-E_1
MGYG000244872	MGYG000244872@MGYG000244872_1	Class2-Subtype-II-A_1
MGYG000245186	MGYG000245186@MGYG000245186_2	Class1-Subtype-I-B_1
MGYG000249027	MGYG000249027@MGYG000249027_5	Class2-Subtype-II-A_1
MGYG000249615	MGYG000249615@MGYG000249615_1	Class1-Subtype-I-E_1
MGYG000250904	MGYG000250904@MGYG000250904_5	Class2-Subtype-II-A_1
MGYG000254133	MGYG000254133@MGYG000254133_6	Class2-Subtype-II-A_1
MGYG000257212	MGYG000257212@MGYG000257212_2	Class1-Subtype-I-E_1
MGYG000259104	MGYG000259104@MGYG000259104_8	Class2-Subtype-II-A_1
MGYG000259753	MGYG000259753@MGYG000259753_51	Class2-Subtype-II-A_1
MGYG000267365	MGYG000267365@MGYG000267365_5	Class2-Subtype-V-A_1
MGYG000267678	MGYG000267678@MGYG000267678_1	Class1-Subtype-I-C_1
MGYG000268922	MGYG000268922@MGYG000268922_1	Class2-Subtype-II-A_1
MGYG000275084	MGYG000275084@MGYG000275084_1	Class1-Subtype-I-C_1
MGYG000276878	MGYG000276878@MGYG000276878_8	Class1-Subtype-III-A_1
MGYG000279354	MGYG000279354@MGYG000279354_7	Class1-Subtype-I-C_1
MGYG000279683	MGYG000279683@MGYG000279683_3	Class1-Subtype-III-A_1
MGYG000280331	MGYG000280331@MGYG000280331_4	Class1-Subtype-I-C_1
MGYG000287426	MGYG000287426@MGYG000287426_10	Class2-Subtype-II-C_1
MGYG000288634	MGYG000288634@MGYG000288634_1	Class2-Subtype-II-A_1
BMXFM03-meta.46	BMXFM03-meta.46@BMXFM03-meta_171497	Class1-Subtype-I-B_1
GCA_900155405.1	GCA_900155405.1@LT700188.1	Class2-Subtype-II-A_1
GCF_000160615.1	GCF_000160615.1@NZ_GG668518.1	Class1-Subtype-I-E_1
GCF_000228725.2	GCF_000228725.2@NZ_JH603170.1	Class1-Subtype-I-C_1
GCF_000228725.2	GCF_000228725.2@NZ_JH603170.1	Class1-Subtype-I-F_2
GCF_000312305.1	GCF_000312305.1@NZ_HE999446.1	Class2-Subtype-II-C_1
GCF_000379525.1	GCF_000379525.1@NZ_KB902397.1	Class1-Subtype-I-E_1
GCF_000430725.1	GCF_000430725.1@NZ_KE387205.1	Class1-Subtype-I-E_1
GCF_000599605.1	GCF_000599605.1@NZ_KK082668.1	Class2-Subtype-II-C_1
GCF_000731955.1	GCF_000731955.1@NZ_JNCK01000001.1	Class1-Subtype-I-F_1
GCF_002005225.1	GCF_002005225.1@NZ_CP019724.1	Class1-Subtype-I-E_1
GCF_002005225.1	GCF_002005225.1@NZ_CP019724.1	Class1-Subtype-I-E_2
GCF_002005225.1	GCF_002005225.1@NZ_CP019724.1	Class1-Subtype-I-E_3
GCF_002209565.1	GCF_002209565.1@NZ_NJIH01000003.1	Class1-Subtype-I-C_1
GCF_003044445.1	GCF_003044445.1@NZ_POWX01000003.1	Class1-Subtype-I-C_1
GCF_003260095.1	GCF_003260095.1@NZ_PTPX01000014.1	Class1-Subtype-I-C_1
GCF_003590335.1	GCF_003590335.1@NZ_MIET01000022.1	Class1-Subtype-I-F_1
GCF_003943415.1	GCF_003943415.1@NZ_RJPK01000006.1	Class2-Subtype-II-A_1
GCF_005222485.1	GCF_005222485.1@NZ_CP029078.1	Class1-Subtype-I-E_1
GCF_005222485.1	GCF_005222485.1@NZ_CP029078.1	Class1-Subtype-I-E_2
GCF_014205675.1	GCF_014205675.1@NZ_JACIIX010000005.1	Class1-Subtype-I-C_1
GCF_015159595.1	GCF_015159595.1@NZ_CP063304.1	Class1-Subtype-I-C_1
GCF_015159595.1	GCF_015159595.1@NZ_CP063304.1	Class1-Subtype-III-D_2
GCF_017876115.1	GCF_017876115.1@NZ_JAGINO010000026.1	Class1-Subtype-I-C_1
GCF_900009265.2	GCF_900009265.2@NZ_LR735026.1	Class1-Subtype-I-B_1
GCF_900110495.1	GCF_900110495.1@NZ_FODX01000003.1	Class1-Subtype-I-C_1
GCF_900142645.1	GCF_900142645.1@NZ_FRBP01000007.1	Class1-Subtype-I-B_1
GCF_900324475.1	GCF_900324475.1@NZ_LT992502.1	Class1-Subtype-I-F_1
MGYG000000031	MGYG000000031@MGYG000000031_2	Class2-Subtype-II-A_1
MGYG000002441	MGYG000002441@MGYG000002441_3	Class1-Subtype-I-C_1
MGYG000007926	MGYG000007926@MGYG000007926_1	Class1-Subtype-I-E_1
MGYG000008245	MGYG000008245@MGYG000008245_17	Cluster_1
MGYG000010202	MGYG000010202@MGYG000010202_1	Class1-Subtype-I-C_1
MGYG000014669	MGYG000014669@MGYG000014669_61	Class1-Subtype-I-C_1
MGYG000014669	MGYG000014669@MGYG000014669_61	Class1-Subtype-III-A_2
MGYG000020218	MGYG000020218@MGYG000020218_3	Class2-Subtype-II-A_1
MGYG000020516	MGYG000020516@MGYG000020516_10	Class1-Subtype-I-B_1
MGYG000026926	MGYG000026926@MGYG000026926_2	Class1-Subtype-I-C_1
MGYG000029253	MGYG000029253@MGYG000029253_1	Class1-Subtype-I-F_1
MGYG000029253	MGYG000029253@MGYG000029253_1	Class1-Subtype-III-A_2
MGYG000031148	MGYG000031148@MGYG000031148_1	Class1-Subtype-III-A_1
MGYG000035839	MGYG000035839@MGYG000035839_15	Class1-Subtype-I-F_1
MGYG000039608	MGYG000039608@MGYG000039608_3	Class1-Subtype-I-E_1
MGYG000040520	MGYG000040520@MGYG000040520_1	Class1-Subtype-I-G_1
MGYG000040828	MGYG000040828@MGYG000040828_12	Class1-Subtype-I-B_1
MGYG000045201	MGYG000045201@MGYG000045201_5	Class1-Subtype-I-C_1
MGYG000045201	MGYG000045201@MGYG000045201_5	Class1-Subtype-I-E_2
MGYG000051141	MGYG000051141@MGYG000051141_3	Class1-Subtype-I-B_1
MGYG000051141	MGYG000051141@MGYG000051141_3	Class1-Subtype-I-B_2
MGYG000056513	MGYG000056513@MGYG000056513_4	Class2-Subtype-II-C_1
MGYG000057148	MGYG000057148@MGYG000057148_1	Class1-Subtype-I-C_1
MGYG000058639	MGYG000058639@MGYG000058639_2	Class1-Subtype-I-B_1
MGYG000061753	MGYG000061753@MGYG000061753_1	Class2-Subtype-II-A_1
MGYG000067296	MGYG000067296@MGYG000067296_4	Class1-Subtype-III-A_1
MGYG000068161	MGYG000068161@MGYG000068161_3	Class1-Subtype-I-E_1
MGYG000068161	MGYG000068161@MGYG000068161_3	Class1-Subtype-III-B_2
MGYG000068452	MGYG000068452@MGYG000068452_4	Class1-Subtype-I-G_1
MGYG000072228	MGYG000072228@MGYG000072228_2	Class2-Subtype-II-C_1
MGYG000076627	MGYG000076627@MGYG000076627_5	Class2-Subtype-II-C_1
MGYG000079659	MGYG000079659@MGYG000079659_2	Class2-Subtype-II-A_1
MGYG000083027	MGYG000083027@MGYG000083027_6	Class1-Subtype-I-B_1
MGYG000083625	MGYG000083625@MGYG000083625_5	Class2-Subtype-V-A_1
MGYG000084562	MGYG000084562@MGYG000084562_17	Class1-Subtype-III-A_1
MGYG000089009	MGYG000089009@MGYG000089009_6	Class1-Subtype-III-A_1
MGYG000090112	MGYG000090112@MGYG000090112_1	Class2-Subtype-V-A_1
MGYG000097005	MGYG000097005@MGYG000097005_109	Class1-Subtype-I-C_1
MGYG000099129	MGYG000099129@MGYG000099129_1	Class1-Subtype-I-B_1
MGYG000102688	MGYG000102688@MGYG000102688_12	Class1-Subtype-I-C_1
MGYG000104174	MGYG000104174@MGYG000104174_4	Class1-Subtype-III-A_1
MGYG000105612	MGYG000105612@MGYG000105612_28	Class2-Subtype-II-A_1
MGYG000110275	MGYG000110275@MGYG000110275_136	Class1-Subtype-I-E_1
MGYG000111566	MGYG000111566@MGYG000111566_26	Class2-Subtype-II-A_1
MGYG000114252	MGYG000114252@MGYG000114252_10	Class2-Subtype-II-C_1
MGYG000116042	MGYG000116042@MGYG000116042_3	Class2-Subtype-II-A_1
MGYG000116579	MGYG000116579@MGYG000116579_2	Class1-Subtype-I-C_1
MGYG000121221	MGYG000121221@MGYG000121221_8	Class1-Subtype-I-C_1
MGYG000122384	MGYG000122384@MGYG000122384_50	Class2-Subtype-II-A_1
MGYG000124885	MGYG000124885@MGYG000124885_10	Class1-Subtype-I-E_1
MGYG000129574	MGYG000129574@MGYG000129574_2	Class1-Subtype-I-C_1
MGYG000131468	MGYG000131468@MGYG000131468_1	Class1-Subtype-I-B_1
MGYG000131813	MGYG000131813@MGYG000131813_39	Class1-Subtype-I-E_1
MGYG000132090	MGYG000132090@MGYG000132090_24	Class2-Subtype-II-A_1
MGYG000132421	MGYG000132421@MGYG000132421_3	Class2-Subtype-V-A_1
MGYG000133683	MGYG000133683@MGYG000133683_2	Class2-Subtype-II-C_1
MGYG000134273	MGYG000134273@MGYG000134273_98	Class2-Subtype-VI-A_1
MGYG000134544	MGYG000134544@MGYG000134544_57	Class1-Subtype-I-C_1
MGYG000136033	MGYG000136033@MGYG000136033_9	Class2-Subtype-II-A_1
MGYG000137217	MGYG000137217@MGYG000137217_4	Class2-Subtype-II-C_1
MGYG000138655	MGYG000138655@MGYG000138655_107	Class1-Subtype-I-E_1
MGYG000140062	MGYG000140062@MGYG000140062_1	Class1-Subtype-I-C_1
MGYG000145197	MGYG000145197@MGYG000145197_9	Class1-Subtype-I-B_1
MGYG000149556	MGYG000149556@MGYG000149556_5	Class2-Subtype-II-A_1
MGYG000151326	MGYG000151326@MGYG000151326_7	Class1-Subtype-I-E_1
MGYG000151951	MGYG000151951@MGYG000151951_5	Class2-Subtype-II-C_1
MGYG000157479	MGYG000157479@MGYG000157479_8	Class1-Subtype-I-E_1
MGYG000159974	MGYG000159974@MGYG000159974_2	Class1-Subtype-I-C_1
MGYG000160319	MGYG000160319@MGYG000160319_3	Class2-Subtype-II-A_1
MGYG000160908	MGYG000160908@MGYG000160908_3	Class1-Subtype-III-A_1
MGYG000161843	MGYG000161843@MGYG000161843_4	Class1-Subtype-I-B_1
MGYG000162722	MGYG000162722@MGYG000162722_2	Class2-Subtype-V-A_1
MGYG000164529	MGYG000164529@MGYG000164529_15	Class1-Subtype-III-A_1
MGYG000165374	MGYG000165374@MGYG000165374_4	Class1-Subtype-I-B_1
MGYG000166882	MGYG000166882@MGYG000166882_6	Class2-Subtype-II-A_1
MGYG000167132	MGYG000167132@MGYG000167132_1	Class1-Subtype-I-C_1
MGYG000167132	MGYG000167132@MGYG000167132_1	Class1-Subtype-I-E_2
MGYG000168907	MGYG000168907@MGYG000168907_1	Class1-Subtype-I-F_1
MGYG000170383	MGYG000170383@MGYG000170383_1	Class1-Subtype-III-B_1
MGYG000170994	MGYG000170994@MGYG000170994_2	Class2-Subtype-II-A_1
MGYG000171876	MGYG000171876@MGYG000171876_3	Class2-Subtype-II-A_1
MGYG000174090	MGYG000174090@MGYG000174090_109	Class1-Subtype-I-C_1
MGYG000174996	MGYG000174996@MGYG000174996_13	Class2-Subtype-II-C_1
MGYG000178354	MGYG000178354@MGYG000178354_72	Class1-Subtype-I-E_1
MGYG000179897	MGYG000179897@MGYG000179897_6	Class2-Subtype-II-A_1
MGYG000180201	MGYG000180201@MGYG000180201_4	Class2-Subtype-II-A_1
MGYG000181325	MGYG000181325@MGYG000181325_24	Class2-Subtype-II-A_1
MGYG000181687	MGYG000181687@MGYG000181687_8	Class1-Subtype-I-E_1
MGYG000182288	MGYG000182288@MGYG000182288_6	Class1-Subtype-I-C_1
MGYG000187764	MGYG000187764@MGYG000187764_6	Class2-Subtype-II-B_1
MGYG000189744	MGYG000189744@MGYG000189744_2	Class1-Subtype-I-E_1
MGYG000191348	MGYG000191348@MGYG000191348_2	Class2-Subtype-II-C_1
MGYG000199294	MGYG000199294@MGYG000199294_2	Class2-Subtype-II-C_1
MGYG000199593	MGYG000199593@MGYG000199593_3	Class2-Subtype-II-C_1
MGYG000200202	MGYG000200202@MGYG000200202_8	Class1-Subtype-III-A_1
MGYG000203691	MGYG000203691@MGYG000203691_5	Class1-Subtype-I-C_1
MGYG000204882	MGYG000204882@MGYG000204882_1	Class2-Subtype-II-C_1
MGYG000206562	MGYG000206562@MGYG000206562_3	Class2-Subtype-V-A_1
MGYG000207102	MGYG000207102@MGYG000207102_8	Class1-Subtype-I-C_1
MGYG000208320	MGYG000208320@MGYG000208320_9	Class1-Subtype-I-C_1
MGYG000209296	MGYG000209296@MGYG000209296_2	Class1-Subtype-I-C_1
MGYG000209947	MGYG000209947@MGYG000209947_3	Class1-Subtype-I-C_1
MGYG000210551	MGYG000210551@MGYG000210551_1	Class2-Subtype-II-C_1
MGYG000210850	MGYG000210850@MGYG000210850_29	Class1-Subtype-I-E_1
MGYG000211801	MGYG000211801@MGYG000211801_5	Class1-Subtype-I-C_1
MGYG000212446	MGYG000212446@MGYG000212446_6	Class1-Subtype-I-E_1
MGYG000216265	MGYG000216265@MGYG000216265_9	Class1-Subtype-I-B_1
MGYG000221681	MGYG000221681@MGYG000221681_5	Class2-Subtype-II-A_1
MGYG000222880	MGYG000222880@MGYG000222880_6	Class1-Subtype-III-A_1
MGYG000225301	MGYG000225301@MGYG000225301_46	Class1-Subtype-I-E_1
MGYG000227687	MGYG000227687@MGYG000227687_19	Class1-Subtype-I-E_1
MGYG000229429	MGYG000229429@MGYG000229429_3	Class1-Subtype-I-C_1
MGYG000230989	MGYG000230989@MGYG000230989_2	Class1-Subtype-III-A_1
MGYG000233100	MGYG000233100@MGYG000233100_7	Class2-Subtype-II-C_1
MGYG000239101	MGYG000239101@MGYG000239101_191	Class2-Subtype-II-A_1
MGYG000243635	MGYG000243635@MGYG000243635_3	Class1-Subtype-I-C_1
MGYG000245217	MGYG000245217@MGYG000245217_8	Class1-Subtype-I-C_1
MGYG000246061	MGYG000246061@MGYG000246061_56	Class2-Subtype-V-A_1
MGYG000246611	MGYG000246611@MGYG000246611_23	Class1-Subtype-I-E_1
MGYG000246877	MGYG000246877@MGYG000246877_6	Class1-Subtype-I-C_1
MGYG000248158	MGYG000248158@MGYG000248158_63	Class1-Subtype-I-B_1
MGYG000248775	MGYG000248775@MGYG000248775_6	Class2-Subtype-II-A_1
MGYG000250586	MGYG000250586@MGYG000250586_1	Class2-Subtype-II-A_1
MGYG000257897	MGYG000257897@MGYG000257897_2	Class1-Subtype-I-E_1
MGYG000262130	MGYG000262130@MGYG000262130_1	Class1-Subtype-III-A_1
MGYG000269256	MGYG000269256@MGYG000269256_10	Class1-Subtype-I-C_1
MGYG000269559	MGYG000269559@MGYG000269559_1	Class2-Subtype-II-A_1
MGYG000275115	MGYG000275115@MGYG000275115_59	Class2-Subtype-II-A_1
MGYG000282455	MGYG000282455@MGYG000282455_1	Class2-Subtype-II-A_1
MGYG000283609	MGYG000283609@MGYG000283609_5	Class1-Subtype-I-F_1
MGYG000285596	MGYG000285596@MGYG000285596_1	Class2-Subtype-V-A_1
MGYG000286805	MGYG000286805@MGYG000286805_3	Class2-Subtype-II-A_1
GCA_000703065.1	GCA_000703065.1@JNLK01000001.1	Class2-Subtype-II-A_1
GCA_003481005.1	GCA_003481005.1@QUKC01000006.1	Class1-Subtype-I-C_1
GCA_016709675.1	GCA_016709675.1@JADJMH010000040.1	Class1-Subtype-III-A_1
GCA_017542245.1	GCA_017542245.1@JAFXXN010000160.1	Class1-Subtype-III-B_1
GCA_900768505.1	GCA_900768505.1@CAAGED010000011.1	Class1-Subtype-I-E_1
GCF_000316625.1	GCF_000316625.1@NC_019676.1	Class1-Subtype-I-D_1
GCF_000316625.1	GCF_000316625.1@NC_019676.1	Class1-Subtype-III-A_2
GCF_000316625.1	GCF_000316625.1@NC_019676.1	Class1-Subtype-III-D_3
GCF_000455225.1	GCF_000455225.1@NZ_HF954537.1	Class1-Subtype-I-C_1
GCF_000940845.1	GCF_000940845.1@NZ_CP010341.1	Class1-Subtype-I-G_1
GCF_001279525.1	GCF_001279525.1@NZ_LGDY01000107.1	Class1-Subtype-I-C_1
GCF_001697145.1	GCF_001697145.1@NZ_CP012719.1	Class2-Subtype-II-A_1
GCF_002019735.1	GCF_002019735.1@NZ_KV917378.1	Class1-Subtype-I-C_1
GCF_002860345.1	GCF_002860345.1@NZ_NMYC01000003.1	Class1-Subtype-I-E_1
GCF_003946115.1	GCF_003946115.1@NZ_RHOH01000007.1	Class1-Subtype-I-C_1
GCF_004341245.1	GCF_004341245.1@NZ_SLWY01000008.1	Class1-Subtype-I-C_1
GCF_010669305.1	GCF_010669305.1@NZ_CP048649.1	Class1-Subtype-I-E_1
GCF_013343215.1	GCF_013343215.1@NZ_CP039143.1	Class1-Subtype-I-F_1
GCF_014229965.1	GCF_014229965.1@NZ_JABGBW010000004.1	Class1-Subtype-I-B_1
GCF_014229965.1	GCF_014229965.1@NZ_JABGBW010000004.1	Class1-Subtype-III-A_2
GCF_015207205.1	GCF_015207205.1@NZ_JADEXH010000009.1	Class1-Subtype-III-D_1
GCF_900078395.1	GCF_900078395.1@NZ_FKLA01000009.1	Class1-Subtype-I-C_1
GCF_900459125.1	GCF_900459125.1@NZ_UHFC01000002.1	Class1-Subtype-I-C_1
MGYG000000045	MGYG000000045@MGYG000000045_8	Class2-Subtype-II-A_1
MGYG000000250	MGYG000000250@MGYG000000250_1	Class2-Subtype-II-A_1
MGYG000001704	MGYG000001704@MGYG000001704_1	Class1-Subtype-I-B_1
MGYG000002224	MGYG000002224@MGYG000002224_7	Class2-Subtype-II-C_1
MGYG000002825	MGYG000002825@MGYG000002825_13	Class1-Subtype-I-E_1
MGYG000003902	MGYG000003902@MGYG000003902_1	Class1-Subtype-III-A_1
MGYG000009871	MGYG000009871@MGYG000009871_6	Class1-Subtype-I-C_1
MGYG000017230	MGYG000017230@MGYG000017230_6	Cluster_1
MGYG000021430	MGYG000021430@MGYG000021430_137	Class1-Subtype-I-E_1
MGYG000022035	MGYG000022035@MGYG000022035_4	Class2-Subtype-II-C_1
MGYG000023345	MGYG000023345@MGYG000023345_145	Class1-Subtype-I-C_1
MGYG000026953	MGYG000026953@MGYG000026953_1	Class2-Subtype-V-A_1
MGYG000027970	MGYG000027970@MGYG000027970_3	Class1-Subtype-I-E_1
MGYG000030500	MGYG000030500@MGYG000030500_1	Class1-Subtype-I-E_1
MGYG000032744	MGYG000032744@MGYG000032744_2	Cluster_1
MGYG000033361	MGYG000033361@MGYG000033361_3	Class2-Subtype-V-A_1
MGYG000034305	MGYG000034305@MGYG000034305_1	Class1-Subtype-I-C_1
MGYG000037677	MGYG000037677@MGYG000037677_5	Class1-Subtype-I-C_1
MGYG000037966	MGYG000037966@MGYG000037966_2	Class2-Subtype-II-C_1
MGYG000042118	MGYG000042118@MGYG000042118_3	Class1-Subtype-I-C_1
MGYG000043075	MGYG000043075@MGYG000043075_6	Class1-Subtype-I-C_1
MGYG000046170	MGYG000046170@MGYG000046170_5	Class2-Subtype-II-A_1
MGYG000047916	MGYG000047916@MGYG000047916_1	Class2-Subtype-II-A_1
MGYG000051214	MGYG000051214@MGYG000051214_4	Class2-Subtype-II-C_1
MGYG000055320	MGYG000055320@MGYG000055320_27	Class1-Subtype-I-B_1
MGYG000058366	MGYG000058366@MGYG000058366_1	Class1-Subtype-I-F_1
MGYG000059304	MGYG000059304@MGYG000059304_3	Cluster_1
MGYG000060249	MGYG000060249@MGYG000060249_6	Class1-Subtype-I-E_1
MGYG000061464	MGYG000061464@MGYG000061464_1	Class2-Subtype-II-A_1
MGYG000061781	MGYG000061781@MGYG000061781_1	Class1-Subtype-III-D_1
MGYG000062442	MGYG000062442@MGYG000062442_3	Class1-Subtype-I-F_1
MGYG000062442	MGYG000062442@MGYG000062442_3	Class1-Subtype-III-A_2
MGYG000062766	MGYG000062766@MGYG000062766_1	Class2-Subtype-II-A_1
MGYG000064101	MGYG000064101@MGYG000064101_1	Class1-Subtype-I-C_1
MGYG000067042	MGYG000067042@MGYG000067042_10	Class1-Subtype-I-B_1
MGYG000067322	MGYG000067322@MGYG000067322_34	Class1-Subtype-I-E_1
MGYG000068189	MGYG000068189@MGYG000068189_28	Class1-Subtype-III-D_1
MGYG000074237	MGYG000074237@MGYG000074237_2	Class2-Subtype-II-A_1
MGYG000075471	MGYG000075471@MGYG000075471_3	Class1-Subtype-I-G_1
MGYG000077878	MGYG000077878@MGYG000077878_3	Class1-Subtype-III-A_1
MGYG000078176	MGYG000078176@MGYG000078176_1	Class2-Subtype-II-C_1
MGYG000081197	MGYG000081197@MGYG000081197_8	Class1-Subtype-I-E_1
MGYG000083653	MGYG000083653@MGYG000083653_1	Class2-Subtype-II-A_1
MGYG000084609	MGYG000084609@MGYG000084609_8	Class1-Subtype-I-C_1
MGYG000084899	MGYG000084899@MGYG000084899_4	Class1-Subtype-I-C_1
MGYG000089309	MGYG000089309@MGYG000089309_4	Class1-Subtype-I-C_1
MGYG000089561	MGYG000089561@MGYG000089561_4	Class1-Subtype-I-C_1
MGYG000090413	MGYG000090413@MGYG000090413_1	Class1-Subtype-I-C_1
MGYG000092496	MGYG000092496@MGYG000092496_1	Class2-Subtype-II-A_1
MGYG000097614	MGYG000097614@MGYG000097614_1	Class2-Subtype-II-A_1
MGYG000097895	MGYG000097895@MGYG000097895_25	Class1-Subtype-I-B_1
MGYG000099165	MGYG000099165@MGYG000099165_2	Class1-Subtype-I-C_1
MGYG000101572	MGYG000101572@MGYG000101572_8	Class1-Subtype-I-C_1
MGYG000110948	MGYG000110948@MGYG000110948_1	Class1-Subtype-I-C_1
MGYG000112168	MGYG000112168@MGYG000112168_1	Class1-Subtype-I-B_1
MGYG000113965	MGYG000113965@MGYG000113965_2	Class2-Subtype-II-A_1
MGYG000114845	MGYG000114845@MGYG000114845_3	Class2-Subtype-II-A_1
MGYG000115769	MGYG000115769@MGYG000115769_1	Class1-Subtype-I-B_1
MGYG000120923	MGYG000120923@MGYG000120923_76	Class1-Subtype-I-C_1
MGYG000124243	MGYG000124243@MGYG000124243_18	Class1-Subtype-I-B_1
MGYG000125882	MGYG000125882@MGYG000125882_4	Class1-Subtype-I-C_1
MGYG000128393	MGYG000128393@MGYG000128393_2	Class1-Subtype-I-C_1
MGYG000129002	MGYG000129002@MGYG000129002_6	Class1-Subtype-I-B_1
MGYG000131512	MGYG000131512@MGYG000131512_1	Class2-Subtype-II-A_1
MGYG000132752	MGYG000132752@MGYG000132752_3	Class2-Subtype-II-C_1
MGYG000133074	MGYG000133074@MGYG000133074_2	Class1-Subtype-I-C_1
MGYG000140097	MGYG000140097@MGYG000140097_1	Class1-Subtype-I-B_1
MGYG000141696	MGYG000141696@MGYG000141696_12	Class2-Subtype-II-A_1
MGYG000142813	MGYG000142813@MGYG000142813_5	Class1-Subtype-III-A_1
MGYG000143095	MGYG000143095@MGYG000143095_11	Class1-Subtype-III-A_1
MGYG000144939	MGYG000144939@MGYG000144939_1	Class1-Subtype-I-B_1
MGYG000145544	MGYG000145544@MGYG000145544_18	Class1-Subtype-I-B_1
MGYG000145849	MGYG000145849@MGYG000145849_1	Class1-Subtype-I-B_1
MGYG000150221	MGYG000150221@MGYG000150221_1	Class2-Subtype-V-A_1
MGYG000151363	MGYG000151363@MGYG000151363_5	Class2-Subtype-II-A_1
MGYG000152906	MGYG000152906@MGYG000152906_2	Class1-Subtype-I-C_1
MGYG000153815	MGYG000153815@MGYG000153815_1	Class1-Subtype-I-C_1
MGYG000155118	MGYG000155118@MGYG000155118_22	Class1-Subtype-I-E_1
MGYG000155436	MGYG000155436@MGYG000155436_4	Class2-Subtype-II-A_1
MGYG000157227	MGYG000157227@MGYG000157227_5	Class1-Subtype-I-C_1
MGYG000165699	MGYG000165699@MGYG000165699_3	Class2-Subtype-V-A_1
MGYG000174128	MGYG000174128@MGYG000174128_1	Class1-Subtype-I-C_1
MGYG000174421	MGYG000174421@MGYG000174421_7	Class1-Subtype-I-B_1
MGYG000175962	MGYG000175962@MGYG000175962_1	Class2-Subtype-V-A_1
MGYG000178107	MGYG000178107@MGYG000178107_9	Class1-Subtype-I-C_1
MGYG000178385	MGYG000178385@MGYG000178385_3	Class1-Subtype-I-B_1
MGYG000188125	MGYG000188125@MGYG000188125_4	Class1-Subtype-I-C_1
MGYG000193895	MGYG000193895@MGYG000193895_26	Class1-Subtype-I-F_1
MGYG000194452	MGYG000194452@MGYG000194452_5	Class1-Subtype-I-E_1
MGYG000201211	MGYG000201211@MGYG000201211_3	Class2-Subtype-II-C_1
MGYG000202102	MGYG000202102@MGYG000202102_4	Class2-Subtype-II-A_1
MGYG000202435	MGYG000202435@MGYG000202435_6	Class1-Subtype-I-C_1
MGYG000204281	MGYG000204281@MGYG000204281_5	Class1-Subtype-III-B_1
MGYG000205488	MGYG000205488@MGYG000205488_2	Class1-Subtype-III-A_1
MGYG000205735	MGYG000205735@MGYG000205735_6	Class1-Subtype-I-C_1
MGYG000206039	MGYG000206039@MGYG000206039_2	Class2-Subtype-II-A_1
MGYG000208678	MGYG000208678@MGYG000208678_1	Class1-Subtype-I-E_1
MGYG000210891	MGYG000210891@MGYG000210891_1	Class1-Subtype-I-E_1
MGYG000214916	MGYG000214916@MGYG000214916_20	Class1-Subtype-I-E_1
MGYG000215402	MGYG000215402@MGYG000215402_77	Class1-Subtype-I-B_1
MGYG000219576	MGYG000219576@MGYG000219576_2	Class1-Subtype-III-A_1
MGYG000221725	MGYG000221725@MGYG000221725_6	Class1-Subtype-I-B_1
MGYG000224412	MGYG000224412@MGYG000224412_5	Class1-Subtype-I-F_1
MGYG000225601	MGYG000225601@MGYG000225601_4	Class1-Subtype-I-G_1
MGYG000226848	MGYG000226848@MGYG000226848_1	Class2-Subtype-II-A_1
MGYG000227127	MGYG000227127@MGYG000227127_4	Class2-Subtype-II-A_1
MGYG000230085	MGYG000230085@MGYG000230085_12	Class1-Subtype-I-E_1
MGYG000235332	MGYG000235332@MGYG000235332_15	Class1-Subtype-I-C_1
MGYG000238836	MGYG000238836@MGYG000238836_23	Class2-Subtype-II-A_1
MGYG000239140	MGYG000239140@MGYG000239140_2	Class1-Subtype-I-C_1
MGYG000239451	MGYG000239451@MGYG000239451_15	Class2-Subtype-II-C_1
MGYG000240389	MGYG000240389@MGYG000240389_4	Class2-Subtype-II-A_1
MGYG000243071	MGYG000243071@MGYG000243071_1	Class1-Subtype-I-C_1
MGYG000243071	MGYG000243071@MGYG000243071_1	Class1-Subtype-I-E_2
MGYG000243993	MGYG000243993@MGYG000243993_48	Class1-Subtype-I-C_1
MGYG000244319	MGYG000244319@MGYG000244319_2	Class1-Subtype-I-E_1
MGYG000245520	MGYG000245520@MGYG000245520_1	Class2-Subtype-II-A_1
MGYG000248495	MGYG000248495@MGYG000248495_3	Class2-Subtype-II-C_1
MGYG000251628	MGYG000251628@MGYG000251628_3	Class1-Subtype-I-C_1
MGYG000252271	MGYG000252271@MGYG000252271_14	Class1-Subtype-I-E_1
MGYG000253879	MGYG000253879@MGYG000253879_4	Class2-Subtype-II-C_1
MGYG000254787	MGYG000254787@MGYG000254787_5	Class2-Subtype-II-A_1
MGYG000256625	MGYG000256625@MGYG000256625_45	Class1-Subtype-I-B_1
MGYG000257562	MGYG000257562@MGYG000257562_5	Class1-Subtype-I-C_1
MGYG000259482	MGYG000259482@MGYG000259482_3	Class1-Subtype-I-C_1
MGYG000259814	MGYG000259814@MGYG000259814_2	Class1-Subtype-III-A_1
MGYG000261596	MGYG000261596@MGYG000261596_57	Class1-Subtype-I-E_1
MGYG000264668	MGYG000264668@MGYG000264668_7	Class1-Subtype-I-C_1
MGYG000271926	MGYG000271926@MGYG000271926_2	Class2-Subtype-II-A_1
MGYG000277957	MGYG000277957@MGYG000277957_1	Class2-Subtype-II-A_1
MGYG000278247	MGYG000278247@MGYG000278247_1	Class1-Subtype-I-C_1
MGYG000281014	MGYG000281014@MGYG000281014_2	Class1-Subtype-I-C_1
MGYG000282787	MGYG000282787@MGYG000282787_1	Class2-Subtype-II-C_1
MGYG000286837	MGYG000286837@MGYG000286837_4	Class2-Subtype-II-C_1
SWMF01-meta.93	SWMF01-meta.93@SWMF01-meta_484062	Class1-Subtype-I-C_1
BMXFM04-meta.66	BMXFM04-meta.66@BMXFM04-meta_832344	Class1-Subtype-I-C_1
GCA_000751555.1	GCA_000751555.1@CCEZ01000008.1	Class2-Subtype-VI-C_1
GCA_015709215.1	GCA_015709215.1@JACCQN010000003.1	Class1-Subtype-III-A_1
GCA_016842005.1	GCA_016842005.1@JAENYD010000001.1	Class1-Subtype-I-B_1
GCA_016842005.1	GCA_016842005.1@JAENYD010000001.1	Class1-Subtype-III-A_2
GCA_910579495.1	GCA_910579495.1@CAJTVD010000001.1	Class1-Subtype-I-C_1
GCF_000010425.1	GCF_000010425.1@NC_008618.1	Class1-Subtype-I-C_1
GCF_000744705.1	GCF_000744705.1@NZ_JQML01000001.1	Class1-Subtype-I-E_1
GCF_001487145.1	GCF_001487145.1@NZ_LN913015.1	Class1-Subtype-I-B_1
GCF_002252565.1	GCF_002252565.1@NZ_NPML01000002.1	Class1-Subtype-III-A_1
GCF_002899675.1	GCF_002899675.1@NZ_PKUU01000013.1	Class1-Subtype-I-C_1
GCF_002899675.1	GCF_002899675.1@NZ_PKUU01000013.1	Class1-Subtype-III-B_2
GCF_003646465.1	GCF_003646465.1@NZ_QZEX01000008.1	Cluster_1
GCF_003946555.1	GCF_003946555.1@NZ_RHOO01000004.1	Class2-Subtype-II-A_1
GCF_004342445.1	GCF_004342445.1@NZ_SLWW01000002.1	Class1-Subtype-I-E_1
GCF_005601135.1	GCF_005601135.1@NZ_CP039381.1	Class1-Subtype-I-C_1
GCF_011065405.1	GCF_011065405.1@NZ_CP047056.1	Class1-Subtype-III-A_1
GCF_011065405.1	GCF_011065405.1@NZ_CP047056.1	Class1-Subtype-III-D_2
GCF_013401555.1	GCF_013401555.1@NZ_CP058552.1	Class1-Subtype-I-C_1
GCF_014651135.1	GCF_014651135.1@NZ_BMWH01000009.1	Class1-Subtype-I-E_1
GCF_018257795.1	GCF_018257795.1@NZ_JAERJD010000001.1	Class1-Subtype-I-F_1
GCF_900091595.1	GCF_900091595.1@NZ_FMCW01000021.1	Class1-Subtype-I-E_1
GCF_900112935.1	GCF_900112935.1@NZ_FONM01000001.1	Class1-Subtype-I-C_1
GCF_900573985.1	GCF_900573985.1@NZ_UWOK01000001.1	Class1-Subtype-I-B_1
MGYG000000066	MGYG000000066@MGYG000000066_5	Class1-Subtype-III-A_1
MGYG000000668	MGYG000000668@MGYG000000668_1	Class2-Subtype-II-A_1
MGYG000001748	MGYG000001748@MGYG000001748_1	Class1-Subtype-III-D_1
MGYG000002493	MGYG000002493@MGYG000002493_2	Class2-Subtype-II-A_1
MGYG000003958	MGYG000003958@MGYG000003958_7	Cluster_1
MGYG000008311	MGYG000008311@MGYG000008311_26	Class2-Subtype-II-C_1
MGYG000010508	MGYG000010508@MGYG000010508_2	Class2-Subtype-II-A_1
MGYG000011406	MGYG000011406@MGYG000011406_23	Class1-Subtype-I-E_1
MGYG000011740	MGYG000011740@MGYG000011740_4	Class1-Subtype-I-C_1
MGYG000011740	MGYG000011740@MGYG000011740_4	Class1-Subtype-I-E_2
MGYG000014147	MGYG000014147@MGYG000014147_5	Class1-Subtype-I-C_1
MGYG000014735	MGYG000014735@MGYG000014735_3	Class2-Subtype-II-C_1
MGYG000015098	MGYG000015098@MGYG000015098_1	Class1-Subtype-I-C_1
MGYG000018712	MGYG000018712@MGYG000018712_10	Class2-Subtype-II-C_1
MGYG000019387	MGYG000019387@MGYG000019387_2	Class2-Subtype-VI-D_1
MGYG000021449	MGYG000021449@MGYG000021449_26	Class1-Subtype-I-E_1
MGYG000021776	MGYG000021776@MGYG000021776_2	Class2-Subtype-II-A_1
MGYG000024330	MGYG000024330@MGYG000024330_2	Class1-Subtype-I-E_1
MGYG000028663	MGYG000028663@MGYG000028663_25	Class1-Subtype-I-B_1
MGYG000034350	MGYG000034350@MGYG000034350_1	Class1-Subtype-I-C_1
MGYG000034688	MGYG000034688@MGYG000034688_1	Class2-Subtype-II-C_1
MGYG000035273	MGYG000035273@MGYG000035273_3	Class1-Subtype-I-C_1
MGYG000036530	MGYG000036530@MGYG000036530_7	Class2-Subtype-V-A_1
MGYG000038527	MGYG000038527@MGYG000038527_45	Class1-Subtype-I-C_1
MGYG000039361	MGYG000039361@MGYG000039361_1	Class2-Subtype-II-A_1
MGYG000042514	MGYG000042514@MGYG000042514_6	Class2-Subtype-II-A_1
MGYG000042840	MGYG000042840@MGYG000042840_58	Class1-Subtype-I-E_1
MGYG000045547	MGYG000045547@MGYG000045547_3	Class2-Subtype-V-A_1
MGYG000046495	MGYG000046495@MGYG000046495_5	Class1-Subtype-I-C_1
MGYG000050343	MGYG000050343@MGYG000050343_3	Class2-Subtype-II-C_1
MGYG000051534	MGYG000051534@MGYG000051534_10	Class2-Subtype-II-C_1
MGYG000052756	MGYG000052756@MGYG000052756_77	Class1-Subtype-I-E_1
MGYG000053060	MGYG000053060@MGYG000053060_2	Class2-Subtype-II-C_1
MGYG000055069	MGYG000055069@MGYG000055069_1	Class1-Subtype-I-C_1
MGYG000056580	MGYG000056580@MGYG000056580_2	Class1-Subtype-I-B_1
MGYG000058091	MGYG000058091@MGYG000058091_6	Class2-Subtype-II-A_1
MGYG000058394	MGYG000058394@MGYG000058394_90	Class2-Subtype-V-A_1
MGYG000058987	MGYG000058987@MGYG000058987_1	Class2-Subtype-V-A_1
MGYG000059357	MGYG000059357@MGYG000059357_2	Class2-Subtype-II-C_1
MGYG000060586	MGYG000060586@MGYG000060586_3	Class1-Subtype-I-C_1
MGYG000061165	MGYG000061165@MGYG000061165_4	Class1-Subtype-I-E_1
MGYG000062469	MGYG000062469@MGYG000062469_4	Class1-Subtype-I-C_1
MGYG000064424	MGYG000064424@MGYG000064424_5	Class1-Subtype-I-B_1
MGYG000074028	MGYG000074028@MGYG000074028_22	Class1-Subtype-I-B_1
MGYG000074907	MGYG000074907@MGYG000074907_1	Class1-Subtype-III-A_1
MGYG000075839	MGYG000075839@MGYG000075839_3	Class1-Subtype-I-B_1
MGYG000081226	MGYG000081226@MGYG000081226_3	Class2-Subtype-II-A_1
MGYG000083695	MGYG000083695@MGYG000083695_13	Class1-Subtype-I-E_1
MGYG000087930	MGYG000087930@MGYG000087930_6	Class2-Subtype-II-C_1
MGYG000089078	MGYG000089078@MGYG000089078_3	Class1-Subtype-I-C_1
MGYG000094097	MGYG000094097@MGYG000094097_1	Class2-Subtype-V-A_1
MGYG000095296	MGYG000095296@MGYG000095296_4	Class1-Subtype-I-C_1
MGYG000101910	MGYG000101910@MGYG000101910_1	Class2-Subtype-V-A_1
MGYG000104540	MGYG000104540@MGYG000104540_2	Class2-Subtype-II-A_1
MGYG000105382	MGYG000105382@MGYG000105382_1	Class1-Subtype-III-A_1
MGYG000106294	MGYG000106294@MGYG000106294_7	Class2-Subtype-II-C_1
MGYG000106640	MGYG000106640@MGYG000106640_8	Class1-Subtype-I-C_1
MGYG000108502	MGYG000108502@MGYG000108502_117	Class1-Subtype-I-E_1
MGYG000113049	MGYG000113049@MGYG000113049_6	Class1-Subtype-I-C_1
MGYG000115222	MGYG000115222@MGYG000115222_1	Class1-Subtype-I-C_1
MGYG000117903	MGYG000117903@MGYG000117903_10	Class1-Subtype-I-E_1
MGYG000118777	MGYG000118777@MGYG000118777_6	Class2-Subtype-V-A_1
MGYG000120634	MGYG000120634@MGYG000120634_9	Class2-Subtype-II-A_1
MGYG000122154	MGYG000122154@MGYG000122154_8	Class2-Subtype-V-A_1
MGYG000122458	MGYG000122458@MGYG000122458_2	Class2-Subtype-II-A_1
MGYG000123730	MGYG000123730@MGYG000123730_4	Class1-Subtype-I-B_1
MGYG000124961	MGYG000124961@MGYG000124961_6	Class2-Subtype-V-A_1
MGYG000125266	MGYG000125266@MGYG000125266_5	Class2-Subtype-II-C_1
MGYG000126833	MGYG000126833@MGYG000126833_9	Class1-Subtype-I-C_1
MGYG000127788	MGYG000127788@MGYG000127788_6	Class1-Subtype-I-C_1
MGYG000129034	MGYG000129034@MGYG000129034_1	Class2-Subtype-II-B_1
MGYG000132169	MGYG000132169@MGYG000132169_71	Class2-Subtype-V-A_1
MGYG000132479	MGYG000132479@MGYG000132479_4	Class1-Subtype-I-C_1
MGYG000133410	MGYG000133410@MGYG000133410_3	Class2-Subtype-II-A_1
MGYG000133737	MGYG000133737@MGYG000133737_12	Class2-Subtype-II-C_1
MGYG000136690	MGYG000136690@MGYG000136690_8	Class1-Subtype-I-B_1
MGYG000146212	MGYG000146212@MGYG000146212_1	Class1-Subtype-I-F_1
MGYG000148017	MGYG000148017@MGYG000148017_5	Class1-Subtype-I-C_1
MGYG000148657	MGYG000148657@MGYG000148657_13	Class2-Subtype-II-C_1
MGYG000148932	MGYG000148932@MGYG000148932_4	Class2-Subtype-II-C_1
MGYG000150245	MGYG000150245@MGYG000150245_13	Class1-Subtype-I-E_1
MGYG000152306	MGYG000152306@MGYG000152306_6	Class2-Subtype-II-C_1
MGYG000154208	MGYG000154208@MGYG000154208_2	Class1-Subtype-I-C_1
MGYG000154838	MGYG000154838@MGYG000154838_51	Class1-Subtype-I-B_1
MGYG000155136	MGYG000155136@MGYG000155136_1	Class1-Subtype-I-C_1
MGYG000155475	MGYG000155475@MGYG000155475_55	Class1-Subtype-I-E_1
MGYG000157545	MGYG000157545@MGYG000157545_3	Class2-Subtype-V-A_1
MGYG000158231	MGYG000158231@MGYG000158231_127	Class1-Subtype-I-E_1
MGYG000159426	MGYG000159426@MGYG000159426_5	Class1-Subtype-I-E_1
MGYG000160637	MGYG000160637@MGYG000160637_3	Class1-Subtype-I-G_1
MGYG000161600	MGYG000161600@MGYG000161600_2	Class1-Subtype-I-C_1
MGYG000167489	MGYG000167489@MGYG000167489_1	Class2-Subtype-V-A_1
MGYG000168126	MGYG000168126@MGYG000168126_1	Class1-Subtype-I-B_1
MGYG000168993	MGYG000168993@MGYG000168993_4	Class2-Subtype-II-C_1
MGYG000172580	MGYG000172580@MGYG000172580_4	Class2-Subtype-II-C_1
MGYG000177159	MGYG000177159@MGYG000177159_5	Class2-Subtype-V-A_1
MGYG000180792	MGYG000180792@MGYG000180792_52	Class1-Subtype-III-A_1
MGYG000181413	MGYG000181413@MGYG000181413_52	Class1-Subtype-I-F_1
MGYG000185874	MGYG000185874@MGYG000185874_1	Class1-Subtype-I-C_1
MGYG000186263	MGYG000186263@MGYG000186263_4	Class1-Subtype-III-A_1
MGYG000189462	MGYG000189462@MGYG000189462_13	Class2-Subtype-II-C_1
MGYG000189801	MGYG000189801@MGYG000189801_5	Class2-Subtype-II-A_1
MGYG000193326	MGYG000193326@MGYG000193326_4	Class1-Subtype-I-C_1
MGYG000194182	MGYG000194182@MGYG000194182_4	Class1-Subtype-I-C_1
MGYG000196017	MGYG000196017@MGYG000196017_5	Class1-Subtype-I-C_1
MGYG000196344	MGYG000196344@MGYG000196344_4	Class2-Subtype-II-A_1
MGYG000201242	MGYG000201242@MGYG000201242_4	Class1-Subtype-I-C_1
MGYG000202136	MGYG000202136@MGYG000202136_4	Class2-Subtype-II-A_1
MGYG000203141	MGYG000203141@MGYG000203141_1	Class1-Subtype-I-B_1
MGYG000206337	MGYG000206337@MGYG000206337_4	Class1-Subtype-I-C_1
MGYG000209008	MGYG000209008@MGYG000209008_5	Class2-Subtype-II-A_1
MGYG000210591	MGYG000210591@MGYG000210591_14	Class2-Subtype-II-C_1
MGYG000211245	MGYG000211245@MGYG000211245_1	Class1-Subtype-I-C_1
MGYG000213986	MGYG000213986@MGYG000213986_2	Cluster_1
MGYG000217573	MGYG000217573@MGYG000217573_3	Class1-Subtype-I-B_1
MGYG000218189	MGYG000218189@MGYG000218189_4	Class1-Subtype-III-A_1
MGYG000219608	MGYG000219608@MGYG000219608_2	Class1-Subtype-I-C_1
MGYG000220887	MGYG000220887@MGYG000220887_1	Class1-Subtype-I-E_1
MGYG000222633	MGYG000222633@MGYG000222633_2	Class1-Subtype-III-A_1
MGYG000225350	MGYG000225350@MGYG000225350_73	Class2-Subtype-II-B_1
MGYG000226574	MGYG000226574@MGYG000226574_1	Class2-Subtype-V-A_1
MGYG000226880	MGYG000226880@MGYG000226880_4	Class2-Subtype-II-C_1
MGYG000227474	MGYG000227474@MGYG000227474_1	Class1-Subtype-I-C_1
MGYG000228033	MGYG000228033@MGYG000228033_93	Class1-Subtype-I-F_1
MGYG000231357	MGYG000231357@MGYG000231357_9	Class2-Subtype-II-C_1
MGYG000231988	MGYG000231988@MGYG000231988_2	Class1-Subtype-I-B_1
MGYG000232858	MGYG000232858@MGYG000232858_2	Class1-Subtype-I-C_1
MGYG000233766	MGYG000233766@MGYG000233766_5	Class2-Subtype-II-C_1
MGYG000236967	MGYG000236967@MGYG000236967_1	Class2-Subtype-V-A_1
MGYG000237577	MGYG000237577@MGYG000237577_5	Class2-Subtype-II-A_1
MGYG000238853	MGYG000238853@MGYG000238853_21	Class1-Subtype-III-A_1
MGYG000239491	MGYG000239491@MGYG000239491_5	Class2-Subtype-II-C_1
MGYG000240719	MGYG000240719@MGYG000240719_5	Class2-Subtype-II-A_1
MGYG000240999	MGYG000240999@MGYG000240999_5	Class2-Subtype-II-C_1
MGYG000246968	MGYG000246968@MGYG000246968_1	Class1-Subtype-I-F_1
MGYG000250352	MGYG000250352@MGYG000250352_3	Class2-Subtype-II-A_1
MGYG000251357	MGYG000251357@MGYG000251357_1	Class1-Subtype-I-C_1
MGYG000252655	MGYG000252655@MGYG000252655_4	Class1-Subtype-I-C_1
MGYG000253901	MGYG000253901@MGYG000253901_2	Class2-Subtype-II-C_1
MGYG000255138	MGYG000255138@MGYG000255138_2	Class2-Subtype-II-C_1
[truncated: 28,224 more rows]
